# Supplementary material for: Comparative oncology DNA sequencing of canine T cell lymphoma via human hotspot panel
Source: Oncotarget. 2018 Apr 27;9(32):22693–702. doi: 10.18632/oncotarget.25209 (PMC5978258; doi:10.18632/oncotarget.25209)
Supplement: Supplementary file 2 [file oncotarget-09-22693-s002.xlsx]

## Sheet: Sheet1
							102	102	104	104	177	177	218	218	448	448	626	626	663	663	674	674	781	781	864	864	920	920	1262	1262	105	1339	1384	223	N1	N2	N3	N4					d
							Tumor	Normal	Tumor	Normal	Tumor	Normal	Tumor	Normal	Tumor	Normal	Tumor	Normal	Tumor	Normal	Tumor	Normal	Tumor	Normal	Tumor	Normal	Tumor	Normal	Tumor	Normal	Tumor	Tumor	Tumor	Tumor	Normal	Normal	Normal	Normal	Germline	Germline	SNV	SNV
Number	pos	chr	Gene	REF	Status	Freq.Total	IonXpress_001	IonXpress_029	IonXpress_002	IonXpress_030	IonXpress_004	IonXpress_032	IonXpress_005	IonXpress_031	IonXpress_007	IonXpress_021	IonXpress_008	IonXpress_023	IonXpress_009	IonXpress_022	IonXpress_010	IonXpress_024	IonXpress_011	IonXpress_025	IonXpress_012	IonXpress_026	IonXpress_013	IonXpress_027	IonXpress_014	IonXpress_028	IonXpress_003	IonXpress_015	IonXpress_016	IonXpress_006	IonXpress_017	IonXpress_018	IonXpress_019	IonXpress_020	# Normal Samples with REF	# Tumor Samples with REF	# Normal SNVs	# Tumor SNVs			Unique Gene	Frequency
192	53132929	chr9	ABL1	A	Germline	4	-	-	-	-	-	-	-	-	A/G	A/G	-	-	-	-	-	-	-	-	-	-	-	-	-	-	A/G	G/G	-	-	-	-	-	-	15	13	1	3			ATM	27
242	53131723	chr9	ABL1	G	Germline	2	-	-	-	-	-	-	-	-	-	-	-	-	-	-	-	-	-	-	G/A	G/A	-	-	-	-	-	-	-	-	-	-	-	-	15	15	1	1			ERBB4	23
84	53131684	chr9	ABL1	C	Germline	18	-	-	-	-	-	-	-	T/T	T/T	T/T	C/T	C/T	C/T	C/T	-	-	T/T	T/T	T/T	T/T	C/T	C/T	-	-	T/T	T/T	C/T	-	C/T	-	C/T	-	7	7	9	9			KIT	15
85	53131717	chr9	ABL1	G	Germline	18	-	-	-	-	-	-	-	T/T	T/T	T/T	G/T	G/T	G/T	G/T	-	-	T/T	T/T	T/T	T/T	G/T	G/T	-	-	T/T	T/T	G/T	-	G/T	-	G/T	-	7	7	9	9			TET2	15
161	72326552	chr8	AKT1	T	Germline	1	-	-	-	-	-	-	-	-	-	-	-	-	-	-	-	-	-	-	-	-	-	-	-	-	-	-	-	-	-	-	G/G	-	15	16	1	0			KDR	14
163	72326617	chr8	AKT1	G	Germline	1	-	-	-	-	-	-	-	-	-	-	-	-	-	-	-	-	-	-	-	-	-	-	-	-	-	-	-	-	-	-	A/A	-	15	16	1	0			TNFAIP3	14
216	72322557	chr8	AKT1	G	Germline	4	-	-	-	-	-	-	-	-	-	-	G/A	G/A	-	-	-	-	-	-	-	-	G/A	G/A	-	-	-	-	-	-	-	-	-	-	14	14	2	2			AKT1	12
160	72326509	chr8	AKT1	T	Germline	5	-	-	-	-	-	-	-	-	-	-	T/C	T/C	-	-	-	-	-	-	-	-	T/C	T/C	-	-	-	-	-	-	-	-	C/C	-	13	14	3	2			EGFR	10
159	72326498	chr8	AKT1	T	Germline	11	-	-	-	-	-	-	-	T/C	-	-	T/C	T/C	-	-	-	-	-	-	T/C	T/C	T/C	T/C	-	-	T/C	-	T/C	-	-	-	C/C	T/C	10	11	6	5			FAS	10
25	23025268	chr17	ALK	A	Germline	13	-	-	-	-	A/T	A/T	-	-	-	-	A/T	A/T	-	-	-	-	T/T	T/T	A/T	A/T	-	-	-	-	-	A/T	A/T	-	A/T	T/T	-	A/T	9	10	7	6			JAK3	10
24	23025243	chr17	ALK	T	Germline	13	-	-	-	-	T/C	T/C	-	-	-	-	T/C	T/C	-	-	-	-	C/C	C/C	T/C	T/C	-	-	-	-	-	T/C	T/C	-	T/C	C/C	-	T/C	9	10	7	6			MET	10
26	23035450	chr17	ALK	C	Germline	23	C/T	C/T	-	-	C/T	C/T	-	C/T	C/T	C/T	C/T	C/T	C/T	C/T	C/T	C/T	-	-	-	-	T/T	T/T	C/T	C/T	T/T	C/T	C/T	-	C/T	-	T/T	C/T	4	5	12	11			PIK3CA	10
102	258814	chr3	APC	T	Germline	1	-	-	-	-	-	-	-	-	-	-	-	-	-	-	-	-	-	-	-	-	-	-	-	-	-	-	-	-	-	T/C	-	-	15	16	1	0			FGFR2	9
247	257322	chr3	APC	G	Germline	2	-	-	-	-	-	-	-	-	-	-	-	-	-	-	-	-	-	-	-	-	-	-	G/A	G/A	-	-	-	-	-	-	-	-	15	15	1	1			JAK1	9
101	256756	chr3	APC	T	Germline	7	-	-	-	-	-	-	-	T/C	-	-	-	-	-	-	-	-	-	-	-	-	-	-	T/C	T/C	T/C	C/C	-	-	-	T/C	C/C	-	12	13	4	3			PTEN	9
123	24205189	chr5	ATM	A	Germline	8	-	-	-	-	-	-	-	-	-	-	-	-	A/G	A/G	-	-	-	-	A/G	G/G	A/G	G/G	-	-	A/G	-	-	-	-	G/G	-	-	12	12	4	4			IL7R	8
121	24201493	chr5	ATM	A	Germline	8	-	-	-	-	-	-	-	-	-	-	-	-	A/T	A/T	-	-	-	-	A/T	A/T	A/T	A/T	-	-	A/T	-	-	-	-	A/T	-	-	12	12	4	4			PDGFRA	8
73	24261937	chr5	ATM	A	Germline	18	-	-	-	-	-	A/C	-	-	C/C	C/C	C/C	C/C	-	A/C	-	-	-	-	C/C	C/C	C/C	C/C	-	A/C	C/C	C/C	C/C	-	A/C	C/C	C/C	A/C	5	9	11	7			ABL1	7
120	24187556	chr5	ATM	C	Germline	8	-	-	-	-	-	-	-	-	-	-	-	-	C/T	C/T	-	-	-	-	C/T	C/T	C/T	C/T	-	-	C/T	-	-	-	-	C/T	-	-	12	12	4	4			STAT5B	7
127	24272622	chr5	ATM	G	Germline	8	-	-	-	-	-	-	-	-	-	-	-	-	G/A	G/A	-	-	-	-	G/A	G/A	G/A	G/A	-	-	G/A	-	-	-	-	G/A	-	-	12	12	4	4			CDH1	6
126	24271200	chr5	ATM	G	Germline	8	-	-	-	-	-	-	-	-	-	-	-	-	G/T	G/T	-	-	-	-	G/T	G/T	G/T	G/T	-	-	G/T	-	-	-	-	G/T	-	-	12	12	4	4			APC	5
119	24187440	chr5	ATM	T	Germline	8	-	-	-	-	-	-	-	-	-	-	-	-	T/C	T/C	-	-	-	-	T/C	T/C	T/C	T/C	-	-	T/C	-	-	-	-	T/C	-	-	12	12	4	4			SMAD4	5
122	24205178	chr5	ATM	T	Germline	8	-	-	-	-	-	-	-	-	-	-	-	-	T/C	T/C	-	-	-	-	T/C	C/C	T/C	C/C	-	-	T/C	-	-	-	-	C/C	-	-	12	12	4	4			VHL	5
69	24198533	chr5	ATM	A	Germline	22	-	-	-	-	A/T	A/T	-	T/T	T/T	T/T	T/T	T/T	A/T	A/T	-	-	-	-	T/T	T/T	T/T	T/T	A/T	A/T	T/T	T/T	T/T	-	A/T	T/T	T/T	A/T	4	6	12	10			CCR4	4
70	24198679	chr5	ATM	C	Germline	20	-	-	-	-	C/T	C/T	-	T/T	T/T	T/T	T/T	T/T	-	-	-	-	-	-	C/T	C/T	C/T	C/T	C/T	C/T	C/T	T/T	T/T	-	C/T	C/T	T/T	C/T	5	7	11	9			CD28	4
74	24267294	chr5	ATM	C	Germline	19	-	-	-	-	C/T	C/T	-	-	T/T	T/T	T/T	T/T	-	-	-	-	-	-	C/T	C/T	C/T	C/T	C/T	C/T	C/T	T/T	T/T	-	C/T	C/T	T/T	C/T	6	7	10	9			DNMT3A	4
76	24272687	chr5	ATM	C	Germline	19	-	-	-	-	C/T	C/T	-	-	T/T	T/T	T/T	T/T	-	-	-	-	-	-	C/T	C/T	C/T	C/T	C/T	C/T	C/T	T/T	T/T	-	C/T	C/T	T/T	C/T	6	7	10	9			FLT3	4
71	24199546	chr5	ATM	G	Germline	18	-	-	-	-	G/A	G/A	-	A/A	A/A	A/A	A/A	A/A	-	-	-	-	-	-	-	A/A	-	A/A	G/A	G/A	A/A	A/A	A/A	-	G/A	A/A	A/A	G/A	5	9	11	7			GNAS	4
72	24226831	chr5	ATM	A	Germline	25	-	-	-	-	G/G	G/G	-	G/G	G/G	G/G	G/G	G/G	G/G	G/G	-	-	G/G	G/G	G/G	G/G	G/G	G/G	G/G	G/G	G/G	G/G	G/G	A/G	G/G	G/G	G/G	G/G	3	4	13	12			NOTCH1	4
75	24271372	chr5	ATM	T	Germline	21	-	-	-	-	T/C	T/C	-	-	C/C	C/C	C/C	C/C	T/C	T/C	-	-	-	-	C/C	C/C	C/C	C/C	T/C	T/C	C/C	C/C	C/C	-	T/C	C/C	C/C	T/C	5	6	11	10			RB1	4
99	3844668	chr23	CCR4	T	Germline	1	-	-	-	-	-	-	-	-	-	-	-	-	-	-	-	-	-	-	-	-	-	-	-	-	-	-	-	-	-	T/C	-	-	15	16	1	0			RET	4
220	3844203	chr23	CCR4	G	Germline	2	-	-	-	-	-	-	-	-	-	-	-	-	-	-	A/A	A/A	-	-	-	-	-	-	-	-	-	-	-	-	-	-	-	-	15	15	1	1			SMARCB1	4
52	12525830	chr37	CD28	G	Germline	19	A/A	A/A	A/A	A/A	-	-	-	G/A	A/A	A/A	-	-	A/A	A/A	A/A	A/A	A/A	A/A	A/A	A/A	-	G/A	-	-	-	A/A	-	-	A/A	-	A/A	-	5	8	11	8			ALK	3
158	80774113	chr5	CDH1	A	Germline	8	-	-	-	-	-	-	-	A/G	-	-	-	-	A/G	A/G	-	-	A/G	A/G	-	-	-	-	-	-	A/G	-	G/G	-	-	-	A/G	-	12	12	4	4			BRAF	3
209	80784404	chr5	CDH1	A	Germline	6	-	-	-	-	-	-	-	-	-	-	-	-	A/G	A/G	-	-	A/G	A/G	-	-	-	-	-	-	A/G	-	G/G	-	-	-	-	-	14	12	2	4			CREBBP	3
157	80774057	chr5	CDH1	T	Germline	8	-	-	-	-	-	-	-	T/C	-	-	-	-	T/C	T/C	-	-	T/C	T/C	-	-	-	-	-	-	T/C	-	C/C	-	-	-	T/C	-	12	12	4	4			ERBB2	3
164	41225807	chr11	CDKN2A	C	Germline	6	-	-	-	-	-	-	-	C/A	-	-	-	-	-	-	C/A	C/A	C/A	C/A	-	-	-	-	-	-	-	-	-	-	-	-	-	C/A	12	14	4	2			FGFR1	3
221	22067057	chr26	CHEK2	T	Germline	3	-	-	-	-	-	-	-	-	-	-	-	-	-	-	T/C	T/C	-	-	-	-	-	-	-	-	-	-	-	T/C	-	-	-	-	15	14	1	2			FYN	3
252	37526304	chr6	CREBBP	T	Germline	3	-	T/C	T/C	T/C	-	-	-	-	-	-	-	-	-	-	-	-	-	-	-	-	-	-	-	-	-	-	-	-	-	-	-	-	14	15	2	1			MYC	3
251	19549593	chr17	DNMT3A	A	Germline	3	-	T/T	T/T	T/T	-	-	-	-	-	-	-	-	-	-	-	-	-	-	-	-	-	-	-	-	-	-	-	-	-	-	-	-	14	15	2	1			PRDM1	3
267	19503171	chr17	DNMT3A	C	Germline	2	-	-	-	-	C/T	C/T	-	-	-	-	-	-	-	-	-	-	-	-	-	-	-	-	-	-	-	-	-	-	-	-	-	-	15	15	1	1			PTPN11	3
198	6022295	chr18	EGFR	G	Germline	4	-	-	-	-	-	-	-	-	-	-	G/A	G/A	-	G/A	-	-	-	-	-	-	-	G/A	-	-	-	-	-	-	-	-	-	-	13	15	3	1			SMO	3
194	5984573	chr18	EGFR	G	Germline	5	-	-	-	-	-	-	-	-	-	-	G/A	G/A	G/A	G/A	-	-	-	-	-	-	-	-	-	-	-	-	G/A	-	-	-	-	-	14	13	2	3			STAT3	3
244	6031454	chr18	EGFR	A	Germline	2	-	-	-	-	-	-	-	-	-	-	-	-	-	-	-	-	-	-	-	-	A/G	A/G	-	-	-	-	-	-	-	-	-	-	15	15	1	1			STK11	3
195	6015600	chr18	EGFR	A	Germline	7	-	-	-	-	-	-	-	-	-	-	A/T	A/T	A/T	A/T	-	-	-	-	-	-	A/T	A/T	-	-	-	-	A/T	-	-	-	-	-	13	12	3	4			TP53	3
197	6022009	chr18	EGFR	C	Germline	5	-	-	-	-	-	-	-	-	-	-	C/T	C/T	-	C/T	-	-	-	-	-	-	C/T	C/T	-	-	-	-	-	-	-	-	-	-	13	14	3	2			CDKN2A	2
196	6016238	chr18	EGFR	C	Germline	7	-	-	-	-	-	-	-	-	-	-	C/T	C/T	C/T	C/T	-	-	-	-	-	-	C/T	C/T	-	-	-	-	C/T	-	-	-	-	-	13	12	3	4			CSF1R	2
243	6031295	chr18	EGFR	T	Germline	2	-	-	-	-	-	-	-	-	-	-	-	-	-	-	-	-	-	-	-	-	T/C	T/C	-	-	-	-	-	-	-	-	-	-	15	15	1	1			HNF1A	2
128	22764483	chr9	ERBB2	A	Germline	12	-	-	-	-	-	-	-	A/G	-	-	-	-	-	-	A/G	A/G	-	-	-	-	G/G	G/G	A/G	A/G	A/G	A/G	-	-	-	A/G	A/G	G/G	9	11	7	5			KRAS	2
129	22764546	chr9	ERBB2	T	Germline	12	-	-	-	-	-	-	-	T/C	-	-	-	-	-	-	T/C	T/C	-	-	-	-	C/C	C/C	T/C	T/C	T/C	T/C	-	-	-	T/C	T/C	C/C	9	11	7	5			PLCG1	2
83	22763465	chr9	ERBB2	G	Germline	28	T/T	T/T	T/T	T/T	-	T/T	-	T/T	T/T	T/T	-	T/T	T/T	T/T	T/T	T/T	T/T	T/T	T/T	T/T	T/T	T/T	T/T	T/T	T/T	T/T	T/T	-	T/T	T/T	T/T	T/T	0	4	16	12			SRC	2
59	19325233	chr37	ERBB4	G	Germline	1	-	-	-	-	-	-	-	-	-	-	-	-	-	-	-	-	-	-	-	-	-	-	-	-	-	-	-	-	G/T	-	-	-	15	16	1	0			CHEK2	1
61	19325302	chr37	ERBB4	G	Germline	1	-	-	-	-	-	-	-	-	-	-	-	-	-	-	-	-	-	-	-	-	-	-	-	-	-	-	-	-	G/A	-	-	-	15	16	1	0			EZH2	1
62	19325312	chr37	ERBB4	T	Germline	1	-	-	-	-	-	-	-	-	-	-	-	-	-	-	-	-	-	-	-	-	-	-	-	-	-	-	-	-	T/C	-	-	-	15	16	1	0			FBXW7	1
107	19283136	chr37	ERBB4	A	Germline	1	-	-	-	-	-	-	-	-	-	-	-	-	-	-	-	-	-	-	-	-	-	-	-	-	-	-	-	-	-	A/C	-	-	15	16	1	0			FGFR3	1
108	19323768	chr37	ERBB4	G	Germline	2	-	-	-	-	-	-	-	-	-	-	-	-	-	-	-	-	-	-	-	-	-	-	-	-	-	-	G/A	-	-	G/A	-	-	15	15	1	1			GNA11	1
112	19329108	chr37	ERBB4	A	Germline	1	-	-	-	-	-	-	-	-	-	-	-	-	-	-	-	-	-	-	-	-	-	-	-	-	-	-	-	-	-	A/G	-	-	15	16	1	0			GNAQ	1
54	19076001	chr37	ERBB4	T	Germline	11	-	-	-	-	-	-	-	T/C	T/C	T/C	-	-	T/C	T/C	-	-	T/C	T/C	-	-	-	-	-	-	-	-	-	-	T/C	C/C	T/C	T/C	8	13	8	3			HRAS	1
66	19542746	chr37	ERBB4	C	Germline	6	-	-	-	-	-	-	-	C/T	-	-	-	-	-	-	-	-	-	-	C/T	C/T	-	-	-	-	-	-	C/T	-	C/T	C/T	-	-	12	14	4	2			IDH1	1
56	19323616	chr37	ERBB4	A	Germline	24	-	-	-	-	A/G	A/G	-	G/G	G/G	G/G	G/G	G/G	A/G	A/G	A/G	A/G	A/G	A/G	A/G	A/G	G/G	G/G	A/G	A/G	G/G	A/G	A/G	-	G/G	-	-	A/G	4	4	12	12			JAK2	1
64	19329151	chr37	ERBB4	A	Germline	12	-	-	-	-	A/T	A/T	-	-	-	-	-	-	A/T	A/T	-	-	A/T	A/T	-	-	-	-	A/T	A/T	-	A/T	-	-	A/T	A/T	T/T	-	9	11	7	5			MLH1	1
65	19542676	chr37	ERBB4	C	Germline	8	-	-	-	-	-	-	-	C/A	-	-	-	-	-	-	-	-	-	-	C/A	C/A	-	-	C/A	C/A	-	-	A/A	-	C/A	C/A	-	-	11	13	5	3			NRAS	1
156	19329209	chr37	ERBB4	C	Germline	8	-	-	-	-	C/T	C/T	-	-	-	-	-	-	C/T	C/T	-	-	-	-	-	-	-	-	C/T	C/T	-	C/T	-	-	-	-	C/T	-	12	12	4	4
67	19542824	chr37	ERBB4	C	Germline	8	-	-	-	-	-	-	-	C/T	-	-	-	-	-	-	-	-	-	-	C/T	C/T	-	-	C/T	C/T	-	-	T/T	-	C/T	C/T	-	-	11	13	5	3
55	19283123	chr37	ERBB4	G	Germline	12	-	-	-	-	G/A	G/A	-	G/A	-	-	-	-	G/A	G/A	-	-	-	-	-	-	-	-	G/A	G/A	-	G/A	A/A	-	A/A	A/A	A/A	-	9	11	7	5
110	19325249	chr37	ERBB4	G	Germline	10	-	-	-	-	G/A	G/A	-	-	-	-	-	-	G/A	G/A	-	-	-	-	-	-	-	-	G/A	G/A	-	G/A	G/A	-	-	A/A	G/A	-	11	11	5	5
60	19325258	chr37	ERBB4	C	Germline	21	-	-	-	-	G/G	G/G	-	C/G	-	G/G	-	G/G	G/G	G/G	C/G	C/G	-	G/G	C/G	C/G	-	G/G	G/G	G/G	-	G/G	G/G	-	C/G	G/G	G/G	C/G	2	9	14	7
109	19325209	chr37	ERBB4	T	Germline	10	-	-	-	-	T/C	T/C	-	-	-	-	-	-	T/C	T/C	-	-	-	-	-	-	-	-	T/C	T/C	-	T/C	T/C	-	-	C/C	T/C	-	11	11	5	5
111	19325276	chr37	ERBB4	T	Germline	10	-	-	-	-	T/C	T/C	-	-	-	-	-	-	T/C	T/C	-	-	-	-	-	-	-	-	T/C	T/C	-	T/C	T/C	-	-	C/C	T/C	-	11	11	5	5
113	19332373	chr37	ERBB4	T	Germline	9	-	-	-	-	T/C	T/C	-	-	-	-	-	-	T/C	T/C	-	-	-	-	-	-	-	-	T/C	T/C	-	T/C	-	-	-	T/C	T/C	-	11	12	5	4
170	38761333	chr26	FAS	C	Germline	1	-	-	-	-	-	-	-	-	-	-	-	-	-	-	-	-	-	-	-	-	-	-	-	-	-	-	-	-	-	-	-	C/T	15	16	1	0
171	38761758	chr26	FAS	A	Germline	8	A/G	A/G	-	-	A/G	A/G	-	-	-	-	-	-	A/G	A/G	-	-	-	-	-	-	-	-	-	-	-	-	-	A/G	-	-	-	A/G	12	12	4	4
203	38761283	chr26	FAS	C	Germline	6	C/T	C/T	-	-	C/T	C/T	-	-	-	-	-	-	C/T	C/T	-	-	-	-	-	-	-	-	-	-	-	-	-	-	-	-	-	-	13	13	3	3
228	38761659	chr26	FAS	C	Germline	2	-	-	-	-	-	-	-	-	-	-	-	-	-	-	-	-	C/T	C/T	-	-	-	-	-	-	-	-	-	-	-	-	-	-	15	15	1	1
229	38761777	chr26	FAS	C	Germline	2	-	-	-	-	-	-	-	-	-	-	-	-	-	-	-	-	C/T	C/T	-	-	-	-	-	-	-	-	-	-	-	-	-	-	15	15	1	1
230	38762032	chr26	FAS	G	Germline	2	-	-	-	-	-	-	-	-	-	-	-	-	-	-	-	-	G/A	G/A	-	-	-	-	-	-	-	-	-	-	-	-	-	-	15	15	1	1
205	38761742	chr26	FAS	G	Germline	17	-	-	A/A	A/A	-	-	-	-	-	-	G/A	G/A	G/A	G/A	G/A	G/A	-	-	G/A	G/A	G/A	G/A	A/A	A/A	G/A	G/A	-	G/A	-	-	-	-	9	6	7	10
204	38761670	chr26	FAS	G	Germline	16	-	-	T/T	T/T	-	-	-	-	-	-	G/T	G/T	G/T	G/T	G/T	G/T	-	-	G/T	G/T	G/T	G/T	T/T	T/T	G/T	G/T	-	-	-	-	-	-	9	7	7	9
40	38761242	chr26	FAS	C	Germline	30	T/T	T/T	T/T	T/T	T/T	T/T	-	T/T	C/T	C/T	T/T	T/T	T/T	T/T	T/T	T/T	T/T	T/T	T/T	T/T	T/T	T/T	T/T	T/T	C/T	T/T	T/T	-	T/T	T/T	T/T	C/T	0	2	16	14
21	50195877	chr15	FBXW7	C	Germline	7	C/T	C/T	T/T	T/T	-	-	-	-	-	-	-	-	-	-	-	-	-	-	-	-	-	-	-	-	-	C/T	T/T	-	C/T	-	-	-	13	12	3	4
23	27064092	chr16	FGFR1	C	Germline	16	C/T	C/T	T/T	T/T	C/T	C/T	-	-	T/T	T/T	-	-	-	-	C/T	C/T	T/T	T/T	-	-	-	-	C/T	C/T	-	-	-	-	T/T	-	-	C/T	7	9	9	7
22	27064007	chr16	FGFR1	T	Germline	16	T/C	T/C	C/C	C/C	T/C	T/C	-	-	C/C	C/C	-	-	-	-	T/C	T/C	C/C	C/C	-	-	-	-	T/C	T/C	-	-	-	-	C/C	-	-	T/C	7	9	9	7
172	31322756	chr28	FGFR2	G	Germline	1	-	-	-	-	-	-	-	-	-	-	-	-	-	-	-	-	-	-	-	-	-	-	-	-	-	-	-	-	-	-	-	G/A	15	16	1	0
189	31342921	chr28	FGFR2	C	Germline	1	-	-	-	-	-	-	-	-	-	C/T	-	-	-	-	-	-	-	-	-	-	-	-	-	-	-	-	-	-	-	-	-	-	15	16	1	0
174	31342891	chr28	FGFR2	G	Germline	4	G/A	G/A	-	G/A	-	-	-	-	-	-	-	-	-	-	-	-	-	-	-	-	-	-	-	-	-	-	-	-	-	-	-	G/A	13	15	3	1
173	31342821	chr28	FGFR2	T	Germline	4	T/A	T/A	-	T/A	-	-	-	-	-	-	-	-	-	-	-	-	-	-	-	-	-	-	-	-	-	-	-	-	-	-	-	T/A	13	15	3	1
152	31342948	chr28	FGFR2	C	Germline	7	-	-	-	-	C/A	C/A	-	A/A	-	-	-	-	-	-	-	-	C/A	C/A	-	-	-	-	-	-	-	C/A	-	-	-	-	C/A	-	12	13	4	3
43	31338032	chr28	FGFR2	G	Germline	18	-	-	-	-	G/A	G/A	-	A/A	G/A	G/A	G/A	G/A	-	-	-	-	-	-	A/A	A/A	G/A	G/A	G/A	G/A	A/A	A/A	A/A	-	G/A	-	G/A	-	7	7	9	9
190	62311142	chr3	FGFR3	G	Germline	2	-	-	-	-	-	-	-	-	G/A	G/A	-	-	-	-	-	-	-	-	-	-	-	-	-	-	-	-	-	-	-	-	-	-	15	15	1	1
100	11650340	chr25	FLT3	C	Germline	1	-	-	-	-	-	-	-	-	-	-	-	-	-	-	-	-	-	-	-	-	-	-	-	-	-	-	-	-	-	C/T	-	-	15	16	1	0
37	11658216	chr25	FLT3	C	Germline	24	A/A	A/A	C/A	C/A	C/A	C/A	-	A/A	-	-	C/A	C/A	C/A	C/A	C/A	C/A	C/A	C/A	C/A	C/A	C/A	-	-	-	-	A/A	A/A	-	C/A	A/A	A/A	A/A	3	5	13	11
36	11658204	chr25	FLT3	T	Germline	25	C/C	C/C	T/C	T/C	T/C	T/C	-	C/C	-	-	T/C	T/C	T/C	T/C	T/C	T/C	T/C	T/C	T/C	T/C	T/C	T/C	-	-	-	C/C	C/C	-	T/C	C/C	C/C	C/C	2	5	14	11
3	11658211	chr25	FLT3	TC	Germline	22	CG/CG	CG/CG	TC/CG	TC/CG	TC/CG	TC/CG	-	CG/CG	-	-	TC/CG	TC/CG	TC/CG	TC/CG	TC/CG	TC/CG	TC/CG	TC/CG	-	-	TC/CG	TC/CG	-	-	-	CG/CG	-	-	TC/CG	CG/CG	CG/CG	CG/CG	3	7	13	9
246	68147197	chr12	FYN	G	Germline	2	-	-	-	-	-	-	-	-	-	-	-	-	-	-	-	-	-	-	-	-	-	-	G/A	G/A	-	-	-	-	-	-	-	-	15	15	1	1
8	68147222	chr12	FYN	G	Germline	26	A/A	A/T	A/A	A/T	G/A	G/A	-	G/A	G/A	G/A	-	-	G/A	G/A	A/A	A/T	G/A	G/A	A/A	A/T	G/A	G/A	G/A	G/A	-	G/A	A/A	-	A/T	G/A	-	A/A	2	4	14	12
9	68147406	chr12	FYN	T	Germline	26	A/A	A/A	A/A	A/A	T/A	T/A	-	T/A	T/A	T/A	-	-	T/A	T/A	A/A	A/A	T/A	T/A	T/A	T/A	T/A	T/A	T/A	T/A	-	A/A	A/A	-	A/A	T/A	-	A/A	2	4	14	12
168	43656722	chr24	GNAS	T	Germline	4	-	-	-	-	-	-	-	T/C	-	-	-	-	-	-	-	-	-	-	T/C	T/C	-	-	-	-	-	-	-	-	-	-	-	T/C	13	15	3	1
200	16818461	chr26	HNF1A	A	Germline	7	-	-	-	-	-	-	-	A/C	-	-	A/C	A/C	A/C	A/C	-	-	-	-	-	-	A/C	A/C	-	-	-	-	-	-	-	-	-	-	12	13	4	3
201	16818463	chr26	HNF1A	A	Germline	7	-	-	-	-	-	-	-	A/G	-	-	A/G	A/G	A/G	A/G	-	-	-	-	-	-	A/G	A/G	-	-	-	-	-	-	-	-	-	-	12	13	4	3
147	25644344	chr18	HRAS	G	Germline	5	G/A	G/A	-	-	G/A	G/A	-	-	-	-	-	-	-	-	-	-	-	-	-	-	-	-	-	-	-	-	-	-	-	-	G/A	-	13	14	3	2
53	16524118	chr37	IDH1	C	Germline	7	-	-	-	-	-	-	-	-	-	-	-	-	-	-	C/T	C/T	-	-	-	-	-	-	-	-	-	-	T/T	-	C/T	C/T	T/T	C/T	11	14	5	2
116	72638159	chr4	IL7R	C	Germline	18	C/A	C/A	-	-	-	-	-	C/A	-	-	-	-	A/A	A/A	C/A	C/A	A/A	A/A	C/A	C/A	C/A	C/A	C/A	C/A	-	-	C/A	-	-	C/A	A/A	-	6	8	10	8
115	72638156	chr4	IL7R	C	Germline	16	C/G	C/G	-	-	-	-	-	C/G	-	-	-	-	-	G/G	C/G	C/G	-	G/G	C/G	C/G	C/G	C/G	C/G	C/G	-	-	C/G	-	-	C/G	G/G	-	6	10	10	6
114	72638153	chr4	IL7R	C	Germline	18	C/T	C/T	-	-	-	-	-	C/T	-	-	-	-	T/T	T/T	C/T	C/T	T/T	T/T	C/T	C/T	C/T	C/T	C/T	C/T	-	-	C/T	-	-	C/T	T/T	-	6	8	10	8
118	72639283	chr4	IL7R	C	Germline	18	C/T	C/T	-	-	-	-	-	C/T	-	-	-	-	T/T	T/T	C/T	C/T	T/T	T/T	C/T	C/T	C/T	C/T	C/T	C/T	-	-	C/T	-	-	C/T	T/T	-	6	8	10	8
117	72638161	chr4	IL7R	CA	Germline	18	CA/AG	CA/AG	-	-	-	-	-	CA/AG	-	-	-	-	AG/AG	AG/AG	CA/AG	CA/AG	AG/AG	AG/AG	CA/AG	CA/AG	CA/AG	CA/AG	CA/AG	CA/AG	-	-	CA/AG	-	-	CA/AG	AG/AG	-	6	8	10	8
248	72638102	chr4	IL7R	G	Germline	4	-	-	-	-	-	-	-	G/T	-	-	-	-	-	-	-	-	-	-	-	-	-	-	G/T	G/T	-	-	G/T	-	-	-	-	-	14	14	2	2
77	45397488	chr5	JAK1	G	Germline	1	-	-	-	-	-	-	-	-	-	-	-	-	-	-	-	-	-	-	-	-	-	-	-	-	-	-	-	-	G/A	-	-	-	15	16	1	0
233	45396945	chr5	JAK1	G	Germline	2	-	-	-	-	-	-	-	-	-	-	-	-	-	-	-	-	A/A	A/A	-	-	-	-	-	-	-	-	-	-	-	-	-	-	15	15	1	1
232	45376040	chr5	JAK1	A	Germline	2	-	-	-	-	-	-	-	-	-	-	-	-	-	-	-	-	G/G	G/G	-	-	-	-	-	-	-	-	-	-	-	-	-	-	15	15	1	1
236	45401358	chr5	JAK1	A	Germline	2	-	-	-	-	-	-	-	-	-	-	-	-	-	-	-	-	G/G	G/G	-	-	-	-	-	-	-	-	-	-	-	-	-	-	15	15	1	1
235	45397800	chr5	JAK1	C	Germline	2	-	-	-	-	-	-	-	-	-	-	-	-	-	-	-	-	T/T	T/T	-	-	-	-	-	-	-	-	-	-	-	-	-	-	15	15	1	1
95	45054574	chr20	JAK3	CAG	Germline	1	-	-	-	-	-	-	-	-	-	-	-	-	-	-	-	-	-	-	-	-	-	-	-	-	-	-	-	-	-	CAG/ACC	-	-	15	16	1	0
96	45054584	chr20	JAK3	GC	Germline	1	-	-	-	-	-	-	-	-	-	-	-	-	-	-	-	-	-	-	-	-	-	-	-	-	-	-	-	-	-	GC/AT	-	-	15	16	1	0
30	45059794	chr20	JAK3	C	Germline	13	-	-	-	-	C/T	C/T	-	T/T	-	-	-	-	-	-	-	-	T/T	T/T	C/T	C/T	-	-	-	-	C/T	T/T	T/T	-	T/T	-	C/T	T/T	9	10	7	6
32	45059961	chr20	JAK3	G	Germline	13	-	-	-	-	G/A	G/A	-	A/A	-	-	-	-	-	-	-	-	A/A	A/A	G/A	G/A	-	-	-	-	G/A	A/A	A/A	-	A/A	-	G/A	A/A	9	10	7	6
98	45060036	chr20	JAK3	C	Germline	11	C/T	C/T	-	-	-	-	-	-	-	-	C/T	C/T	C/T	C/T	-	-	-	-	C/T	C/T	-	-	C/T	C/T	-	-	-	-	-	C/T	-	-	10	11	6	5
97	45059750	chr20	JAK3	G	Germline	13	-	-	-	-	G/A	G/A	-	-	-	-	G/A	G/A	G/A	G/A	-	-	-	-	-	-	A/A	A/A	G/A	G/A	G/A	-	-	-	-	G/A	G/A	-	9	10	7	6
31	45059808	chr20	JAK3	T	Germline	26	T/G	T/G	-	-	G/G	G/G	-	G/G	G/G	G/G	G/G	G/G	G/G	G/G	-	-	G/G	G/G	G/G	G/G	G/G	G/G	G/G	G/G	G/G	G/G	G/G	-	G/G	G/G	G/G	G/G	2	4	14	12
141	47450108	chr13	KDR	C	Germline	19	-	-	-	-	C/G	C/G	-	C/G	G/G	G/G	C/G	C/G	G/G	G/G	-	-	G/G	G/G	G/G	G/G	C/G	C/G	C/G	C/G	-	-	-	-	-	-	G/G	C/G	5	8	11	8
93	47456825	chr13	KDR	T	Germline	4	-	-	-	-	-	-	-	-	-	-	-	-	-	-	-	-	-	-	-	-	-	-	T/C	T/C	T/C	-	-	-	-	T/C	-	-	14	14	2	2
165	47187981	chr13	KIT	C	Germline	1	-	-	-	-	-	-	-	-	-	-	-	-	-	-	-	-	-	-	-	-	-	-	-	-	-	-	-	-	-	-	-	C/A	15	16	1	0
210	47187839	chr13	KIT	G	Germline	4	-	-	-	-	-	-	-	G/A	-	-	G/A	G/A	-	-	-	-	-	-	-	-	-	-	-	-	G/A	-	-	-	-	-	-	-	14	14	2	2
89	47178598	chr13	KIT	C	Germline	11	-	-	-	-	C/T	C/T	-	-	-	-	C/T	C/T	C/T	C/T	C/T	C/T	-	-	-	-	-	-	-	-	-	-	-	-	-	C/T	C/T	C/T	9	12	7	4
91	47182390	chr13	KIT	C	Germline	4	-	-	-	-	-	-	-	-	-	-	-	-	-	-	-	-	-	-	-	-	-	-	A/A	A/A	C/A	-	-	-	-	C/A	-	-	14	14	2	2
88	47178488	chr13	KIT	G	Germline	15	-	-	-	-	G/A	G/A	-	G/A	-	-	A/A	A/A	G/A	G/A	G/A	G/A	-	-	-	-	-	-	A/A	A/A	A/A	-	-	-	-	A/A	G/A	G/A	7	10	9	6
13	47178651	chr13	KIT	T	Germline	25	-	-	-	-	T/C	T/C	-	T/C	C/C	C/C	C/C	C/C	C/C	C/C	T/C	T/C	T/C	T/C	T/C	T/C	T/C	T/C	C/C	C/C	C/C	-	T/C	-	T/C	C/C	T/C	T/C	2	5	14	11
14	47182355	chr13	KIT	A	Germline	25	-	-	-	-	A/G	A/G	-	G/G	G/G	G/G	G/G	G/G	G/G	G/G	A/G	A/G	A/G	A/G	A/G	A/G	A/G	A/G	G/G	G/G	G/G	-	A/G	-	G/G	G/G	A/G	A/G	2	5	14	11
17	47187819	chr13	KIT	A	Germline	17	-	-	-	-	-	-	-	G/G	G/G	G/G	A/G	A/G	A/G	A/G	-	-	-	-	A/G	A/G	G/G	G/G	G/G	G/G	G/G	-	G/G	-	G/G	A/G	-	-	7	8	9	8
15	47187735	chr13	KIT	A	Germline	17	-	-	-	-	-	-	-	G/G	-	G/G	A/G	A/G	A/G	A/G	-	-	A/G	A/G	A/G	A/G	G/G	G/G	G/G	G/G	G/G	-	-	-	G/G	A/G	-	-	6	9	10	7
90	47182346	chr13	KIT	C	Germline	14	-	-	-	-	C/T	C/T	-	-	-	-	C/T	C/T	C/T	C/T	C/T	C/T	-	-	-	-	-	-	T/T	T/T	C/T	-	-	-	-	T/T	C/T	C/T	8	10	8	6
12	47144532	chr13	KIT	C	Germline	19	-	-	-	-	C/T	C/T	-	C/T	C/T	C/T	T/T	T/T	T/T	T/T	-	-	-	-	T/T	T/T	C/T	C/T	T/T	T/T	T/T	-	C/T	-	C/T	C/T	-	-	6	7	10	9
142	55685312	chr14	MET	A	Germline	1	-	-	-	-	-	-	-	-	-	-	-	-	-	-	-	-	-	-	-	-	-	-	-	-	-	-	-	-	-	-	A/G	-	15	16	1	0
143	55685341	chr14	MET	G	Germline	1	-	-	-	-	-	-	-	-	-	-	-	-	-	-	-	-	-	-	-	-	-	-	-	-	-	-	-	-	-	-	G/A	-	15	16	1	0
144	55691322	chr14	MET	A	Germline	1	-	-	-	-	-	-	-	-	-	-	-	-	-	-	-	-	-	-	-	-	-	-	-	-	-	-	-	-	-	-	A/G	-	15	16	1	0
145	55699106	chr14	MET	G	Germline	12	-	-	-	-	-	-	-	-	-	-	G/C	G/C	G/C	G/C	G/C	G/C	-	-	-	-	C/C	C/C	-	-	C/C	G/C	-	-	-	-	G/C	C/C	10	10	6	6
166	55699210	chr14	MET	C	Germline	12	-	-	-	-	-	-	C/T	-	-	-	C/T	C/T	C/T	C/T	C/T	C/T	-	-	-	-	T/T	T/T	-	-	T/T	C/T	-	-	-	-	-	T/T	11	9	5	7
167	6914213	chr23	MLH1	G	Germline	3	-	-	-	-	-	-	-	-	-	-	-	-	-	-	-	-	-	-	-	-	G/A	G/A	-	-	-	-	-	-	-	-	-	G/A	14	15	2	1
131	49016767	chr9	NOTCH1	A	Germline	11	A/G	A/G	-	-	A/G	A/G	-	A/G	A/G	A/G	-	-	-	-	-	-	A/G	A/G	-	-	-	-	-	-	-	G/G	-	-	-	G/G	-	-	10	11	6	5
130	49010884	chr9	NOTCH1	C	Germline	8	-	-	-	-	-	-	-	C/T	C/T	C/T	-	-	-	-	-	-	C/T	C/T	-	-	-	-	-	-	-	T/T	-	-	-	T/T	C/T	-	11	13	5	3
94	52415701	chr17	NRAS	G	Germline	11	-	-	-	-	G/A	G/A	-	G/A	-	-	-	-	G/A	G/A	-	-	-	-	-	-	A/A	A/A	A/A	A/A	-	-	-	-	-	G/A	G/A	-	9	12	7	4
138	46758528	chr13	PDGFRA	A	Germline	7	-	-	-	-	-	-	-	-	A/G	A/G	-	-	-	-	-	-	A/G	A/G	-	-	A/G	A/G	-	-	-	-	-	-	-	-	A/G	-	12	13	4	3
134	46755092	chr13	PDGFRA	C	Germline	7	-	-	-	-	-	-	-	-	C/T	C/T	-	-	-	-	-	-	C/T	C/T	-	-	C/T	C/T	-	-	-	-	-	-	-	-	C/T	-	12	13	4	3
136	46758054	chr13	PDGFRA	C	Germline	7	-	-	-	-	-	-	-	-	C/T	C/T	-	-	-	-	-	-	C/T	C/T	-	-	C/T	C/T	-	-	-	-	-	-	-	-	C/T	-	12	13	4	3
140	46762473	chr13	PDGFRA	G	Germline	9	-	-	-	-	-	-	-	-	G/A	G/A	-	-	G/A	G/A	-	-	-	-	-	-	G/A	G/A	-	-	-	G/A	-	G/A	-	-	G/A	-	12	11	4	5
139	46758552	chr13	PDGFRA	G	Germline	7	-	-	-	-	-	-	-	-	G/A	G/A	-	-	-	-	-	-	G/A	G/A	-	-	G/A	G/A	-	-	-	-	-	-	-	-	G/A	-	12	13	4	3
135	46757961	chr13	PDGFRA	G	Germline	7	-	-	-	-	-	-	-	-	G/C	G/C	-	-	-	-	-	-	G/C	G/C	-	-	G/C	G/C	-	-	-	-	-	-	-	-	G/C	-	12	13	4	3
137	46758331	chr13	PDGFRA	T	Germline	7	-	-	-	-	-	-	-	-	T/C	T/C	-	-	-	-	-	-	T/C	T/C	-	-	T/C	T/C	-	-	-	-	-	-	-	-	T/C	-	12	13	4	3
231	12659832	chr34	PIK3CA	C	Germline	6	-	-	-	-	-	-	-	-	-	-	-	-	-	-	-	-	G/G	G/G	C/G	C/G	-	-	-	-	-	C/G	C/G	-	-	-	-	-	14	12	2	4
207	12666438	chr34	PIK3CA	A	Germline	5	-	-	-	-	-	-	-	-	-	-	-	-	-	T/T	-	-	-	-	-	-	A/T	A/T	A/T	A/T	-	-	-	-	-	-	-	-	13	14	3	2
104	12651251	chr34	PIK3CA	G	Germline	25	-	-	-	-	G/C	G/C	-	G/C	C/C	C/C	C/C	C/C	C/C	C/C	G/C	G/C	C/C	C/C	C/C	C/C	C/C	C/C	C/C	C/C	C/C	C/C	G/C	G/C	-	C/C	C/C	-	4	3	12	13
106	12674426	chr34	PIK3CA	T	Germline	25	-	-	-	-	T/C	T/C	-	T/C	C/C	C/C	C/C	C/C	C/C	C/C	T/C	T/C	C/C	C/C	C/C	C/C	C/C	C/C	C/C	C/C	C/C	C/C	T/C	T/C	-	C/C	C/C	-	4	3	12	13
105	12660692	chr34	PIK3CA	G	Germline	14	-	-	-	-	-	-	-	-	G/A	A/A	G/A	G/A	-	-	-	-	G/A	A/A	-	A/A	-	-	G/A	G/A	G/A	G/A	G/A	-	-	A/A	A/A	-	9	9	7	7
202	37910068	chr26	PTEN	C	Germline	12	-	-	-	-	-	-	-	-	-	-	-	-	C/T	C/T	C/T	C/T	C/T	C/T	C/T	C/T	C/T	C/T	-	-	C/T	C/T	-	-	-	-	-	-	11	9	5	7
169	37906312	chr26	PTEN	G	Germline	14	-	-	-	-	-	-	-	-	-	-	-	-	G/A	G/A	G/A	G/A	G/A	G/A	G/A	G/A	G/A	G/A	-	-	G/A	G/A	-	G/A	-	-	-	G/A	10	8	6	8
186	37885973	chr26	PTEN	T	Germline	5	-	-	-	-	-	-	-	T/C	C/C	C/C	-	-	-	-	-	-	-	-	-	-	-	-	T/C	T/C	-	-	-	-	-	-	-	-	13	14	3	2
187	37910145	chr26	PTEN	T	Germline	4	-	-	-	-	-	-	-	-	C/C	C/C	-	-	-	-	-	-	-	-	-	-	-	-	T/C	T/C	-	-	-	-	-	-	-	-	14	14	2	2
150	10052580	chr26	PTPN11	A	Germline	13	-	-	-	-	-	-	-	-	A/G	A/G	A/G	A/G	A/G	-	-	-	A/G	A/G	A/G	A/G	-	-	A/G	A/G	G/G	-	-	-	-	-	A/G	-	10	9	6	7
149	10052555	chr26	PTPN11	T	Germline	13	-	-	-	-	-	-	-	-	T/A	T/A	T/A	T/A	T/A	-	-	-	T/A	T/A	T/A	T/A	-	-	T/A	T/A	A/A	-	-	-	-	-	T/A	-	10	9	6	7
34	3150414	chr22	RB1	G	Germline	26	G/A	G/A	A/A	A/A	G/A	G/A	-	-	G/A	G/A	G/A	G/A	A/A	A/A	A/A	A/A	-	-	G/A	G/A	A/A	A/A	G/A	G/A	A/A	-	G/A	-	G/A	G/A	A/A	G/A	2	4	14	12
188	3957322	chr28	RET	G	Germline	7	-	-	-	-	-	-	-	-	G/A	G/A	-	-	-	-	-	-	G/A	G/A	G/A	G/A	-	-	-	-	-	A/A	-	-	-	-	-	-	13	12	3	4
2	23904147	chr1	SMAD4	C	Germline	3	-	-	-	-	-	-	-	-	-	-	-	-	-	-	-	-	C/A	C/A	-	-	-	-	-	-	-	-	-	-	C/A	-	-	-	14	15	2	1
1	23894575	chr1	SMAD4	G	Germline	14	-	-	-	-	-	-	-	-	G/A	G/A	G/A	G/A	G/A	G/A	-	-	A/A	A/A	-	-	G/A	G/A	-	-	G/A	G/A	-	G/A	G/A	-	-	-	10	8	6	8
20	7524668	chr14	SMO	A	Germline	29	G/G	G/G	G/G	G/G	G/G	G/G	-	G/G	A/G	A/G	G/G	G/G	G/G	G/G	G/G	G/G	A/G	A/G	A/G	A/G	A/G	A/G	A/G	A/G	G/G	G/G	-	-	A/G	A/G	G/G	A/G	0	3	16	13
19	7521706	chr14	SMO	T	Germline	29	C/C	C/C	C/C	C/C	C/C	C/C	-	C/C	T/C	T/C	C/C	C/C	C/C	C/C	C/C	C/C	T/C	T/C	T/C	T/C	T/C	T/C	T/C	T/C	C/C	C/C	-	-	T/C	T/C	C/C	T/C	0	3	16	13
185	26017713	chr24	SRC	G	Germline	3	-	-	-	-	-	-	-	-	G/A	G/A	-	-	-	-	-	-	-	-	-	-	-	-	-	-	G/A	-	-	-	-	-	-	-	15	14	1	2
184	26017533	chr24	SRC	T	Germline	3	-	-	-	-	-	-	-	-	T/C	T/C	-	-	-	-	-	-	-	-	-	-	-	-	-	-	T/C	-	-	-	-	-	-	-	15	14	1	2
79	20608498	chr9	STAT3	A	Germline	24	-	-	G/G	G/G	A/G	A/G	-	A/G	-	-	A/G	A/G	A/G	A/G	A/G	A/G	-	-	G/G	G/G	G/G	G/G	G/G	G/G	G/G	A/G	A/G	A/G	A/G	-	G/G	G/G	4	4	12	12
148	57563578	chr20	STK11	C	Germline	3	-	-	-	-	-	-	-	-	C/T	C/T	-	-	-	-	-	-	-	-	-	-	-	-	-	-	-	-	-	-	-	-	C/T	-	14	15	2	1
153	26104526	chr32	TET2	G	Germline	1	-	-	-	-	-	-	-	-	-	-	-	-	-	-	-	-	-	-	-	-	-	-	-	-	-	-	-	-	-	-	G/A	-	15	16	1	0
191	26142023	chr32	TET2	C	Germline	4	-	-	-	-	-	-	-	-	C/T	C/T	-	-	-	-	-	-	-	-	-	-	-	-	-	-	-	C/T	C/T	-	-	-	-	-	15	13	1	3
103	26104558	chr32	TET2	A	Germline	7	-	-	-	-	-	-	-	-	A/T	A/T	-	-	-	-	-	-	A/T	A/T	-	-	-	-	-	-	-	A/T	-	-	-	A/T	A/T	-	12	13	4	3
50	26142692	chr32	TET2	A	Germline	4	-	-	-	-	-	-	-	-	-	-	-	-	-	-	-	-	-	-	A/G	A/G	-	-	-	-	-	A/G	-	-	A/G	-	-	-	14	14	2	2
47	26139439	chr32	TET2	A	Germline	25	-	-	-	-	A/T	A/T	-	T/T	A/T	A/T	T/T	T/T	A/T	A/T	-	-	T/T	T/T	T/T	T/T	T/T	T/T	A/T	A/T	T/T	A/T	A/T	A/T	A/T	T/T	T/T	T/T	3	4	13	12
46	26137009	chr32	TET2	C	Germline	24	-	-	-	-	C/T	C/T	-	T/T	C/T	C/T	T/T	T/T	C/T	C/T	-	-	T/T	T/T	T/T	T/T	T/T	T/T	C/T	C/T	T/T	C/T	C/T	-	C/T	T/T	T/T	T/T	3	5	13	11
48	26139504	chr32	TET2	G	Germline	25	-	-	-	-	G/A	G/A	-	A/A	G/A	G/A	A/A	A/A	G/A	G/A	-	-	A/A	A/A	A/A	A/A	A/A	A/A	G/A	G/A	A/A	G/A	G/A	G/A	G/A	A/A	A/A	A/A	3	4	13	12
193	30258069	chr1	TNFAIP3	A	Germline	4	-	-	-	-	-	-	-	-	-	-	A/C	A/C	A/C	A/C	-	-	-	-	-	-	-	-	-	-	-	-	-	-	-	-	-	-	14	14	2	2
178	30256465	chr1	TNFAIP3	A	Germline	8	-	-	-	-	-	-	-	-	A/T	A/T	-	-	-	-	-	-	A/T	A/T	A/T	A/T	-	-	-	-	-	A/T	-	A/T	-	-	-	-	13	11	3	5
180	30258121	chr1	TNFAIP3	C	Germline	8	-	-	-	-	-	-	-	-	C/T	C/T	-	-	-	-	-	-	C/T	C/T	C/T	C/T	-	-	-	-	-	C/T	-	C/T	-	-	-	-	13	11	3	5
179	30257995	chr1	TNFAIP3	T	Germline	8	-	-	-	-	-	-	-	-	T/C	T/C	-	-	-	-	-	-	T/C	T/C	T/C	T/C	-	-	-	-	-	T/C	-	T/C	-	-	-	-	13	11	3	5
181	30258409	chr1	TNFAIP3	G	Germline	17	-	-	-	-	G/A	G/A	-	-	G/A	G/A	G/A	G/A	G/A	G/A	A/A	A/A	-	-	G/A	G/A	A/A	A/A	A/A	A/A	A/A	-	-	-	-	-	-	-	8	7	8	9
177	30251436	chr1	TNFAIP3	A	Germline	17	-	-	-	-	A/G	A/G	-	-	A/G	A/G	A/G	A/G	A/G	A/G	G/G	G/G	-	-	A/G	A/G	G/G	G/G	G/G	G/G	G/G	-	-	-	-	-	-	-	8	7	8	9
133	30258430	chr1	TNFAIP3	A	Germline	22	-	-	-	-	A/G	A/G	-	-	G/G	G/G	A/G	A/G	A/G	A/G	G/G	G/G	A/G	A/G	G/G	G/G	G/G	G/G	G/G	G/G	G/G	A/G	-	-	-	-	A/G	G/G	5	5	11	11
214	8209744	chr20	VHL	G	Germline	9	G/A	G/A	G/A	G/A	-	-	-	-	-	-	G/A	G/A	-	-	G/A	G/A	-	-	-	-	-	-	-	-	-	-	-	G/A	-	-	-	-	12	11	4	5
215	8209788	chr20	VHL	T	Germline	9	T/C	T/C	T/C	T/C	-	-	-	-	-	-	T/C	T/C	-	-	T/C	T/C	-	-	-	-	-	-	-	-	-	-	-	T/C	-	-	-	-	12	11	4	5
27	8206783	chr20	VHL	A	Germline	6	-	-	-	-	-	-	-	-	-	-	-	-	G/G	G/G	-	-	-	-	-	-	-	-	A/G	A/G	A/G	-	-	-	A/G	-	-	-	13	13	3	3
28	8210988	chr20	VHL	A	Germline	30	G/G	G/G	G/G	G/G	G/G	G/G	-	G/G	G/G	G/G	G/G	G/G	G/G	G/G	G/G	G/G	G/G	G/G	G/G	G/G	G/G	G/G	G/G	G/G	G/G	G/G	G/G	-	G/G	G/G	G/G	G/G	0	2	16	14
125	24219650	chr5	ATM	A	LikelyGermline	9	-	-	-	-	A/G	-	-	G/G	-	G/G	-	G/G	-	-	-	-	-	-	-	G/G	-	A/G	A/G	-	-	-	-	-	-	G/G	G/G	-	9	14	7	2
124	24219569	chr5	ATM	C	LikelyGermline	9	-	-	-	-	C/T	-	-	T/T	-	T/T	-	T/T	-	-	-	-	-	-	-	T/T	-	T/T	C/T	-	-	-	-	-	-	T/T	T/T	-	9	14	7	2
261	24182270	chr5	ATM	T	LikelyGermline	1	-	-	-	-	-	-	-	T/C	-	-	-	-	-	-	-	-	-	-	-	-	-	-	-	-	-	-	-	-	-	-	-	-	15	16	1	0
262	24182952	chr5	ATM	G	LikelyGermline	1	-	-	-	-	-	-	-	G/A	-	-	-	-	-	-	-	-	-	-	-	-	-	-	-	-	-	-	-	-	-	-	-	-	15	16	1	0
263	24191247	chr5	ATM	T	LikelyGermline	1	-	-	-	-	-	-	-	T/C	-	-	-	-	-	-	-	-	-	-	-	-	-	-	-	-	-	-	-	-	-	-	-	-	15	16	1	0
264	24271357	chr5	ATM	G	LikelyGermline	1	-	-	-	-	-	-	-	G/A	-	-	-	-	-	-	-	-	-	-	-	-	-	-	-	-	-	-	-	-	-	-	-	-	15	16	1	0
260	12526239	chr37	CD28	C	LikelyGermline	1	-	-	-	-	-	-	-	C/T	-	-	-	-	-	-	-	-	-	-	-	-	-	-	-	-	-	-	-	-	-	-	-	-	15	16	1	0
266	80784488	chr5	CDH1	C	LikelyGermline	1	-	-	-	-	-	-	-	C/T	-	-	-	-	-	-	-	-	-	-	-	-	-	-	-	-	-	-	-	-	-	-	-	-	15	16	1	0
255	43657010	chr24	GNAS	G	LikelyGermline	1	-	-	-	-	-	-	-	G/A	-	-	-	-	-	-	-	-	-	-	-	-	-	-	-	-	-	-	-	-	-	-	-	-	15	16	1	0
265	45397577	chr5	JAK1	A	LikelyGermline	2	-	-	-	-	-	-	-	A/G	-	-	-	-	-	-	-	-	-	-	-	-	-	-	-	-	-	A/G	-	-	-	-	-	-	15	15	1	1
258	37906299	chr26	PTEN	C	LikelyGermline	1	-	-	-	-	-	-	-	C/T	-	-	-	-	-	-	-	-	-	-	-	-	-	-	-	-	-	-	-	-	-	-	-	-	15	16	1	0
259	37910171	chr26	PTEN	G	LikelyGermline	1	-	-	-	-	-	-	-	G/A	-	-	-	-	-	-	-	-	-	-	-	-	-	-	-	-	-	-	-	-	-	-	-	-	15	16	1	0
256	28716248	chr26	SMARCB1	C	LikelyGermline	2	-	-	-	-	-	-	-	C/A	-	-	-	-	-	-	-	-	-	-	-	-	-	-	-	-	C/A	-	-	-	-	-	-	-	15	15	1	1
257	28724178	chr26	SMARCB1	G	LikelyGermline	1	-	-	-	-	-	-	-	G/C	-	-	-	-	-	-	-	-	-	-	-	-	-	-	-	-	-	-	-	-	-	-	-	-	15	16	1	0
254	57563457	chr20	STK11	A	LikelyGermline	2	-	-	-	-	-	-	-	A/C	-	-	-	-	-	-	-	-	-	-	-	-	-	-	-	-	-	-	A/C	-	-	-	-	-	15	15	1	1
78	72326681	chr8	AKT1	T	OddGermline	6	-	-	-	-	-	-	-	-	-	-	-	T/C	-	-	-	-	-	T/C	-	-	-	T/C	-	T/C	-	-	-	-	T/C	-	C/C	-	10	16	6	0
162	72326609	chr8	AKT1	C	OddGermline	3	-	-	-	-	-	-	-	-	-	-	-	C/G	-	-	-	-	-	-	-	-	-	C/G	-	-	-	-	-	-	-	-	G/G	-	13	16	3	0
176	72326608	chr8	AKT1	AC	OddGermline	3	-	-	-	-	-	-	-	ACG/A	-	-	-	-	-	-	-	-	-	-	-	ACG/A	-	-	-	-	-	-	-	-	-	-	-	AC/A	13	16	3	0
218	72326666	chr8	AKT1	C	OddGermline	3	-	-	-	-	-	C/T	-	-	-	-	-	C/T	-	-	-	C/T	-	-	-	-	-	-	-	-	-	-	-	-	-	-	-	-	13	16	3	0
217	72322612	chr8	AKT1	G	OddGermline	2	-	-	-	-	-	-	-	-	-	-	-	G/A	-	-	-	-	-	-	-	-	-	G/A	-	-	-	-	-	-	-	-	-	-	14	16	2	0
237	72322606	chr8	AKT1	G	OddGermline	1	-	-	-	-	-	-	-	-	-	-	-	-	-	-	-	-	-	G/A	-	-	-	-	-	-	-	-	-	-	-	-	-	-	15	16	1	0
240	24191380	chr5	ATM	T	OddGermline	1	-	-	-	-	-	-	-	-	-	-	-	-	-	-	-	-	-	-	-	T/C	-	-	-	-	-	-	-	-	-	-	-	-	15	16	1	0
241	24199434	chr5	ATM	G	OddGermline	1	-	-	-	-	-	-	-	-	-	-	-	-	-	-	-	-	-	-	-	G/A	-	-	-	-	-	-	-	-	-	-	-	-	15	16	1	0
208	80776365	chr5	CDH1	A	OddGermline	3	-	-	-	-	-	-	-	A/G	-	-	-	-	-	A/G	-	-	-	A/G	-	-	-	-	-	-	-	-	-	-	-	-	-	-	13	16	3	0
87	41226002	chr11	CDKN2A	T	OddGermline	8	-	-	-	-	-	-	-	C/C	-	T/C	-	-	-	-	T/C	T/C	-	T/C	-	-	-	-	-	-	-	-	-	-	-	T/C	T/C	T/C	9	15	7	1
253	37526305	chr6	CREBBP	T	OddGermline	1	-	T/C	-	-	-	-	-	-	-	-	-	-	-	-	-	-	-	-	-	-	-	-	-	-	-	-	-	-	-	-	-	-	15	16	1	0
68	58991739	chr4	CSF1R	G	OddGermline	10	-	-	-	-	-	-	-	-	G/A	-	G/A	G/A	-	-	-	-	G/A	-	G/A	G/A	-	-	G/A	G/A	-	-	-	-	G/A	-	-	G/A	11	11	5	5
238	19492367	chr17	DNMT3A	G	OddGermline	1	-	-	-	-	-	-	-	-	-	-	-	-	-	-	-	-	-	-	-	G/T	-	-	-	-	-	-	-	-	-	-	-	-	15	16	1	0
183	19492385	chr17	DNMT3A	T	OddGermline	3	-	-	-	-	-	-	-	-	T/C	T/C	-	-	-	-	-	-	-	-	T/C	-	-	-	-	-	-	-	-	-	-	-	-	-	15	14	1	2
213	6021995	chr18	EGFR	T	OddGermline	5	-	-	-	-	T/C	-	-	-	T/C	-	T/C	T/C	-	-	-	-	-	-	-	-	T/C	-	-	-	-	-	-	-	-	-	-	-	15	12	1	4
57	19323654	chr37	ERBB4	T	OddGermline	2	-	-	-	-	-	-	-	T/A	-	-	-	-	-	-	-	-	-	-	-	-	-	-	-	-	-	-	-	-	A/A	-	-	-	14	16	2	0
58	19323785	chr37	ERBB4	G	OddGermline	2	-	-	-	-	-	-	-	G/A	-	-	-	-	-	-	-	-	-	-	-	-	-	-	-	-	-	-	-	-	A/A	-	-	-	14	16	2	0
63	19328935	chr37	ERBB4	T	OddGermline	2	-	-	-	-	-	-	-	T/A	-	-	-	-	-	-	-	-	-	-	-	-	-	-	-	-	-	-	-	-	T/A	-	-	-	14	16	2	0
155	19323748	chr37	ERBB4	GA	OddGermline	2	-	-	-	-	-	-	-	-	-	-	-	-	-	-	-	-	-	-	-	-	-	-	-	GA/G	-	-	-	-	-	-	GA/G	-	14	16	2	0
146	1987270	chr16	EZH2	C	OddGermline	18	-	-	-	-	C/T	C/T	-	C/T	C/T	-	C/T	T/T	C/T	T/T	C/T	C/T	C/T	-	C/T	C/T	-	T/T	-	T/T	-	C/T	C/T	-	-	-	T/T	-	7	7	9	9
182	27063945	chr16	FGFR1	CGG	OddGermline	3	-	-	-	CG/CG	-	-	-	-	-	CG/CG	-	-	-	-	-	-	-	CG/CG	-	-	-	-	-	-	-	-	-	-	-	-	-	-	13	16	3	0
44	31343092	chr28	FGFR2	G	OddGermline	11	-	G/A	-	G/A	-	-	-	-	-	G/A	-	G/A	-	G/A	-	A/A	-	-	-	A/A	-	A/A	-	G/A	-	-	-	-	G/A	-	G/A	-	5	16	11	0
45	31343116	chr28	FGFR2	G	OddGermline	11	-	G/A	-	G/A	-	-	-	-	-	G/A	-	G/A	-	G/A	-	A/A	-	-	-	A/A	-	A/A	-	G/A	-	-	-	-	G/A	-	G/A	-	5	16	11	0
151	31342768	chr28	FGFR2	G	OddGermline	4	-	-	-	-	-	G/T	-	T/T	-	-	-	-	-	-	-	-	-	G/T	-	-	-	-	-	-	-	-	-	-	-	-	G/T	-	12	16	4	0
86	1171	chrUn_JH374124	GNA11	C	OddGermline	12	-	-	-	G/G	-	C/G	-	G/G	-	C/G	-	-	-	-	-	C/G	-	G/G	-	C/G	C/G	C/G	-	-	-	-	-	-	G/G	-	G/G	G/G	5	15	11	1
175	45397504	chr5	JAK1	A	OddGermline	2	-	-	-	-	-	-	-	A/G	-	-	-	-	-	-	-	-	-	-	-	-	-	-	-	-	-	-	-	-	-	-	-	A/G	14	16	2	0
234	45397590	chr5	JAK1	C	OddGermline	1	-	-	-	-	-	-	-	-	-	-	-	-	-	-	-	-	-	T/T	-	-	-	-	-	-	-	-	-	-	-	-	-	-	15	16	1	0
4	93416244	chr1	JAK2	A	OddGermline	1	-	-	-	-	-	-	-	-	-	-	-	-	-	-	-	-	-	-	-	-	-	-	-	-	-	-	-	-	A/G	-	-	-	15	16	1	0
29	45054623	chr20	JAK3	G	OddGermline	11	-	-	-	-	-	A/A	-	A/A	-	-	-	G/A	-	-	-	-	-	A/A	-	G/A	-	A/A	-	G/A	-	-	-	-	A/A	A/A	A/A	A/A	5	16	11	0
18	47442723	chr13	KDR	AGG	OddGermline	3	-	-	-	-	-	-	-	AG/AC	-	-	-	-	-	-	-	A/C	-	-	-	-	-	-	-	-	-	-	-	-	AGG/CGT	-	-	-	13	16	3	0
211	47442724	chr13	KDR	G	OddGermline	3	-	-	-	-	-	-	-	-	-	-	-	G/C	-	-	-	G/C	-	-	-	G/C	-	-	-	-	-	-	-	-	-	-	-	-	13	16	3	0
212	47442727	chr13	KDR	C	OddGermline	3	-	-	-	-	-	-	-	-	-	-	-	C/T	-	-	-	C/T	-	-	-	C/T	-	-	-	-	-	-	-	-	-	-	-	-	13	16	3	0
224	47442881	chr13	KDR	A	OddGermline	2	-	-	-	-	-	-	-	-	-	-	-	-	-	-	-	-	-	A/G	-	-	-	A/G	-	-	-	-	-	-	-	-	-	-	14	16	2	0
223	47442582	chr13	KDR	G	OddGermline	1	-	-	-	-	-	-	-	-	-	-	-	-	-	-	-	-	-	G/A	-	-	-	-	-	-	-	-	-	-	-	-	-	-	15	16	1	0
225	47442887	chr13	KDR	G	OddGermline	1	-	-	-	-	-	-	-	-	-	-	-	-	-	-	-	-	-	G/T	-	-	-	-	-	-	-	-	-	-	-	-	-	-	15	16	1	0
226	47473069	chr13	KDR	C	OddGermline	1	-	-	-	-	-	-	-	-	-	-	-	-	-	-	-	-	-	C/T	-	-	-	-	-	-	-	-	-	-	-	-	-	-	15	16	1	0
227	47473075	chr13	KDR	A	OddGermline	1	-	-	-	-	-	-	-	-	-	-	-	-	-	-	-	-	-	A/T	-	-	-	-	-	-	-	-	-	-	-	-	-	-	15	16	1	0
41	22261960	chr27	KRAS	A	OddGermline	2	-	-	-	-	-	-	-	-	-	-	-	-	-	-	-	-	-	-	-	-	-	-	-	-	-	-	-	-	A/T	A/T	-	-	14	16	2	0
42	22261995	chr27	KRAS	T	OddGermline	2	-	-	-	-	-	-	-	-	-	-	-	-	-	-	-	-	-	-	-	-	-	-	-	-	-	-	-	-	T/C	T/C	-	-	14	16	2	0
10	25203112	chr13	MYC	CCG	OddGermline	3	-	-	-	-	-	-	-	-	-	CCG/C	-	-	-	-	-	-	-	-	-	-	-	CCG/C	-	-	-	-	-	-	CCG/C	-	-	-	13	16	3	0
250	49010890	chr9	NOTCH1	ACCT	OddGermline	1	-	-	-	-	-	-	-	-	-	-	-	-	-	-	-	-	-	-	-	-	-	-	-	ACCT/ACT	-	-	-	-	-	-	-	-	15	16	1	0
11	46755093	chr13	PDGFRA	G	OddGermline	4	-	-	-	-	-	-	-	-	-	-	-	-	-	-	-	-	-	-	-	-	-	-	-	-	-	G/A	G/A	-	G/A	-	-	G/A	14	14	2	2
35	29203937	chr24	PLCG1	T	OddGermline	9	-	-	-	-	-	-	-	T/C	-	T/C	-	-	-	C/C	-	T/C	-	C/C	-	-	-	-	-	T/C	-	-	-	-	T/C	-	T/C	T/C	7	16	9	0
6	63474015	chr12	PRDM1	A	OddGermline	6	-	-	-	-	-	-	-	-	-	G/G	-	A/G	-	-	-	-	-	-	-	-	-	-	-	-	-	-	-	-	A/G	G/G	A/G	A/G	10	16	6	0
7	63474018	chr12	PRDM1	G	OddGermline	6	-	-	-	-	-	-	-	-	-	C/C	-	G/C	-	-	-	-	-	-	-	-	-	-	-	-	-	-	-	-	G/C	C/C	G/C	G/C	10	16	6	0
5	63474000	chr12	PRDM1	G	OddGermline	5	-	-	-	-	-	-	-	-	-	-	-	-	-	-	-	G/A	-	G/A	-	-	-	-	-	-	-	-	-	-	G/A	-	G/A	A/A	11	16	5	0
39	37910175	chr26	PTEN	C	OddGermline	6	-	C/G	-	-	-	-	-	C/G	-	G/G	-	-	-	-	-	-	-	C/G	-	-	-	-	-	C/G	-	-	-	-	C/G	-	-	-	10	16	6	0
38	37910173	chr26	PTEN	G	OddGermline	2	-	G/T	-	-	-	-	-	-	-	-	-	-	-	-	-	-	-	-	-	-	-	-	-	-	-	-	-	-	G/T	-	-	-	14	16	2	0
33	3139877	chr22	RB1	T	OddGermline	2	-	-	-	-	-	-	-	-	-	-	-	-	-	-	-	-	-	-	-	-	-	-	-	-	-	-	T/A	-	T/A	-	-	-	15	15	1	1
245	3074429	chr22	RB1	T	OddGermline	1	-	-	-	-	-	-	-	-	-	-	-	-	-	-	-	-	-	-	-	-	-	T/C	-	-	-	-	-	-	-	-	-	-	15	16	1	0
239	3962244	chr28	RET	G	OddGermline	1	-	-	-	-	-	-	-	-	-	-	-	-	-	-	-	-	-	-	-	G/T	-	-	-	-	-	-	-	-	-	-	-	-	15	16	1	0
81	20714841	chr9	STAT5B	C	OddGermline	13	-	C/A	-	A/A	-	A/A	-	A/A	-	-	-	A/A	-	A/A	-	C/A	-	-	-	A/A	-	A/A	-	A/A	-	-	-	-	C/A	-	A/A	A/A	3	16	13	0
82	20714868	chr9	STAT5B	G	OddGermline	13	-	G/A	-	A/A	-	A/A	-	A/A	-	-	-	A/A	-	A/A	-	G/A	-	-	-	A/A	-	A/A	-	A/A	-	-	-	-	G/A	-	A/A	A/A	3	16	13	0
80	20714704	chr9	STAT5B	T	OddGermline	15	-	T/C	-	-	-	-	-	C/C	-	C/C	-	T/C	T/C	C/C	-	T/C	-	C/C	C/C	C/C	-	C/C	-	-	-	-	-	-	T/C	C/C	C/C	C/C	3	14	13	2
49	26139525	chr32	TET2	A	OddGermline	13	-	-	-	-	-	A/G	-	G/G	-	A/G	-	G/G	-	A/G	-	-	-	G/G	-	G/G	-	G/G	-	A/G	-	-	-	-	A/G	G/G	G/G	G/G	3	16	13	0
132	30254494	chr1	TNFAIP3	G	OddGermline	2	-	-	-	-	-	-	-	-	-	-	-	-	-	-	-	-	-	-	-	-	-	-	-	-	-	-	-	-	-	-	G/A	A/A	14	16	2	0
222	30258656	chr1	TNFAIP3	G	PotentialSomatic	15	G/A	-	G/A	-	G/A	-	-	-	G/A	-	G/A	-	G/A	-	G/A	-	G/A	G/A	G/A	-	G/A	-	G/A	-	G/A	G/A	G/A	-	-	-	-	-	15	2	1	14
279	8274440	chr16	BRAF	A	SomaticHighPriority	6	-	-	-	-	-	-	-	-	A/G	-	A/G	-	A/G	-	-	-	-	-	A/G	-	A/G	-	-	-	A/G	-	-	-	-	-	-	-	16	10	0	6
278	55626696	chr14	MET	T	SomaticHighPriority	7	-	-	-	-	T/C	-	-	-	T/C	-	-	-	-	-	-	-	-	-	T/C	-	T/C	-	T/C	-	T/C	-	T/C	-	-	-	-	-	16	9	0	7
276	57566943	chr20	STK11	C	SomaticHighPriority	11	-	-	C/A	-	C/A	-	-	-	C/A	-	C/A	-	-	-	C/A	-	-	-	C/A	-	C/A	-	C/A	-	C/A	C/A	C/A	-	-	-	-	-	16	5	0	11
272	55699186	chr14	MET	C	SomaticHighPriority	12	C/G	-	C/G	-	-	-	C/G	-	-	-	C/G	-	C/G	-	-	-	C/G	-	C/G	-	C/G	-	-	-	C/G	C/G	C/G	C/G	-	-	-	-	16	4	0	12
270	47451336	chr13	KDR	A	SomaticHighPriority	13	A/G	-	A/G	-	A/G	-	-	-	A/G	-	-	-	A/G	-	A/G	-	A/G	-	A/G	-	A/G	-	A/G	-	A/G	A/G	A/G	-	-	-	-	-	16	3	0	13
333	24261967	chr5	ATM	A	SomaticLowPriority	1	-	-	-	-	-	-	-	-	-	-	-	-	-	-	A/G	-	-	-	-	-	-	-	-	-	-	-	-	-	-	-	-	-	16	15	0	1
338	24191379	chr5	ATM	CT	SomaticLowPriority	1	-	-	-	-	-	-	-	-	-	-	-	-	-	-	-	-	-	-	-	-	CC/CTT	-	-	-	-	-	-	-	-	-	-	-	16	15	0	1
274	8296063	chr16	BRAF	T	SomaticLowPriority	1	-	-	T/A	-	-	-	-	-	-	-	-	-	-	-	-	-	-	-	-	-	-	-	-	-	-	-	-	-	-	-	-	-	16	15	0	1
275	8296065	chr16	BRAF	AG	SomaticLowPriority	1	-	-	AG/GT	-	-	-	-	-	-	-	-	-	-	-	-	-	-	-	-	-	-	-	-	-	-	-	-	-	-	-	-	-	16	15	0	1
329	6009777	chr18	EGFR	TTAA	SomaticLowPriority	1	-	-	-	-	-	-	-	-	-	-	TTAA/TTAAC	-	-	-	-	-	-	-	-	-	-	-	-	-	-	-	-	-	-	-	-	-	16	15	0	1
334	45376154	chr5	JAK1	A	SomaticLowPriority	1	-	-	-	-	-	-	-	-	-	-	-	-	-	-	A/T	-	-	-	-	-	-	-	-	-	-	-	-	-	-	-	-	-	16	15	0	1
289	47473467	chr13	KDR	G	SomaticLowPriority	1	-	-	-	-	-	-	G/A	-	-	-	-	-	-	-	-	-	-	-	-	-	-	-	-	-	-	-	-	-	-	-	-	-	16	15	0	1
290	55699266	chr14	MET	T	SomaticLowPriority	1	-	-	-	-	-	-	T/G	-	-	-	-	-	-	-	-	-	-	-	-	-	-	-	-	-	-	-	-	-	-	-	-	-	16	15	0	1
335	25203051	chr13	MYC	C	SomaticLowPriority	1	-	-	-	-	-	-	-	-	-	-	-	-	-	-	-	-	-	-	C/T	-	-	-	-	-	-	-	-	-	-	-	-	-	16	15	0	1
291	49010298	chr9	NOTCH1	G	SomaticLowPriority	1	-	-	-	-	-	-	G/A	-	-	-	-	-	-	-	-	-	-	-	-	-	-	-	-	-	-	-	-	-	-	-	-	-	16	15	0	1
282	10052823	chr26	PTPN11	C	SomaticLowPriority	1	-	-	-	-	-	-	-	-	-	-	-	-	-	-	-	-	-	-	-	-	-	-	-	-	C/A	-	-	-	-	-	-	-	16	15	0	1
283	28724200	chr26	SMARCB1	CAA	SomaticLowPriority	1	-	-	-	-	-	-	-	-	-	-	-	-	-	-	-	-	-	-	-	-	-	-	-	-	CA/CCA	-	-	-	-	-	-	-	16	15	0	1
286	7525822	chr14	SMO	GA	SomaticLowPriority	1	-	-	-	-	GA/GAG	-	-	-	-	-	-	-	-	-	-	-	-	-	-	-	-	-	-	-	-	-	-	-	-	-	-	-	16	15	0	1
277	26140002	chr32	TET2	A	SomaticLowPriority	1	-	-	A/T	-	-	-	-	-	-	-	-	-	-	-	-	-	-	-	-	-	-	-	-	-	-	-	-	-	-	-	-	-	16	15	0	1
287	26140000	chr32	TET2	T	SomaticLowPriority	1	-	-	-	-	T/A	-	-	-	-	-	-	-	-	-	-	-	-	-	-	-	-	-	-	-	-	-	-	-	-	-	-	-	16	15	0	1
328	32563389	chr5	TP53	G	SomaticLowPriority	1	-	-	-	-	-	-	-	-	G/A	-	-	-	-	-	-	-	-	-	-	-	-	-	-	-	-	-	-	-	-	-	-	-	16	15	0	1
281	29203925	chr24	PLCG1	G	SomaticLowPriority	2	-	-	-	-	-	-	-	-	G/A	-	-	-	-	-	-	-	-	-	-	-	-	-	-	-	G/A	-	-	-	-	-	-	-	16	14	0	2
268	23892987	chr1	SMAD4	C	SomaticLowPriority	2	C/G	-	-	-	-	-	-	-	C/G	-	-	-	-	-	-	-	-	-	-	-	-	-	-	-	-	-	-	-	-	-	-	-	16	14	0	2
269	23894554	chr1	SMAD4	A	SomaticLowPriority	2	A/G	-	-	-	-	-	-	-	-	-	-	-	-	-	-	-	-	-	-	-	-	-	-	-	-	-	-	A/G	-	-	-	-	16	14	0	2
331	37885889	chr26	PTEN	A	SomaticMediumPriority	3	-	-	-	-	-	-	-	-	-	-	-	-	A/G	-	-	-	-	-	-	-	A/G	-	-	-	-	-	A/G	-	-	-	-	-	16	13	0	3
342	38761875	chr26	FAS	G	SomaticVeryLowPriority	1	-	-	-	-	-	-	-	-	-	-	-	-	-	-	-	-	-	-	-	-	-	-	-	-	-	G/A	-	-	-	-	-	-	16	15	0	1
340	80853857	chr1	GNAQ	CT	SomaticVeryLowPriority	1	-	-	-	-	-	-	-	-	-	-	-	-	-	-	-	-	-	-	-	-	-	-	-	-	-	CT/C	-	-	-	-	-	-	16	15	0	1
341	47472887	chr13	KDR	C	SomaticVeryLowPriority	1	-	-	-	-	-	-	-	-	-	-	-	-	-	-	-	-	-	-	-	-	-	-	-	-	-	T/T	-	-	-	-	-	-	16	15	0	1
343	26136988	chr32	TET2	T	SomaticVeryLowPriority	1	-	-	-	-	-	-	-	-	-	-	-	-	-	-	-	-	-	-	-	-	-	-	-	-	-	T/G	-	-	-	-	-	-	16	15	0	1
345	30256704	chr1	TNFAIP3	G	SomaticVeryLowPriority	1	-	-	-	-	-	-	-	-	-	-	-	-	-	-	-	-	-	-	-	-	-	-	-	-	-	-	G/A	-	-	-	-	-	16	15	0	1
346	30257864	chr1	TNFAIP3	G	SomaticVeryLowPriority	1	-	-	-	-	-	-	-	-	-	-	-	-	-	-	-	-	-	-	-	-	-	-	-	-	-	-	G/A	-	-	-	-	-	16	15	0	1
