# Supplementary material for: Comparative oncology DNA sequencing of canine T cell lymphoma via human hotspot panel
Source: Oncotarget. 2018 Apr 27;9(32):22693–702. doi: 10.18632/oncotarget.25209 (PMC5978258; doi:10.18632/oncotarget.25209)
Supplement: Supplementary file 3 [file oncotarget-09-22693-s003.xlsx]

## Sheet: Sheet1
TuftsID	DNA Seq #	Mutation	Chromosome	Frequency		TuftsID	DNA Seq #	Mutation	Chromosome	Frequency
Goldens
626	8	TNFAIP3	chr1:30258069-30258070	2		920	13	TNFAIP3	chr1:30258656-30258657	15
		BRAF	chr16:8274440-8274441	4				ERBB2	chr9:22763465-22763466	14
		JAK3	chr20:45060036-45060037	7				MLH1	chr23:6914213-6914214	1
		MET	chr14:55699186-55699187	8
		ERBB2	chr9:22763465-22763466	14
		TNFAIP3	chr1:30258656-30258657	15
663	9	TNFAIP3	chr1:30258069-30258070	2		1262	14	TNFAIP3	chr1:30258656-30258657	15
		BRAF	chr16:8274440-8274441	4				ERBB2	chr9:22763465-22763466	14
		JAK3	chr20:45060036-45060037	7				JAK3	chr20:45060036-45060037	7
		ERBB2	chr9:22763465-22763466	14				?	chr3:257322-257323	1
		TNFAIP3	chr1:30258656-30258657	15				RB1	chr22:3074471-3074472	1
105	3	ERBB2	chr9:22763465-22763466	14
		TNFAIP3	chr1:30258656-30258657	15
Boxer
104	2	MET	chr14:55699186-55699187	8
		ERBB2	chr9:22763465-22763466	14
		TNFAIP3	chr1:30258656-30258657	15
ATM (chr 5) in following samples:
218	TUFTSS5
448	TUFTSS7
X	TUFTSS5
781	TUFTSS11
1339	TUFTSS15
223	TUFTSS6
X	TUFTSS5
Mix
448	TUFTSS7	STAT5B	chr9:20714761-20714762
		ATM	chr5:32563389-32563390
		BRAF	chr16:8274440-8274441
		ERBB2	chr9:22763465-22763466
		TNFAIP3	chr1:30258656-30258657
674	TUFTSS10	?	chr11:41225807-41225808
		ERBB2	chr9:22763465-22763466
		TNFAIP3	chr1:30258656-30258657
663	TUFTSS9		chr1:30258069-30258070	2
		BRAF	chr16:8274440-8274441	4
		JAK3	chr20:45060036-45060037	7
		ERBB2	chr9:22763465-22763466	14
		TNFAIP3	chr1:30258656-30258657	15

## Sheet: Sheet2
	boxer
	golden

## Sheet: Sheet3
	Barcode Name	Sample	ID
	No barcode	None	N/A
	IonXpress_001	TUFTSS1	102 (1)
	IonXpress_002	TUFTSS2	104 (1)
	IonXpress_003	TUFTSS3	105 (1)
	IonXpress_004	TUFTSS4	177
	IonXpress_005	TUFTSS5	218 (1)
	IonXpress_006	TUFTSS6	223 (1)
	IonXpress_007	TUFTSS7	448
	IonXpress_008	TUFTSS8	626
	IonXpress_009	TUFTSS9	663
	IonXpress_010	TUFTSS10	674 (2)
	IonXpress_011	TUFTSS11	781
	IonXpress_012	TUFTSS12	864 (1)
	IonXpress_013	TUFTSS13	920
	IonXpress_014	TUFTSS14	1262
	IonXpress_015	TUFTSS15	1339 (1)
	IonXpress_016	TUFTSS16	1384
