# Supplementary material for: Comparative oncology DNA sequencing of canine T cell lymphoma via human hotspot panel
Source: Oncotarget. 2018 Apr 27;9(32):22693–702. doi: 10.18632/oncotarget.25209 (PMC5978258; doi:10.18632/oncotarget.25209)
Supplement: Supplementary file 4 [file oncotarget-09-22693-s004.xlsx]

## Sheet: Sheet1
Supplementry Table 3: Targeted sequencing data for 346 called variants
#	Barcode	Sample	Normal (N), Tumor (T)	CHR	POS	REF	ALT	Quality	INFO	FORMAT	VALUES	Found in ref 31 (normal)	Found in ref 31 (tumor)
1	IX001	102	T	chr1	23892987	C	G	8.79828	AF=0.0349345;AO=8;DP=229;FAO=8;FDP=229;FR=.;FRO=221;FSAF=3;FSAR=5;FSRF=1;FSRR=220;FWDB=0.000413006;FXX=0;HRUN=4;LEN=1;MLLD=345.971;OALT=G;OID=.;OMAPALT=G;OPOS=23892987;OREF=C;QD=0.153682;RBI=0.0125159;REFB=-2.05326e-05;REVB=0.0125091;RO=220;SAF=3;SAR=5;SRF=1;SRR=219;SSEN=0;SSEP=0;SSSB=0.836005;STB=0.971116;STBP=0.873;TYPE=snp;VARB=0.00753084	GT:GQ:DP:FDP:RO:FRO:AO:FAO:AF:SAR:SAF:SRF:SRR:FSAR:FSAF:FSRF:FSRR	0/1:8:229:229:220:221:8:8:0.0349345:5:3:1:219:5:3:1:220	NO	NO
2	IX001	102	T	chr1	23894554	A	G	11.0042	AF=0.0331675;AO=20;DP=603;FAO=20;FDP=603;FR=.;FRO=583;FSAF=19;FSAR=1;FSRF=117;FSRR=466;FWDB=-0.0161217;FXX=0;HRUN=2;LEN=1;MLLD=51.6702;OALT=G;OID=.;OMAPALT=G;OPOS=23894554;OREF=A;QD=0.0729964;RBI=0.0870392;REFB=-0.0213869;REVB=0.0855331;RO=582;SAF=19;SAR=1;SRF=117;SRR=465;SSEN=0;SSEP=0;SSSB=0.584123;STB=0.984678;STBP=0.014;TYPE=snp;VARB=0.0617085	GT:GQ:DP:FDP:RO:FRO:AO:FAO:AF:SAR:SAF:SRF:SRR:FSAR:FSAF:FSRF:FSRR	0/1:11:603:603:582:583:20:20:0.0331675:1:19:117:465:1:19:117:466	NO	NO
3	IX001	102	T	chr1	30258656	G	A	567.602	AF=0.178631;AO=107;DP=599;FAO=107;FDP=599;FR=.;FRO=492;FSAF=13;FSAR=94;FSRF=75;FSRR=417;FWDB=0.062423;FXX=0;HRUN=2;LEN=1;MLLD=66.9622;OALT=A;OID=.;OMAPALT=A;OPOS=30258656;OREF=G;QD=3.79033;RBI=0.0955693;REFB=0.011343;REVB=0.0723661;RO=492;SAF=13;SAR=94;SRF=75;SRR=417;SSEN=0;SSEP=0;SSSB=-0.0851689;STB=0.554599;STBP=0.352;TYPE=snp;VARB=-0.0523983	GT:GQ:DP:FDP:RO:FRO:AO:FAO:AF:SAR:SAF:SRF:SRR:FSAR:FSAF:FSRF:FSRR	0/1:567:599:599:492:492:107:107:0.178631:94:13:75:417:94:13:75:417	NO	NO
4	IX001	102	T	chr12	68147222	G	A	12841.7	AF=0.988957;AO=800;DP=815;FAO=806;FDP=815;FR=.,HEALED;FRO=0;FSAF=788;FSAR=18;FSRF=0;FSRR=0;FWDB=0.00796459;FXX=0.00122548;HRUN=1;LEN=1;MLLD=88.6618;OALT=A;OID=.;OMAPALT=A;OPOS=68147222;OREF=G;QD=63.0269;RBI=0.0647398;REFB=0;REVB=0.064248;RO=0;SAF=788;SAR=12;SRF=0;SRR=0;SSEN=0;SSEP=0;SSSB=0;STB=0.5;STBP=1;TYPE=snp;VARB=-0.000170279	GT:GQ:DP:FDP:RO:FRO:AO:FAO:AF:SAR:SAF:SRF:SRR:FSAR:FSAF:FSRF:FSRR	1/1:22:815:815:0:0:800:806:0.988957:12:788:0:0:18:788:0:0	NO	NO
5	IX001	102	T	chr12	68147406	T	A	19001.6	AF=1;AO=1183;DP=1187;FAO=1188;FDP=1188;FR=.;FRO=0;FSAF=664;FSAR=524;FSRF=0;FSRR=0;FWDB=-0.0244727;FXX=0.00251887;HRUN=2;LEN=1;MLLD=198.901;OALT=A;OID=.;OMAPALT=A;OPOS=68147406;OREF=T;QD=63.9786;RBI=0.0251602;REFB=0;REVB=0.00584136;RO=1;SAF=660;SAR=523;SRF=1;SRR=0;SSEN=0;SSEP=0;SSSB=-0.000723631;STB=0.5;STBP=1;TYPE=snp;VARB=-2.0487e-06	GT:GQ:DP:FDP:RO:FRO:AO:FAO:AF:SAR:SAF:SRF:SRR:FSAR:FSAF:FSRF:FSRR	1/1:97:1187:1188:1:0:1183:1188:1:523:660:1:0:524:664:0:0	NO	NO
6	IX001	102	T	chr13	47451336	A	G	149.076	AF=0.0873494;AO=58;DP=665;FAO=58;FDP=664;FR=.;FRO=606;FSAF=35;FSAR=23;FSRF=434;FSRR=172;FWDB=0.023327;FXX=0.00150374;HRUN=2;LEN=1;MLLD=64.0249;OALT=G;OID=.;OMAPALT=G;OPOS=47451336;OREF=A;QD=0.898049;RBI=0.102403;REFB=0.00264014;REVB=-0.0997106;RO=605;SAF=35;SAR=23;SRF=433;SRR=172;SSEN=0;SSEP=0;SSSB=-0.150849;STB=0.612445;STBP=0.113;TYPE=snp;VARB=-0.0350942	GT:GQ:DP:FDP:RO:FRO:AO:FAO:AF:SAR:SAF:SRF:SRR:FSAR:FSAF:FSRF:FSRR	0/1:149:665:664:605:606:58:58:0.0873494:23:35:433:172:23:35:434:172	NO	NO
7	IX001	102	T	chr14	7521706	T	C	17384.9	AF=1;AO=1083;DP=1085;FAO=1087;FDP=1087;FR=.;FRO=0;FSAF=646;FSAR=441;FSRF=0;FSRR=0;FWDB=-0.0241228;FXX=0.00275227;HRUN=1;LEN=1;MLLD=176.327;OALT=C;OID=.;OMAPALT=C;OPOS=7521706;OREF=T;QD=63.9739;RBI=0.0269969;REFB=0;REVB=0.0121213;RO=0;SAF=643;SAR=440;SRF=0;SRR=0;SSEN=0;SSEP=0;SSSB=0;STB=0.5;STBP=1;TYPE=snp;VARB=1.80897e-07	GT:GQ:DP:FDP:RO:FRO:AO:FAO:AF:SAR:SAF:SRF:SRR:FSAR:FSAF:FSRF:FSRR	1/1:88:1085:1087:0:0:1083:1087:1:440:643:0:0:441:646:0:0	YES	NO
8	IX001	102	T	chr14	7524668	A	G	9720.32	AF=1;AO=613;DP=615;FAO=614;FDP=614;FR=.;FRO=0;FSAF=356;FSAR=258;FSRF=0;FSRR=0;FWDB=0.0202777;FXX=0.00162599;HRUN=3;LEN=1;MLLD=348.405;OALT=G;OID=.;OMAPALT=G;OPOS=7524668;OREF=A;QD=63.3246;RBI=0.0206133;REFB=0.00132513;REVB=-0.00370459;RO=1;SAF=356;SAR=257;SRF=1;SRR=0;SSEN=0;SSEP=0;SSSB=-0.00133975;STB=0.5;STBP=1;TYPE=snp;VARB=1.61885e-06	GT:GQ:DP:FDP:RO:FRO:AO:FAO:AF:SAR:SAF:SRF:SRR:FSAR:FSAF:FSRF:FSRR	1/1:47:615:614:1:0:613:614:1:257:356:1:0:258:356:0:0	YES	NO
9	IX001	102	T	chr14	55691224	CAAAAAAAT	CAAAAAAAAT,CAAAAAAA,CAAAAAA,CAAAAAAT	21.6519	AF=0,0,0,0.0329412;AO=35,9,12,137;DP=860;FAO=0,0,0,28;FDP=850;FR=.;FRO=822;FSAF=0,0,0,7;FSAR=0,0,0,21;FSRF=505;FSRR=317;FWDB=0.0607908,-0.0865312,-0.0699398,-0.0567706;FXX=0.0116278;HRUN=7,2,7,7;LEN=1,1,2,1;MLLD=14.6989,17.4104,26.922,11.9509;OALT=A,-,-,-;OID=.,.,.,.;OMAPALT=CAAAAAAAAT,CAAAAAAA,CAAAAAA,CAAAAAAT;OPOS=55691225,55691232,55691231,55691225;OREF=-,T,AT,A;QD=0.101891;RBI=0.0607935,0.191…	GT:GQ:DP:FDP:RO:FRO:AO:FAO:AF:SAR:SAF:SRF:SRR:FSAR:FSAF:FSRF:FSRR	0/4:24:860:850:638:822:35,9,12,137:0,0,0,28:0,0,0,0.0329412:28,8,7,84:7,1,5,53:433:205:0,0,0,21:0,0,0,7:505:317	NO	NO
10	IX001	102	T	chr14	55699186	C	G	18.1055	AF=0.0384;AO=25;DP=626;FAO=24;FDP=625;FR=.;FRO=601;FSAF=13;FSAR=11;FSRF=282;FSRR=319;FWDB=0.00299472;FXX=0.00159742;HRUN=1;LEN=1;MLLD=113.979;OALT=G;OID=.;OMAPALT=G;OPOS=55699186;OREF=C;QD=0.115875;RBI=0.0812868;REFB=-0.0028374;REVB=-0.0812316;RO=596;SAF=13;SAR=12;SRF=278;SRR=318;SSEN=0;SSEP=0;SSSB=0.0475939;STB=0.569286;STBP=0.516;TYPE=snp;VARB=0.0796621	GT:GQ:DP:FDP:RO:FRO:AO:FAO:AF:SAR:SAF:SRF:SRR:FSAR:FSAF:FSRF:FSRR	0/1:18:626:625:596:601:25:24:0.0384:12:13:278:318:11:13:282:319	NO	NO
11	IX001	102	T	chr15	50195877	C	T	3494.68	AF=0.494978;AO=344;DP=697;FAO=345;FDP=697;FR=.;FRO=352;FSAF=165;FSAR=180;FSRF=162;FSRR=190;FWDB=-4.58388e-05;FXX=0;HRUN=1;LEN=1;MLLD=280.766;OALT=T;OID=.;OMAPALT=T;OPOS=50195877;OREF=C;QD=20.0555;RBI=0.00935953;REFB=-0.0314627;REVB=-0.00935942;RO=350;SAF=165;SAR=179;SRF=162;SRR=188;SSEN=0;SSEP=0;SSSB=0.01552;STB=0.509131;STBP=0.62;TYPE=snp;VARB=0.0311611	GT:GQ:DP:FDP:RO:FRO:AO:FAO:AF:SAR:SAF:SRF:SRR:FSAR:FSAF:FSRF:FSRR	0/1:3494:697:697:350:352:344:345:0.494978:179:165:162:188:180:165:162:190	YES	NO
12	IX001	102	T	chr16	27064007	T	C	6184.45	AF=0.487805;AO=619;DP=1271;FAO=620;FDP=1271;FR=.;FRO=651;FSAF=278;FSAR=342;FSRF=289;FSRR=362;FWDB=0.00127065;FXX=0.000786157;HRUN=2;LEN=1;MLLD=159.065;OALT=C;OID=.;OMAPALT=C;OPOS=27064007;OREF=T;QD=19.4633;RBI=0.00301253;REFB=-0.0143943;REVB=0.00273144;RO=649;SAF=278;SAR=341;SRF=287;SRR=362;SSEN=0;SSEP=0;SSSB=0.00651951;STB=0.502307;STBP=0.889;TYPE=snp;VARB=0.0150223	GT:GQ:DP:FDP:RO:FRO:AO:FAO:AF:SAR:SAF:SRF:SRR:FSAR:FSAF:FSRF:FSRR	0/1:6184:1271:1271:649:651:619:620:0.487805:341:278:287:362:342:278:289:362	YES	NO
13	IX001	102	T	chr16	27064092	C	T	6102.38	AF=0.575851;AO=556;DP=969;FAO=558;FDP=969;FR=.;FRO=411;FSAF=190;FSAR=368;FSRF=33;FSRR=378;FWDB=0.0467689;FXX=0.00103092;HRUN=3;LEN=1;MLLD=316.164;OALT=T;OID=.;OMAPALT=T;OPOS=27064092;OREF=C;QD=25.1904;RBI=0.047264;REFB=0.00619496;REVB=-0.00682298;RO=413;SAF=189;SAR=367;SRF=35;SRR=378;SSEN=0;SSEP=0;SSSB=0.245723;STB=0.633318;STBP=0;TYPE=snp;VARB=-0.00612563	GT:GQ:DP:FDP:RO:FRO:AO:FAO:AF:SAR:SAF:SRF:SRR:FSAR:FSAF:FSRF:FSRR	0/1:3777:969:969:413:411:556:558:0.575851:367:189:35:378:368:190:33:378	YES	NO
14	IX001	102	T	chr17	23035450	C	T	3355.81	AF=0.477654;AO=341;DP=717;FAO=342;FDP=716;FR=.;FRO=374;FSAF=195;FSAR=147;FSRF=143;FSRR=231;FWDB=0.0109335;FXX=0.00139468;HRUN=3;LEN=1;MLLD=146.81;OALT=T;OID=.;OMAPALT=T;OPOS=23035450;OREF=C;QD=18.7475;RBI=0.0194342;REFB=-0.00505875;REVB=-0.016067;RO=373;SAF=194;SAR=147;SRF=143;SRR=230;SSEN=0;SSEP=0;SSSB=0.175431;STB=0.59734;STBP=0;TYPE=snp;VARB=0.00699893	GT:GQ:DP:FDP:RO:FRO:AO:FAO:AF:SAR:SAF:SRF:SRR:FSAR:FSAF:FSRF:FSRR	0/1:3355:717:716:373:374:341:342:0.477654:147:194:143:230:147:195:143:231	YES	NO
15	IX001	102	T	chr18	25644344	G	A	2523.89	AF=0.521277;AO=244;DP=469;FAO=245;FDP=470;FR=.;FRO=225;FSAF=103;FSAR=142;FSRF=89;FSRR=136;FWDB=0.05124;FXX=0.00634236;HRUN=1;LEN=1;MLLD=261.395;OALT=A;OID=.;OMAPALT=A;OPOS=25644344;OREF=G;QD=21.4799;RBI=0.0513904;REFB=0.00469184;REVB=0.00392899;RO=224;SAF=103;SAR=141;SRF=88;SRR=136;SSEN=0;SSEP=0;SSSB=0.0264647;STB=0.512253;STBP=0.571;TYPE=snp;VARB=-0.00443816	GT:GQ:DP:FDP:RO:FRO:AO:FAO:AF:SAR:SAF:SRF:SRR:FSAR:FSAF:FSRF:FSRR	0/1:2208:469:470:224:225:244:245:0.521277:141:103:88:136:142:103:89:136	YES	NO
16	IX001	102	T	chr20	8209744	G	A	4767.37	AF=0.440147;AO=478;DP=1090;FAO=478;FDP=1086;FR=.,HEALED;FRO=570;FSAF=338;FSAR=140;FSRF=385;FSRR=185;FWDB=-0.017471;FXX=0.00183822;HRUN=2;LEN=1;MLLD=75.9271;OALT=A;OID=.;OMAPALT=A;OPOS=8209744;OREF=G;QD=17.5594;RBI=0.0233641;REFB=0.0188584;REVB=-0.0155127;RO=573;SAF=339;SAR=139;SRF=389;SRR=184;SSEN=0;SSEP=0;SSSB=0.0357304;STB=0.520443;STBP=0.273;TYPE=snp;VARB=-0.0231361	GT:GQ:DP:FDP:RO:FRO:AO:FAO:AF:SAR:SAF:SRF:SRR:FSAR:FSAF:FSRF:FSRR	0/1:4580:1090:1086:573:570:478:478:0.440147:139:339:389:184:140:338:385:185	YES	NO
17	IX001	102	T	chr20	8209788	T	C	5144.86	AF=0.482342;AO=517;DP=1076;FAO=519;FDP=1076;FR=.;FRO=557;FSAF=329;FSAR=190;FSRF=365;FSRR=192;FWDB=-0.0454486;FXX=0;HRUN=1;LEN=1;MLLD=139.646;OALT=C;OID=.;OMAPALT=C;OPOS=8209788;OREF=T;QD=19.1259;RBI=0.0454708;REFB=-0.020903;REVB=-0.00142033;RO=557;SAF=328;SAR=189;SRF=365;SRR=192;SSEN=0;SSEP=0;SSSB=-0.0214336;STB=0.512002;STBP=0.468;TYPE=snp;VARB=0.0229704	GT:GQ:DP:FDP:RO:FRO:AO:FAO:AF:SAR:SAF:SRF:SRR:FSAR:FSAF:FSRF:FSRR	0/1:5144:1076:1076:557:557:517:519:0.482342:189:328:365:192:190:329:365:192	YES	NO
18	IX001	102	T	chr20	8210988	A	G	3535.64	AF=1;AO=223;DP=223;FAO=225;FDP=225;FR=.;FRO=0;FSAF=109;FSAR=116;FSRF=0;FSRR=0;FWDB=-0.0217935;FXX=0;HRUN=1;LEN=1;MLLD=179.989;OALT=G;OID=.;OMAPALT=G;OPOS=8210988;OREF=A;QD=62.8558;RBI=0.0245342;REFB=0;REVB=0.011268;RO=0;SAF=109;SAR=114;SRF=0;SRR=0;SSEN=0;SSEP=0;SSSB=0;STB=0.5;STBP=1;TYPE=snp;VARB=-1.15581e-05	GT:GQ:DP:FDP:RO:FRO:AO:FAO:AF:SAR:SAF:SRF:SRR:FSAR:FSAF:FSRF:FSRR	1/1:19:223:225:0:0:223:225:1:114:109:0:0:116:109:0:0	YES	NO
19	IX001	102	T	chr20	45059808	T	G	4771.48	AF=0.902439;AO=333;DP=370;FAO=333;FDP=369;FR=.;FRO=36;FSAF=131;FSAR=202;FSRF=15;FSRR=21;FWDB=0.0521981;FXX=0.00270263;HRUN=3;LEN=1;MLLD=132.328;OALT=G;OID=.;OMAPALT=G;OPOS=45059808;OREF=T;QD=51.7234;RBI=0.0528496;REFB=0.0017942;REVB=-0.00827273;RO=36;SAF=131;SAR=202;SRF=15;SRR=21;SSEN=0;SSEP=0;SSSB=-0.00451387;STB=0.502376;STBP=0.778;TYPE=snp;VARB=-0.000156171	GT:GQ:DP:FDP:RO:FRO:AO:FAO:AF:SAR:SAF:SRF:SRR:FSAR:FSAF:FSRF:FSRR	0/1:115:370:369:36:36:333:333:0.902439:202:131:15:21:202:131:15:21	YES	NO
20	IX001	102	T	chr20	45060036	C	T	4702.05	AF=0.885333;AO=332;DP=375;FAO=332;FDP=375;FR=.;FRO=43;FSAF=87;FSAR=245;FSRF=13;FSRR=30;FWDB=-0.00388734;FXX=0;HRUN=2;LEN=1;MLLD=73.823;OALT=T;OID=.;OMAPALT=T;OPOS=45060036;OREF=C;QD=50.1553;RBI=0.0181791;REFB=0.0186838;REVB=-0.0177586;RO=43;SAF=87;SAR=245;SRF=13;SRR=30;SSEN=0;SSEP=0;SSSB=-0.0112645;STB=0.505937;STBP=0.556;TYPE=snp;VARB=-0.00484645	GT:GQ:DP:FDP:RO:FRO:AO:FAO:AF:SAR:SAF:SRF:SRR:FSAR:FSAF:FSRF:FSRR	0/1:159:375:375:43:43:332:332:0.885333:245:87:13:30:245:87:13:30	YES	NO
21	IX001	102	T	chr22	3150414	G	A	1044.6	AF=0.465517;AO=108;DP=232;FAO=108;FDP=232;FR=.;FRO=124;FSAF=35;FSAR=73;FSRF=41;FSRR=83;FWDB=0.0201675;FXX=0;HRUN=1;LEN=1;MLLD=110.642;OALT=A;OID=.;OMAPALT=A;OPOS=3150414;OREF=G;QD=18.0103;RBI=0.045711;REFB=-0.0104733;REVB=-0.0410216;RO=122;SAF=35;SAR=73;SRF=40;SRR=82;SSEN=0;SSEP=0;SSSB=-0.00415292;STB=0.503996;STBP=0.912;TYPE=snp;VARB=0.0113438	GT:GQ:DP:FDP:RO:FRO:AO:FAO:AF:SAR:SAF:SRF:SRR:FSAR:FSAF:FSRF:FSRR	0/1:1044:232:232:122:124:108:108:0.465517:73:35:40:82:73:35:41:83	YES	YES
22	IX001	102	T	chr25	11658204	T	C	10288.5	AF=1;AO=649;DP=652;FAO=651;FDP=651;FR=.;FRO=0;FSAF=27;FSAR=624;FSRF=0;FSRR=0;FWDB=0.0499356;FXX=0.00153372;HRUN=1;LEN=1;MLLD=106.625;OALT=C;OID=.;OMAPALT=C;OPOS=11658204;OREF=T;QD=63.2168;RBI=0.0548338;REFB=-0.0155372;REVB=0.0226533;RO=1;SAF=27;SAR=622;SRF=0;SRR=1;SSEN=0;SSEP=0;SSSB=0.000767293;STB=0.5;STBP=1;TYPE=snp;VARB=8.16886e-05	GT:GQ:DP:FDP:RO:FRO:AO:FAO:AF:SAR:SAF:SRF:SRR:FSAR:FSAF:FSRF:FSRR	1/1:50:652:651:1:0:649:651:1:622:27:0:1:624:27:0:0	YES	NO
23	IX001	102	T	chr25	11658211	TC	CG	9989.07	AF=1;AO=627;DP=628;FAO=627;FDP=627;FR=.;FRO=0;FSAF=9;FSAR=618;FSRF=0;FSRR=0;FWDB=0.0973933;FXX=0.00159233;HRUN=1;LEN=2;MLLD=410.764;OALT=CG;OID=.;OMAPALT=CG;OPOS=11658211;OREF=TC;QD=63.7261;RBI=0.103931;REFB=0;REVB=0.0362785;RO=0;SAF=9;SAR=618;SRF=0;SRR=0;SSEN=0;SSEP=0;SSSB=0;STB=0.5;STBP=1;TYPE=mnp;VARB=2.4133e-05	GT:GQ:DP:FDP:RO:FRO:AO:FAO:AF:SAR:SAF:SRF:SRR:FSAR:FSAF:FSRF:FSRR	1/1:54:628:627:0:0:627:627:1:618:9:0:0:618:9:0:0	YES	NO
24	IX001	102	T	chr25	11658216	C	A	9891.43	AF=1;AO=624;DP=626;FAO=624;FDP=624;FR=.;FRO=0;FSAF=9;FSAR=615;FSRF=0;FSRR=0;FWDB=0.0277449;FXX=0.00319484;HRUN=4;LEN=1;MLLD=168.666;OALT=A;OID=.;OMAPALT=A;OPOS=11658216;OREF=C;QD=63.4066;RBI=0.0537053;REFB=-0.0491534;REVB=-0.0459835;RO=1;SAF=9;SAR=615;SRF=0;SRR=1;SSEN=0;SSEP=0;SSSB=0.000776012;STB=0.5;STBP=1;TYPE=snp;VARB=8.49565e-06	GT:GQ:DP:FDP:RO:FRO:AO:FAO:AF:SAR:SAF:SRF:SRR:FSAR:FSAF:FSRF:FSRR	1/1:42:626:624:1:0:624:624:1:615:9:0:1:615:9:0:0	YES	NO
25	IX001	102	T	chr26	38761242	C	T	9204.45	AF=1;AO=579;DP=581;FAO=580;FDP=580;FR=.;FRO=0;FSAF=282;FSAR=298;FSRF=0;FSRR=0;FWDB=0.0322241;FXX=0.00343637;HRUN=1;LEN=1;MLLD=81.3071;OALT=T;OID=.;OMAPALT=T;OPOS=38761242;OREF=C;QD=63.479;RBI=0.050384;REFB=-0.0328051;REVB=0.0387319;RO=2;SAF=282;SAR=297;SRF=1;SRR=1;SSEN=0;SSEP=0;SSSB=-8.52717e-05;STB=0.5;STBP=1;TYPE=snp;VARB=0.000182335	GT:GQ:DP:FDP:RO:FRO:AO:FAO:AF:SAR:SAF:SRF:SRR:FSAR:FSAF:FSRF:FSRR	1/1:38:581:580:2:0:579:580:1:297:282:1:1:298:282:0:0	NO	NO
26	IX001	102	T	chr26	38761283	C	T	2706	AF=0.475945;AO=272;DP=582;FAO=277;FDP=582;FR=.,HEALED;FRO=305;FSAF=124;FSAR=153;FSRF=148;FSRR=157;FWDB=0.00473095;FXX=0.0034246;HRUN=1;LEN=1;MLLD=164.462;OALT=T;OID=.;OMAPALT=T;OPOS=38761283;OREF=C;QD=18.5979;RBI=0.0178085;REFB=-0.017171;REVB=0.0171686;RO=297;SAF=122;SAR=150;SRF=140;SRR=157;SSEN=0;SSEP=0;SSSB=-0.0218982;STB=0.519835;STBP=0.327;TYPE=snp;VARB=0.0181217	GT:GQ:DP:FDP:RO:FRO:AO:FAO:AF:SAR:SAF:SRF:SRR:FSAR:FSAF:FSRF:FSRR	0/1:2706:582:582:297:305:272:277:0.475945:150:122:140:157:153:124:148:157	NO	NO
27	IX001	102	T	chr26	38761758	A	G	4808.49	AF=0.511957;AO=469;DP=919;FAO=471;FDP=920;FR=.;FRO=449;FSAF=192;FSAR=279;FSRF=173;FSRR=276;FWDB=-0.0122255;FXX=0.00108576;HRUN=1;LEN=1;MLLD=199.3;OALT=G;OID=.;OMAPALT=G;OPOS=38761758;OREF=A;QD=20.9065;RBI=0.0129097;REFB=-0.0158038;REVB=0.00414698;RO=445;SAF=190;SAR=279;SRF=172;SRR=273;SSEN=0;SSEP=0;SSSB=0.0172991;STB=0.511336;STBP=0.469;TYPE=snp;VARB=0.014796	GT:GQ:DP:FDP:RO:FRO:AO:FAO:AF:SAR:SAF:SRF:SRR:FSAR:FSAF:FSRF:FSRR	0/1:4473:919:920:445:449:469:471:0.511957:279:190:172:273:279:192:173:276	NO	NO
28	IX001	102	T	chr28	31342821	T	A	2651.83	AF=0.517857;AO=258;DP=501;FAO=261;FDP=504;FR=.;FRO=243;FSAF=2;FSAR=259;FSRF=3;FSRR=240;FWDB=0.00178015;FXX=0.00198016;HRUN=1;LEN=1;MLLD=242.018;OALT=A;OID=.;OMAPALT=A;OPOS=31342821;OREF=T;QD=21.0463;RBI=0.00245901;REFB=-0.0114835;REVB=-0.00169641;RO=240;SAF=1;SAR=257;SRF=3;SRR=237;SSEN=0;SSEP=0;SSSB=-0.312615;STB=0.564757;STBP=0.556;TYPE=snp;VARB=0.0105652	GT:GQ:DP:FDP:RO:FRO:AO:FAO:AF:SAR:SAF:SRF:SRR:FSAR:FSAF:FSRF:FSRR	0/1:2381:501:504:240:243:258:261:0.517857:257:1:3:237:259:2:3:240	YES	NO
29	IX001	102	T	chr28	31342891	G	A	2874.67	AF=0.503534;AO=284;DP=566;FAO=285;FDP=566;FR=.;FRO=281;FSAF=2;FSAR=283;FSRF=3;FSRR=278;FWDB=-0.0618432;FXX=0;HRUN=1;LEN=1;MLLD=64.1081;OALT=A;OID=.;OMAPALT=A;OPOS=31342891;OREF=G;QD=20.3157;RBI=0.0682392;REFB=0.00909883;REVB=-0.0288446;RO=281;SAF=2;SAR=282;SRF=3;SRR=278;SSEN=0;SSEP=0;SSSB=-0.103842;STB=0.557741;STBP=0.572;TYPE=snp;VARB=-0.00938943	GT:GQ:DP:FDP:RO:FRO:AO:FAO:AF:SAR:SAF:SRF:SRR:FSAR:FSAF:FSRF:FSRR	0/1:2811:566:566:281:281:284:285:0.503534:282:2:3:278:283:2:3:278	YES	NO
30	IX001	102	T	chr37	12525830	G	A	3095.24	AF=1;AO=194;DP=194;FAO=194;FDP=194;FR=.;FRO=0;FSAF=118;FSAR=76;FSRF=0;FSRR=0;FWDB=0.0254918;FXX=0;HRUN=1;LEN=1;MLLD=252.284;OALT=A;OID=.;OMAPALT=A;OPOS=12525830;OREF=G;QD=63.8193;RBI=0.0787454;REFB=0;REVB=-0.0745051;RO=0;SAF=118;SAR=76;SRF=0;SRR=0;SSEN=0;SSEP=0;SSSB=0;STB=0.5;STBP=1;TYPE=snp;VARB=-3.67245e-05	GT:GQ:DP:FDP:RO:FRO:AO:FAO:AF:SAR:SAF:SRF:SRR:FSAR:FSAF:FSRF:FSRR	1/1:17:194:194:0:0:194:194:1:76:118:0:0:76:118:0:0	NO	NO
31	IX001	102	T	chr4	72638153	C	T	4370.21	AF=0.429881;AO=468;DP=1090;FAO=469;FDP=1091;FR=.;FRO=622;FSAF=418;FSAR=51;FSRF=515;FSRR=107;FWDB=-0.0131718;FXX=0;HRUN=1;LEN=1;MLLD=377.012;OALT=T;OID=.;OMAPALT=T;OPOS=72638153;OREF=C;QD=16.0228;RBI=0.0134424;REFB=-0.0172589;REVB=0.00268361;RO=621;SAF=418;SAR=50;SRF=514;SRR=107;SSEN=0;SSEP=0;SSSB=0.1513;STB=0.581231;STBP=0.003;TYPE=snp;VARB=0.0190187	GT:GQ:DP:FDP:RO:FRO:AO:FAO:AF:SAR:SAF:SRF:SRR:FSAR:FSAF:FSRF:FSRR	0/1:4370:1090:1091:621:622:468:469:0.429881:50:418:514:107:51:418:515:107	NO	NO
32	IX001	102	T	chr4	72638156	C	G	4280.98	AF=0.425806;AO=459;DP=1088;FAO=462;FDP=1085;FR=.;FRO=623;FSAF=416;FSAR=46;FSRF=516;FSRR=107;FWDB=-0.0322704;FXX=0.00549949;HRUN=1;LEN=1;MLLD=99.0283;OALT=G;OID=.;OMAPALT=G;OPOS=72638156;OREF=C;QD=15.7824;RBI=0.0361071;REFB=-0.0285229;REVB=-0.016197;RO=623;SAF=415;SAR=44;SRF=516;SRR=107;SSEN=0;SSEP=0;SSSB=0.186077;STB=0.597517;STBP=0.001;TYPE=snp;VARB=0.070107	GT:GQ:DP:FDP:RO:FRO:AO:FAO:AF:SAR:SAF:SRF:SRR:FSAR:FSAF:FSRF:FSRR	0/1:4280:1088:1085:623:623:459:462:0.425806:44:415:516:107:46:416:516:107	NO	NO
33	IX001	102	T	chr4	72638159	C	A	4340.11	AF=0.428048;AO=466;DP=1091;FAO=467;FDP=1091;FR=.;FRO=624;FSAF=416;FSAR=51;FSRF=517;FSRR=107;FWDB=0.0151688;FXX=0;HRUN=3;LEN=1;MLLD=75.8726;OALT=A;OID=.;OMAPALT=A;OPOS=72638159;OREF=C;QD=15.9124;RBI=0.030477;REFB=0.0228247;REVB=-0.026434;RO=624;SAF=416;SAR=50;SRF=517;SRR=107;SSEN=0;SSEP=0;SSSB=0.148701;STB=0.580063;STBP=0.004;TYPE=snp;VARB=-0.0306372	GT:GQ:DP:FDP:RO:FRO:AO:FAO:AF:SAR:SAF:SRF:SRR:FSAR:FSAF:FSRF:FSRR	0/1:4340:1091:1091:624:624:466:467:0.428048:50:416:517:107:51:416:517:107	NO	NO
34	IX001	102	T	chr4	72638161	CA	AG	4302.98	AF=0.428307;AO=463;DP=1089;FAO=463;FDP=1081;FR=.;FRO=618;FSAF=414;FSAR=49;FSRF=511;FSRR=107;FWDB=0.0471518;FXX=0.00734612;HRUN=3;LEN=2;MLLD=85.5869;OALT=AG;OID=.;OMAPALT=AG;OPOS=72638161;OREF=CA;QD=15.9222;RBI=0.0534148;REFB=0.0265084;REVB=0.0250969;RO=618;SAF=414;SAR=49;SRF=511;SRR=107;SSEN=0;SSEP=0;SSSB=0.156263;STB=0.587609;STBP=0;TYPE=mnp;VARB=-0.0238039	GT:GQ:DP:FDP:RO:FRO:AO:FAO:AF:SAR:SAF:SRF:SRR:FSAR:FSAF:FSRF:FSRR	0/1:4302:1089:1081:618:618:463:463:0.428307:49:414:511:107:49:414:511:107	NO	NO
35	IX001	102	T	chr4	72639283	C	T	2609.66	AF=0.459638;AO=272;DP=609;FAO=279;FDP=607;FR=.;FRO=328;FSAF=201;FSAR=78;FSRF=217;FSRR=111;FWDB=0.0507945;FXX=0.00491795;HRUN=2;LEN=1;MLLD=54.9384;OALT=T;OID=.;OMAPALT=T;OPOS=72639283;OREF=C;QD=17.1971;RBI=0.0537109;REFB=-0.0198887;REVB=-0.017458;RO=319;SAF=200;SAR=72;SRF=217;SRR=102;SSEN=0;SSEP=0;SSSB=0.0666829;STB=0.538138;STBP=0.083;TYPE=snp;VARB=0.027307	GT:GQ:DP:FDP:RO:FRO:AO:FAO:AF:SAR:SAF:SRF:SRR:FSAR:FSAF:FSRF:FSRR	0/1:2609:609:607:319:328:272:279:0.459638:72:200:217:102:78:201:217:111	NO	NO
36	IX001	102	T	chr6	37526294	TGTTTTCTTTTTTTTTTTTTTTTTTTTTC	TGTTTTCTTTCTTTTTTTTTTTTTTTTCT,TGTTTTCTTTCTTTTTTTTTTTTTTTTTC,TGTTTTCTTTCTTTTTTTTTTTTTTTTTTC,TGTTTTCTTTTTTTTTTTTTTTTTTTC,TTGTTTTCTTTCTTTTTTTTTTTTTTTTC	4018	AF=0.00255754,0.792839,0,0.112532,0;AO=6,17,10,6,22;DP=507;FAO=1,310,0,44,0;FDP=391;FR=.;FRO=36;FSAF=1,80,0,12,0;FSAR=0,230,0,32,0;FSRF=2;FSRR=34;FWDB=-0.0172472,-0.0157712,-0.014862,-0.233884,-0.0169568;FXX=0.228792;HRUN=21,21,0,21,1;LEN=19,1,1,2,11;MLLD=162.993,170.986,169.657,8.38035,167.748;OALT=CTTTTTTTTTTTTTTTTCT,C,C,-,TGTTTTCTTTC;OID=.,.,.,.,.;OMAPALT=TGTTTTCTTTCTTTTTTTTTTTTTTTTCT,TGTTTTCT…	GT:GQ:DP:FDP:RO:FRO:AO:FAO:AF:SAR:SAF:SRF:SRR:FSAR:FSAF:FSRF:FSRR	2/4:86:507:391:9:36:6,17,10,6,22:1,310,0,44,0:0.00255754,0.792839,0,0.112532,0:0,14,7,5,22:6,3,3,1,0:2:7:0,230,0,32,0:1,80,0,12,0:2:34	NO	NO
37	IX001	102	T	chr9	20709173	CTT	C	3593.79	AF=0.371353;AO=418;DP=1145;FAO=420;FDP=1131;FR=.;FRO=711;FSAF=223;FSAR=197;FSRF=381;FSRR=330;FWDB=-0.0144395;FXX=0.0130889;HRUN=4;LEN=2;MLLD=47.7759;OALT=-;OID=.;OMAPALT=C;OPOS=20709174;OREF=TT;QD=12.7101;RBI=0.0515254;REFB=0.0137474;REVB=0.0494608;RO=694;SAF=222;SAR=196;SRF=372;SRR=322;SSEN=0;SSEP=0;SSSB=-0.00549551;STB=0.503101;STBP=0.857;TYPE=del;VARB=-0.0233207	GT:GQ:DP:FDP:RO:FRO:AO:FAO:AF:SAR:SAF:SRF:SRR:FSAR:FSAF:FSRF:FSRR	0/1:3593:1145:1131:694:711:418:420:0.371353:196:222:372:322:197:223:381:330	NO	NO
38	IX001	102	T	chr9	22763465	G	T	10338.5	AF=1;AO=652;DP=653;FAO=654;FDP=654;FR=.;FRO=0;FSAF=11;FSAR=643;FSRF=0;FSRR=0;FWDB=0.0589666;FXX=0.00152669;HRUN=3;LEN=1;MLLD=259.054;OALT=T;OID=.;OMAPALT=T;OPOS=22763465;OREF=G;QD=63.2324;RBI=0.0735302;REFB=-0.0792597;REVB=0.0439275;RO=1;SAF=11;SAR=641;SRF=0;SRR=1;SSEN=0;SSEP=0;SSSB=0.000744584;STB=0.5;STBP=1;TYPE=snp;VARB=6.12436e-05	GT:GQ:DP:FDP:RO:FRO:AO:FAO:AF:SAR:SAF:SRF:SRR:FSAR:FSAF:FSRF:FSRR	1/1:50:653:654:1:0:652:654:1:641:11:0:1:643:11:0:0	YES	NO
39	IX001	102	T	chr9	49016767	A	G	6067.77	AF=0.654384;AO=513;DP=786;FAO=515;FDP=787;FR=.;FRO=272;FSAF=292;FSAR=223;FSRF=143;FSRR=129;FWDB=0.0682442;FXX=0;HRUN=1;LEN=1;MLLD=54.5146;OALT=G;OID=.;OMAPALT=G;OPOS=49016767;OREF=A;QD=30.84;RBI=0.0682463;REFB=-0.0838537;REVB=-0.000544067;RO=273;SAF=290;SAR=223;SRF=144;SRR=129;SSEN=0;SSEP=0;SSSB=0.024865;STB=0.514462;STBP=0.246;TYPE=snp;VARB=0.0425888	GT:GQ:DP:FDP:RO:FRO:AO:FAO:AF:SAR:SAF:SRF:SRR:FSAR:FSAF:FSRF:FSRR	0/1:2227:786:787:273:272:513:515:0.654384:223:290:144:129:223:292:143:129	YES	NO
40	IX002	104	T	chr1	30258656	G	A	485.929	AF=0.191304;AO=88;DP=460;FAO=88;FDP=460;FR=.;FRO=372;FSAF=20;FSAR=68;FSRF=76;FSRR=296;FWDB=0.0763352;FXX=0;HRUN=2;LEN=1;MLLD=71.0966;OALT=A;OID=.;OMAPALT=A;OPOS=30258656;OREF=G;QD=4.22547;RBI=0.108272;REFB=0.00725362;REVB=0.0767839;RO=372;SAF=20;SAR=68;SRF=76;SRR=296;SSEN=0;SSEP=0;SSSB=0.0439515;STB=0.527225;STBP=0.632;TYPE=snp;VARB=-0.0307395	GT:GQ:DP:FDP:RO:FRO:AO:FAO:AF:SAR:SAF:SRF:SRR:FSAR:FSAF:FSRF:FSRR	0/1:485:460:460:372:372:88:88:0.191304:68:20:76:296:68:20:76:296	NO	NO
41	IX002	104	T	chr12	68147222	G	A	9029.25	AF=0.980903;AO=565;DP=578;FAO=565;FDP=576;FR=.,HEALED;FRO=0;FSAF=559;FSAR=6;FSRF=0;FSRR=0;FWDB=0.0115341;FXX=0.00346015;HRUN=1;LEN=1;MLLD=88.7649;OALT=A;OID=.;OMAPALT=A;OPOS=68147222;OREF=G;QD=62.7031;RBI=0.0669309;REFB=-0.0140742;REVB=0.0659296;RO=1;SAF=559;SAR=6;SRF=1;SRR=0;SSEN=0;SSEP=0;SSSB=-0.000853587;STB=0.5;STBP=1;TYPE=snp;VARB=1.28809e-05	GT:GQ:DP:FDP:RO:FRO:AO:FAO:AF:SAR:SAF:SRF:SRR:FSAR:FSAF:FSRF:FSRR	1/1:6:578:576:1:0:565:565:0.980903:6:559:1:0:6:559:0:0	NO	NO
42	IX002	104	T	chr12	68147406	T	A	12587.2	AF=1;AO=787;DP=800;FAO=792;FDP=792;FR=.;FRO=0;FSAF=450;FSAR=342;FSRF=0;FSRR=0;FWDB=-0.0279743;FXX=0.00999987;HRUN=2;LEN=1;MLLD=196.431;OALT=A;OID=.;OMAPALT=A;OPOS=68147406;OREF=T;QD=63.5719;RBI=0.0289241;REFB=-0.00899183;REVB=0.00735129;RO=4;SAF=447;SAR=340;SRF=2;SRR=2;SSEN=0;SSEP=0;SSSB=0.000669155;STB=0.5;STBP=1;TYPE=snp;VARB=3.00894e-05	GT:GQ:DP:FDP:RO:FRO:AO:FAO:AF:SAR:SAF:SRF:SRR:FSAR:FSAF:FSRF:FSRR	1/1:43:800:792:4:0:787:792:1:340:447:2:2:342:450:0:0	NO	NO
43	IX002	104	T	chr13	47451336	A	G	32.2193	AF=0.0561224;AO=22;DP=391;FAO=22;FDP=392;FR=.;FRO=370;FSAF=15;FSAR=7;FSRF=258;FSRR=112;FWDB=0.0281907;FXX=0;HRUN=2;LEN=1;MLLD=60.945;OALT=G;OID=.;OMAPALT=G;OPOS=47451336;OREF=A;QD=0.328768;RBI=0.101763;REFB=0.00232501;REVB=-0.0977806;RO=369;SAF=15;SAR=7;SRF=258;SRR=111;SSEN=0;SSEP=0;SSSB=-0.0209041;STB=0.51703;STBP=0.892;TYPE=snp;VARB=-0.047646	GT:GQ:DP:FDP:RO:FRO:AO:FAO:AF:SAR:SAF:SRF:SRR:FSAR:FSAF:FSRF:FSRR	0/1:32:391:392:369:370:22:22:0.0561224:7:15:258:111:7:15:258:112	NO	NO
44	IX002	104	T	chr14	7521706	T	C	15066.3	AF=1;AO=938;DP=940;FAO=944;FDP=944;FR=.;FRO=0;FSAF=570;FSAR=374;FSRF=0;FSRR=0;FWDB=-0.0211307;FXX=0.00526865;HRUN=1;LEN=1;MLLD=183.987;OALT=C;OID=.;OMAPALT=C;OPOS=7521706;OREF=T;QD=63.8402;RBI=0.0278185;REFB=-0.0624714;REVB=0.0180931;RO=0;SAF=565;SAR=373;SRF=0;SRR=0;SSEN=0;SSEP=0;SSSB=0;STB=0.5;STBP=1;TYPE=snp;VARB=-1.65975e-05	GT:GQ:DP:FDP:RO:FRO:AO:FAO:AF:SAR:SAF:SRF:SRR:FSAR:FSAF:FSRF:FSRR	1/1:70:940:944:0:0:938:944:1:373:565:0:0:374:570:0:0	YES	NO
45	IX002	104	T	chr14	7524668	A	G	10291.6	AF=1;AO=641;DP=642;FAO=643;FDP=643;FR=.;FRO=0;FSAF=344;FSAR=299;FSRF=0;FSRR=0;FWDB=0.0188511;FXX=0;HRUN=3;LEN=1;MLLD=346.906;OALT=G;OID=.;OMAPALT=G;OPOS=7524668;OREF=A;QD=64.0225;RBI=0.0191962;REFB=0;REVB=-0.00362367;RO=0;SAF=343;SAR=298;SRF=0;SRR=0;SSEN=0;SSEP=0;SSSB=6.67774e-08;STB=0.5;STBP=1;TYPE=snp;VARB=1.80143e-06	GT:GQ:DP:FDP:RO:FRO:AO:FAO:AF:SAR:SAF:SRF:SRR:FSAR:FSAF:FSRF:FSRR	1/1:56:642:643:0:0:641:643:1:298:343:0:0:299:344:0:0	YES	NO
46	IX002	104	T	chr14	55699186	C	G	34.4435	AF=0.0500963;AO=27;DP=521;FAO=26;FDP=519;FR=.;FRO=493;FSAF=13;FSAR=13;FSRF=234;FSRR=259;FWDB=0.000407135;FXX=0.0038387;HRUN=1;LEN=1;MLLD=114.816;OALT=G;OID=.;OMAPALT=G;OPOS=55699186;OREF=C;QD=0.26546;RBI=0.0794123;REFB=-0.00286868;REVB=-0.0794113;RO=492;SAF=13;SAR=14;SRF=233;SRR=259;SSEN=0;SSEP=0;SSSB=0.00788798;STB=0.524066;STBP=0.815;TYPE=snp;VARB=0.0652234	GT:GQ:DP:FDP:RO:FRO:AO:FAO:AF:SAR:SAF:SRF:SRR:FSAR:FSAF:FSRF:FSRR	0/1:34:521:519:492:493:27:26:0.0500963:14:13:233:259:13:13:234:259	NO	NO
47	IX002	104	T	chr15	50195877	C	T	7033.5	AF=1;AO=439;DP=441;FAO=440;FDP=440;FR=.;FRO=0;FSAF=228;FSAR=212;FSRF=0;FSRR=0;FWDB=0.0723366;FXX=0.00452478;HRUN=1;LEN=1;MLLD=290.216;OALT=T;OID=.;OMAPALT=T;OPOS=50195877;OREF=C;QD=63.9409;RBI=0.0723508;REFB=0;REVB=-0.0014321;RO=0;SAF=227;SAR=212;SRF=0;SRR=0;SSEN=0;SSEP=0;SSSB=0;STB=0.5;STBP=1;TYPE=snp;VARB=1.06657e-05	GT:GQ:DP:FDP:RO:FRO:AO:FAO:AF:SAR:SAF:SRF:SRR:FSAR:FSAF:FSRF:FSRR	1/1:38:441:440:0:0:439:440:1:212:227:0:0:212:228:0:0	YES	NO
48	IX002	104	T	chr16	8296063	T	A	25.4928	AF=0.0481283;AO=18;DP=374;FAO=18;FDP=374;FR=.;FRO=356;FSAF=1;FSAR=17;FSRF=301;FSRR=55;FWDB=0.0113869;FXX=0;HRUN=3;LEN=1;MLLD=58.6486;OALT=A;OID=.;OMAPALT=A;OPOS=8296063;OREF=T;QD=0.27265;RBI=0.0280456;REFB=-0.00377643;REVB=0.0256299;RO=355;SAF=1;SAR=17;SRF=301;SRR=54;SSEN=0;SSEP=0;SSSB=-0.698458;STB=0.985952;STBP=0.028;TYPE=snp;VARB=0.130728	GT:GQ:DP:FDP:RO:FRO:AO:FAO:AF:SAR:SAF:SRF:SRR:FSAR:FSAF:FSRF:FSRR	0/1:25:374:374:355:356:18:18:0.0481283:17:1:301:54:17:1:301:55	NO	NO
49	IX002	104	T	chr16	8296065	AG	GT	24.9184	AF=0.0482574;AO=19;DP=374;FAO=18;FDP=373;FR=.;FRO=355;FSAF=1;FSAR=17;FSRF=300;FSRR=55;FWDB=-0.0496789;FXX=0.00267373;HRUN=2;LEN=2;MLLD=76.0213;OALT=GT;OID=.;OMAPALT=GT;OPOS=8296065;OREF=AG;QD=0.267221;RBI=0.07617;REFB=-0.00193271;REVB=-0.0577398;RO=350;SAF=1;SAR=18;SRF=300;SRR=50;SSEN=0;SSEP=0;SSSB=-0.719283;STB=0.985907;STBP=0.021;TYPE=mnp;VARB=0.0734204	GT:GQ:DP:FDP:RO:FRO:AO:FAO:AF:SAR:SAF:SRF:SRR:FSAR:FSAF:FSRF:FSRR	0/1:24:374:373:350:355:19:18:0.0482574:18:1:300:50:17:1:300:55	NO	NO
50	IX002	104	T	chr16	27064007	T	C	14631.7	AF=1;AO=919;DP=921;FAO=921;FDP=921;FR=.;FRO=0;FSAF=408;FSAR=513;FSRF=0;FSRR=0;FWDB=0.018191;FXX=0.00216682;HRUN=2;LEN=1;MLLD=163.525;OALT=C;OID=.;OMAPALT=C;OPOS=27064007;OREF=T;QD=63.5471;RBI=0.0186248;REFB=0.00656505;REVB=0.00399625;RO=2;SAF=408;SAR=511;SRF=0;SRR=2;SSEN=0;SSEP=0;SSSB=0.00186647;STB=0.5;STBP=1;TYPE=snp;VARB=4.42094e-06	GT:GQ:DP:FDP:RO:FRO:AO:FAO:AF:SAR:SAF:SRF:SRR:FSAR:FSAF:FSRF:FSRR	1/1:67:921:921:2:0:919:921:1:511:408:0:2:513:408:0:0	YES	NO
51	IX002	104	T	chr16	27064092	C	T	12907.9	AF=1;AO=814;DP=818;FAO=815;FDP=815;FR=.;FRO=0;FSAF=281;FSAR=534;FSRF=0;FSRR=0;FWDB=0.0683379;FXX=0.00366744;HRUN=3;LEN=1;MLLD=285.227;OALT=T;OID=.;OMAPALT=T;OPOS=27064092;OREF=C;QD=63.3516;RBI=0.0694753;REFB=0.00525135;REVB=-0.0125198;RO=2;SAF=281;SAR=533;SRF=0;SRR=2;SSEN=0;SSEP=0;SSSB=0.00178938;STB=0.5;STBP=1;TYPE=snp;VARB=-2.38592e-06	GT:GQ:DP:FDP:RO:FRO:AO:FAO:AF:SAR:SAF:SRF:SRR:FSAR:FSAF:FSRF:FSRR	1/1:52:818:815:2:0:814:815:1:533:281:0:2:534:281:0:0	YES	NO
52	IX002	104	T	chr17	19549593	A	T	8850.58	AF=1;AO=719;DP=736;FAO=560;FDP=560;FR=.,HEALED;FRO=0;FSAF=16;FSAR=544;FSRF=0;FSRR=0;FWDB=0.0606887;FXX=0.0106005;HRUN=1;LEN=1;MLLD=74.1263;OALT=T;OID=.;OMAPALT=T;OPOS=19549593;OREF=A;QD=63.2184;RBI=0.111297;REFB=-0.0531959;REVB=0.0932949;RO=1;SAF=185;SAR=534;SRF=1;SRR=0;SSEN=0;SSEP=0;SSSB=-0.00257512;STB=0.5;STBP=1;TYPE=snp;VARB=0.000447727	GT:GQ:DP:FDP:RO:FRO:AO:FAO:AF:SAR:SAF:SRF:SRR:FSAR:FSAF:FSRF:FSRR	1/1:42:736:560:1:0:719:560:1:534:185:1:0:544:16:0:0	NO	NO
53	IX002	104	T	chr20	8209744	G	A	8719.25	AF=0.583268;AO=751;DP=1288;FAO=746;FDP=1279;FR=.,HEALED;FRO=482;FSAF=524;FSAR=222;FSRF=311;FSRR=171;FWDB=-0.00454874;FXX=0.00311767;HRUN=2;LEN=1;MLLD=77.6504;OALT=A;OID=.;OMAPALT=A;OPOS=8209744;OREF=G;QD=27.269;RBI=0.0160029;REFB=0.0214935;REVB=-0.0153429;RO=483;SAF=529;SAR=222;SRF=314;SRR=169;SSEN=0;SSEP=0;SSSB=0.046403;STB=0.526273;STBP=0.029;TYPE=snp;VARB=-0.0108197	GT:GQ:DP:FDP:RO:FRO:AO:FAO:AF:SAR:SAF:SRF:SRR:FSAR:FSAF:FSRF:FSRR	0/1:4225:1288:1279:483:482:751:746:0.583268:222:529:314:169:222:524:311:171	YES	NO
54	IX002	104	T	chr20	8209788	T	C	9143.01	AF=0.624314;AO=791;DP=1273;FAO=796;FDP=1275;FR=.;FRO=479;FSAF=505;FSAR=291;FSRF=299;FSRR=180;FWDB=-0.0323751;FXX=0;HRUN=1;LEN=1;MLLD=141.923;OALT=C;OID=.;OMAPALT=C;OPOS=8209788;OREF=T;QD=28.684;RBI=0.0329597;REFB=-0.0293111;REVB=0.00618014;RO=479;SAF=504;SAR=287;SRF=299;SRR=180;SSEN=0;SSEP=0;SSSB=0.00980601;STB=0.504123;STBP=0.737;TYPE=snp;VARB=0.0173386	GT:GQ:DP:FDP:RO:FRO:AO:FAO:AF:SAR:SAF:SRF:SRR:FSAR:FSAF:FSRF:FSRR	0/1:4108:1273:1275:479:479:791:796:0.624314:287:504:299:180:291:505:299:180	YES	NO
55	IX002	104	T	chr20	8210988	A	G	5281.25	AF=1;AO=332;DP=332;FAO=333;FDP=333;FR=.;FRO=0;FSAF=160;FSAR=173;FSRF=0;FSRR=0;FWDB=-0.0161139;FXX=0;HRUN=1;LEN=1;MLLD=176.272;OALT=G;OID=.;OMAPALT=G;OPOS=8210988;OREF=A;QD=63.4385;RBI=0.0223989;REFB=0;REVB=0.0155581;RO=0;SAF=159;SAR=173;SRF=0;SRR=0;SSEN=0;SSEP=0;SSSB=-6.183e-08;STB=0.5;STBP=1;TYPE=snp;VARB=-4.98965e-07	GT:GQ:DP:FDP:RO:FRO:AO:FAO:AF:SAR:SAF:SRF:SRR:FSAR:FSAF:FSRF:FSRR	1/1:29:332:333:0:0:332:333:1:173:159:0:0:173:160:0:0	YES	NO
56	IX002	104	T	chr20	57566943	C	A	21.2153	AF=0.0424242;AO=20;DP=494;FAO=21;FDP=495;FR=.;FRO=474;FSAF=0;FSAR=21;FSRF=7;FSRR=467;FWDB=0.0420818;FXX=0;HRUN=2;LEN=1;MLLD=72.7698;OALT=A;OID=.;OMAPALT=A;OPOS=57566943;OREF=C;QD=0.171437;RBI=0.0561624;REFB=-0.00387098;REVB=-0.0371933;RO=474;SAF=0;SAR=20;SRF=7;SRR=467;SSEN=0;SSEP=0;SSSB=-0.303507;STB=0.999059;STBP=0.397;TYPE=snp;VARB=0.0957347	GT:GQ:DP:FDP:RO:FRO:AO:FAO:AF:SAR:SAF:SRF:SRR:FSAR:FSAF:FSRF:FSRR	0/1:21:494:495:474:474:20:21:0.0424242:20:0:7:467:21:0:7:467	NO	NO
57	IX002	104	T	chr22	3150414	G	A	2651.52	AF=0.994186;AO=143;DP=173;FAO=171;FDP=172;FR=.,HEALED;FRO=0;FSAF=62;FSAR=109;FSRF=0;FSRR=0;FWDB=0.0472082;FXX=0.00578001;HRUN=1;LEN=1;MLLD=79.7814;OALT=A;OID=.;OMAPALT=A;OPOS=3150414;OREF=G;QD=61.6632;RBI=0.0660838;REFB=0;REVB=-0.0462433;RO=0;SAF=36;SAR=107;SRF=0;SRR=0;SSEN=0;SSEP=0;SSSB=5.46985e-08;STB=0.5;STBP=1;TYPE=snp;VARB=0.000611195	GT:GQ:DP:FDP:RO:FRO:AO:FAO:AF:SAR:SAF:SRF:SRR:FSAR:FSAF:FSRF:FSRR	1/1:9:173:172:0:0:143:171:0.994186:107:36:0:0:109:62:0:0	YES	YES
58	IX002	104	T	chr25	11658204	T	C	2838.63	AF=0.539394;AO=266;DP=495;FAO=267;FDP=495;FR=.;FRO=228;FSAF=15;FSAR=252;FSRF=18;FSRR=210;FWDB=-0.00611677;FXX=0;HRUN=1;LEN=1;MLLD=96.5069;OALT=C;OID=.;OMAPALT=C;OPOS=11658204;OREF=T;QD=22.9384;RBI=0.0175277;REFB=-0.041202;REVB=-0.0164258;RO=227;SAF=15;SAR=251;SRF=17;SRR=210;SSEN=0;SSEP=0;SSSB=-0.0683709;STB=0.545451;STBP=0.321;TYPE=snp;VARB=0.0406462	GT:GQ:DP:FDP:RO:FRO:AO:FAO:AF:SAR:SAF:SRF:SRR:FSAR:FSAF:FSRF:FSRR	0/1:2217:495:495:227:228:266:267:0.539394:251:15:17:210:252:15:18:210	YES	NO
59	IX002	104	T	chr25	11658211	TC	CG	2676.76	AF=0.536842;AO=255;DP=477;FAO=255;FDP=475;FR=.;FRO=220;FSAF=3;FSAR=252;FSRF=11;FSRR=209;FWDB=0.0148385;FXX=0.00419278;HRUN=1;LEN=2;MLLD=380.721;OALT=CG;OID=.;OMAPALT=CG;OPOS=11658211;OREF=TC;QD=22.5411;RBI=0.0204315;REFB=-0.0252812;REVB=0.0140451;RO=220;SAF=3;SAR=252;SRF=11;SRR=209;SSEN=0;SSEP=0;SSSB=-0.38858;STB=0.718363;STBP=0.004;TYPE=mnp;VARB=0.0229776	GT:GQ:DP:FDP:RO:FRO:AO:FAO:AF:SAR:SAF:SRF:SRR:FSAR:FSAF:FSRF:FSRR	0/1:2122:477:475:220:220:255:255:0.536842:252:3:11:209:252:3:11:209	YES	NO
60	IX002	104	T	chr25	11658216	C	A	2675.44	AF=0.537975;AO=255;DP=474;FAO=255;FDP=474;FR=.;FRO=219;FSAF=3;FSAR=252;FSRF=9;FSRR=210;FWDB=-0.0457403;FXX=0;HRUN=4;LEN=1;MLLD=146.82;OALT=A;OID=.;OMAPALT=A;OPOS=11658216;OREF=C;QD=22.5776;RBI=0.0458826;REFB=0.0412944;REVB=-0.00361066;RO=219;SAF=3;SAR=252;SRF=9;SRR=210;SSEN=0;SSEP=0;SSSB=-0.332032;STB=0.685695;STBP=0.019;TYPE=snp;VARB=-0.03516	GT:GQ:DP:FDP:RO:FRO:AO:FAO:AF:SAR:SAF:SRF:SRR:FSAR:FSAF:FSRF:FSRR	0/1:2108:474:474:219:219:255:255:0.537975:252:3:9:210:252:3:9:210	YES	NO
61	IX002	104	T	chr26	38761242	C	T	8650.56	AF=1;AO=539;DP=539;FAO=541;FDP=541;FR=.;FRO=0;FSAF=245;FSAR=296;FSRF=0;FSRR=0;FWDB=0.0425276;FXX=0;HRUN=1;LEN=1;MLLD=83.947;OALT=T;OID=.;OMAPALT=T;OPOS=38761242;OREF=C;QD=63.9597;RBI=0.0559667;REFB=0;REVB=0.0363823;RO=0;SAF=245;SAR=294;SRF=0;SRR=0;SSEN=0;SSEP=0;SSSB=4.73482e-08;STB=0.5;STBP=1;TYPE=snp;VARB=0.000123872	GT:GQ:DP:FDP:RO:FRO:AO:FAO:AF:SAR:SAF:SRF:SRR:FSAR:FSAF:FSRF:FSRR	1/1:47:539:541:0:0:539:541:1:294:245:0:0:296:245:0:0	NO	NO
62	IX002	104	T	chr26	38761670	G	T	16912.8	AF=1;AO=1055;DP=1068;FAO=1062;FDP=1062;FR=.,HEALED;FRO=0;FSAF=455;FSAR=607;FSRF=0;FSRR=0;FWDB=-0.0157953;FXX=0.00840328;HRUN=1;LEN=1;MLLD=141.224;OALT=T;OID=.;OMAPALT=T;OPOS=38761670;OREF=G;QD=63.7016;RBI=0.0177985;REFB=-0.0142364;REVB=0.00820324;RO=1;SAF=450;SAR=605;SRF=0;SRR=1;SSEN=0;SSEP=0;SSSB=0.000789263;STB=0.5;STBP=1;TYPE=snp;VARB=-0.000330178	GT:GQ:DP:FDP:RO:FRO:AO:FAO:AF:SAR:SAF:SRF:SRR:FSAR:FSAF:FSRF:FSRR	1/1:86:1068:1062:1:0:1055:1062:1:605:450:0:1:607:455:0:0	NO	NO
63	IX002	104	T	chr26	38761742	G	A	16574.9	AF=1;AO=1027;DP=1034;FAO=1040;FDP=1040;FR=.;FRO=0;FSAF=419;FSAR=621;FSRF=0;FSRR=0;FWDB=0.105024;FXX=0.00478464;HRUN=1;LEN=1;MLLD=144.873;OALT=A;OID=.;OMAPALT=A;OPOS=38761742;OREF=G;QD=63.7496;RBI=0.116182;REFB=-0.0318829;REVB=0.0496809;RO=3;SAF=411;SAR=616;SRF=2;SRR=1;SSEN=0;SSEP=0;SSSB=-0.00154446;STB=0.5;STBP=1;TYPE=snp;VARB=0.000260545	GT:GQ:DP:FDP:RO:FRO:AO:FAO:AF:SAR:SAF:SRF:SRR:FSAR:FSAF:FSRF:FSRR	1/1:76:1034:1040:3:0:1027:1040:1:616:411:2:1:621:419:0:0	NO	NO
64	IX002	104	T	chr32	26140002	A	T	16.3247	AF=0.0282258;AO=7;DP=252;FAO=7;FDP=248;FR=.,HEALED,HEALED,HEALED;FRO=236;FSAF=2;FSAR=5;FSRF=62;FSRR=174;FWDB=-0.0191381;FXX=0.0158724;HRUN=9;LEN=1;MLLD=30.3237;OALT=T;OID=.;OMAPALT=T;OPOS=26140002;OREF=A;QD=0.263301;RBI=0.0232384;REFB=-0.0586349;REVB=-0.0131817;RO=196;SAF=2;SAR=5;SRF=52;SRR=144;SSEN=0;SSEP=0;SSSB=0.0205221;STB=0.527946;STBP=0.89;TYPE=snp;VARB=0.141514	GT:GQ:DP:FDP:RO:FRO:AO:FAO:AF:SAR:SAF:SRF:SRR:FSAR:FSAF:FSRF:FSRR	0/1:3:252:248:196:236:7:7:0.0282258:5:2:52:144:5:2:62:174	NO	NO
65	IX002	104	T	chr37	12525830	G	A	3440.28	AF=1;AO=220;DP=220;FAO=220;FDP=220;FR=.;FRO=0;FSAF=132;FSAR=88;FSRF=0;FSRR=0;FWDB=0.0216054;FXX=0;HRUN=1;LEN=1;MLLD=238.058;OALT=A;OID=.;OMAPALT=A;OPOS=12525830;OREF=G;QD=62.5505;RBI=0.0700052;REFB=0;REVB=-0.0665878;RO=0;SAF=132;SAR=88;SRF=0;SRR=0;SSEN=0;SSEP=0;SSSB=3.64769e-08;STB=0.5;STBP=1;TYPE=snp;VARB=-3.04414e-05	GT:GQ:DP:FDP:RO:FRO:AO:FAO:AF:SAR:SAF:SRF:SRR:FSAR:FSAF:FSRF:FSRR	1/1:19:220:220:0:0:220:220:1:88:132:0:0:88:132:0:0	NO	NO
66	IX002	104	T	chr6	37526304	T	C	2739.02	AF=0.518591;AO=58;DP=607;FAO=265;FDP=511;FR=.,HEALED,HEALED,HEALED,HEALED,HEALED,HEALED;FRO=178;FSAF=69;FSAR=196;FSRF=48;FSRR=130;FWDB=-0.0587482;FXX=0.158152;HRUN=21;LEN=1;MLLD=161.663;OALT=C;OID=.;OMAPALT=C;OPOS=37526304;OREF=T;QD=21.4404;RBI=0.0703945;REFB=-0.130713;REVB=-0.0387818;RO=46;SAF=3;SAR=55;SRF=0;SRR=46;SSEN=0;SSEP=0;SSSB=0.275846;STB=0.504821;STBP=0.827;TYPE=snp;VARB=0.016703	GT:GQ:DP:FDP:RO:FRO:AO:FAO:AF:SAR:SAF:SRF:SRR:FSAR:FSAF:FSRF:FSRR	0/1:221:607:511:46:178:58:265:0.518591:55:3:0:46:196:69:48:130	NO	NO
67	IX002	104	T	chr9	20608498	A	G	13616.1	AF=1;AO=848;DP=849;FAO=849;FDP=849;FR=.;FRO=0;FSAF=430;FSAR=419;FSRF=0;FSRR=0;FWDB=-0.000282172;FXX=0;HRUN=2;LEN=1;MLLD=318.559;OALT=G;OID=.;OMAPALT=G;OPOS=20608498;OREF=A;QD=64.1512;RBI=0.052456;REFB=0;REVB=0.0524552;RO=0;SAF=429;SAR=419;SRF=0;SRR=0;SSEN=0;SSEP=0;SSSB=-3.80056e-08;STB=0.5;STBP=1;TYPE=snp;VARB=4.34935e-06	GT:GQ:DP:FDP:RO:FRO:AO:FAO:AF:SAR:SAF:SRF:SRR:FSAR:FSAF:FSRF:FSRR	1/1:74:849:849:0:0:848:849:1:419:429:0:0:419:430:0:0	NO	NO
68	IX002	104	T	chr9	20709173	CTT	C	10692.9	AF=1;AO=648;DP=677;FAO=675;FDP=675;FR=.;FRO=0;FSAF=362;FSAR=313;FSRF=0;FSRR=0;FWDB=-0.031381;FXX=0.00735283;HRUN=4;LEN=2;MLLD=42.5218;OALT=-;OID=.;OMAPALT=C;OPOS=20709174;OREF=TT;QD=63.3655;RBI=0.0335069;REFB=0.0113632;REVB=0.0117452;RO=1;SAF=347;SAR=301;SRF=1;SRR=0;SSEN=0;SSEP=0;SSSB=-0.00137455;STB=0.5;STBP=1;TYPE=del;VARB=-1.87867e-05	GT:GQ:DP:FDP:RO:FRO:AO:FAO:AF:SAR:SAF:SRF:SRR:FSAR:FSAF:FSRF:FSRR	1/1:52:677:675:1:0:648:675:1:301:347:1:0:313:362:0:0	NO	NO
69	IX002	104	T	chr9	22763465	G	T	5958.09	AF=1;AO=376;DP=376;FAO=376;FDP=376;FR=.;FRO=0;FSAF=6;FSAR=370;FSRF=0;FSRR=0;FWDB=0.0670937;FXX=0;HRUN=3;LEN=1;MLLD=259.949;OALT=T;OID=.;OMAPALT=T;OPOS=22763465;OREF=G;QD=63.3839;RBI=0.0794572;REFB=0;REVB=0.0425662;RO=0;SAF=6;SAR=370;SRF=0;SRR=0;SSEN=0;SSEP=0;SSSB=0;STB=0.5;STBP=1;TYPE=snp;VARB=3.45632e-05	GT:GQ:DP:FDP:RO:FRO:AO:FAO:AF:SAR:SAF:SRF:SRR:FSAR:FSAF:FSRF:FSRR	1/1:32:376:376:0:0:376:376:1:370:6:0:0:370:6:0:0	YES	NO
70	IX003	105	T	chr1	23894575	G	A	4487.32	AF=0.658579;AO=380;DP=577;FAO=380;FDP=577;FR=.;FRO=197;FSAF=200;FSAR=180;FSRF=18;FSRR=179;FWDB=0.022709;FXX=0;HRUN=1;LEN=1;MLLD=308.985;OALT=A;OID=.;OMAPALT=A;OPOS=23894575;OREF=G;QD=31.1079;RBI=0.0260259;REFB=-0.0399505;REVB=0.0127141;RO=195;SAF=200;SAR=180;SRF=16;SRR=179;SSEN=0;SSEP=0;SSSB=0.279097;STB=0.646607;STBP=0;TYPE=snp;VARB=0.0191159	GT:GQ:DP:FDP:RO:FRO:AO:FAO:AF:SAR:SAF:SRF:SRR:FSAR:FSAF:FSRF:FSRR	0/1:1593:577:577:195:197:380:380:0.658579:180:200:16:179:180:200:18:179	YES	YES
71	IX003	105	T	chr1	30251436	A	G	7646.47	AF=1;AO=479;DP=484;FAO=482;FDP=482;FR=.;FRO=0;FSAF=115;FSAR=367;FSRF=0;FSRR=0;FWDB=0.0266244;FXX=0.00823028;HRUN=1;LEN=1;MLLD=114.324;OALT=G;OID=.;OMAPALT=G;OPOS=30251436;OREF=A;QD=63.4562;RBI=0.0344024;REFB=-0.0149653;REVB=-0.0217868;RO=2;SAF=115;SAR=364;SRF=2;SRR=0;SSEN=0;SSEP=0;SSSB=-0.00822922;STB=0.5;STBP=1;TYPE=snp;VARB=-6.64843e-06	GT:GQ:DP:FDP:RO:FRO:AO:FAO:AF:SAR:SAF:SRF:SRR:FSAR:FSAF:FSRF:FSRR	1/1:30:484:482:2:0:479:482:1:364:115:2:0:367:115:0:0	NO	NO
72	IX003	105	T	chr1	30258409	G	A	12153.8	AF=1;AO=764;DP=770;FAO=771;FDP=771;FR=.;FRO=0;FSAF=378;FSAR=393;FSRF=0;FSRR=0;FWDB=0.00482244;FXX=0.00772191;HRUN=1;LEN=1;MLLD=123.517;OALT=A;OID=.;OMAPALT=A;OPOS=30258409;OREF=G;QD=63.0545;RBI=0.033154;REFB=-0.0349844;REVB=0.0328014;RO=5;SAF=377;SAR=387;SRF=2;SRR=3;SSEN=0;SSEP=0;SSSB=0.00116113;STB=0.5;STBP=1;TYPE=snp;VARB=7.88477e-05	GT:GQ:DP:FDP:RO:FRO:AO:FAO:AF:SAR:SAF:SRF:SRR:FSAR:FSAF:FSRF:FSRR	1/1:33:770:771:5:0:764:771:1:387:377:2:3:393:378:0:0	NO	NO
73	IX003	105	T	chr1	30258430	A	G	12373.5	AF=1;AO=778;DP=781;FAO=779;FDP=779;FR=.;FRO=0;FSAF=372;FSAR=407;FSRF=0;FSRR=0;FWDB=0.0081663;FXX=0.00383627;HRUN=2;LEN=1;MLLD=69.7008;OALT=G;OID=.;OMAPALT=G;OPOS=30258430;OREF=A;QD=63.5355;RBI=0.0727992;REFB=0.0359608;REVB=-0.0723397;RO=2;SAF=371;SAR=407;SRF=2;SRR=0;SSEN=0;SSEP=0;SSSB=-0.00256843;STB=0.5;STBP=1;TYPE=snp;VARB=-0.000395592	GT:GQ:DP:FDP:RO:FRO:AO:FAO:AF:SAR:SAF:SRF:SRR:FSAR:FSAF:FSRF:FSRR	1/1:49:781:779:2:0:778:779:1:407:371:2:0:407:372:0:0	NO	NO
74	IX003	105	T	chr1	30258656	G	A	586.403	AF=0.186851;AO=108;DP=578;FAO=108;FDP=578;FR=.;FRO=470;FSAF=27;FSAR=81;FSRF=123;FSRR=347;FWDB=0.0489667;FXX=0;HRUN=2;LEN=1;MLLD=74.3604;OALT=A;OID=.;OMAPALT=A;OPOS=30258656;OREF=G;QD=4.05815;RBI=0.0925273;REFB=0.0109995;REVB=0.0785084;RO=470;SAF=27;SAR=81;SRF=123;SRR=347;SSEN=0;SSEP=0;SSSB=-0.019983;STB=0.512526;STBP=0.801;TYPE=snp;VARB=-0.0486061	GT:GQ:DP:FDP:RO:FRO:AO:FAO:AF:SAR:SAF:SRF:SRR:FSAR:FSAF:FSRF:FSRR	0/1:586:578:578:470:470:108:108:0.186851:81:27:123:347:81:27:123:347	NO	NO
75	IX003	105	T	chr13	47144532	C	T	15462.7	AF=1;AO=945;DP=974;FAO=972;FDP=972;FR=.,HEALED;FRO=0;FSAF=390;FSAR=582;FSRF=0;FSRR=0;FWDB=0.0207798;FXX=0.00205337;HRUN=1;LEN=1;MLLD=73.9415;OALT=T;OID=.;OMAPALT=T;OPOS=47144532;OREF=C;QD=63.6325;RBI=0.024506;REFB=0;REVB=-0.0129901;RO=0;SAF=363;SAR=582;SRF=0;SRR=0;SSEN=0;SSEP=0;SSSB=3.23452e-08;STB=0.5;STBP=1;TYPE=snp;VARB=3.70794e-06	GT:GQ:DP:FDP:RO:FRO:AO:FAO:AF:SAR:SAF:SRF:SRR:FSAR:FSAF:FSRF:FSRR	1/1:84:974:972:0:0:945:972:1:582:363:0:0:582:390:0:0	YES	YES
76	IX003	105	T	chr13	47178488	G	A	9702.29	AF=1;AO=611;DP=612;FAO=612;FDP=612;FR=.;FRO=0;FSAF=324;FSAR=288;FSRF=0;FSRR=0;FWDB=0.0197801;FXX=0;HRUN=1;LEN=1;MLLD=237.021;OALT=A;OID=.;OMAPALT=A;OPOS=47178488;OREF=G;QD=63.4137;RBI=0.023615;REFB=0;REVB=0.0129002;RO=0;SAF=323;SAR=288;SRF=0;SRR=0;SSEN=0;SSEP=0;SSSB=-3.66808e-08;STB=0.5;STBP=1;TYPE=snp;VARB=3.77692e-06	GT:GQ:DP:FDP:RO:FRO:AO:FAO:AF:SAR:SAF:SRF:SRR:FSAR:FSAF:FSRF:FSRR	1/1:53:612:612:0:0:611:612:1:288:323:0:0:288:324:0:0	YES	YES
77	IX003	105	T	chr13	47178651	T	C	6135.82	AF=1;AO=384;DP=385;FAO=385;FDP=385;FR=.;FRO=0;FSAF=59;FSAR=326;FSRF=0;FSRR=0;FWDB=0.0771104;FXX=0.00516783;HRUN=1;LEN=1;MLLD=98.1304;OALT=C;OID=.;OMAPALT=C;OPOS=47178651;OREF=T;QD=63.7488;RBI=0.0792839;REFB=0;REVB=0.0184373;RO=0;SAF=59;SAR=325;SRF=0;SRR=0;SSEN=0;SSEP=0;SSSB=4.43895e-08;STB=0.5;STBP=1;TYPE=snp;VARB=0.000132849	GT:GQ:DP:FDP:RO:FRO:AO:FAO:AF:SAR:SAF:SRF:SRR:FSAR:FSAF:FSRF:FSRR	1/1:33:385:385:0:0:384:385:1:325:59:0:0:326:59:0:0	YES	YES
78	IX003	105	T	chr13	47182346	C	T	3322.2	AF=0.486131;AO=333;DP=685;FAO=333;FDP=685;FR=.;FRO=352;FSAF=185;FSAR=148;FSRF=241;FSRR=111;FWDB=-0.0151461;FXX=0;HRUN=1;LEN=1;MLLD=267.557;OALT=T;OID=.;OMAPALT=T;OPOS=47182346;OREF=C;QD=19.3997;RBI=0.0166352;REFB=-0.0197395;REVB=0.00687936;RO=350;SAF=185;SAR=148;SRF=241;SRR=109;SSEN=0;SSEP=0;SSSB=-0.128325;STB=0.568185;STBP=0;TYPE=snp;VARB=0.0242047	GT:GQ:DP:FDP:RO:FRO:AO:FAO:AF:SAR:SAF:SRF:SRR:FSAR:FSAF:FSRF:FSRR	0/1:3322:685:685:350:352:333:333:0.486131:148:185:241:109:148:185:241:111	YES	YES
79	IX003	105	T	chr13	47182355	A	G	10575.9	AF=1;AO=667;DP=677;FAO=675;FDP=675;FR=.;FRO=0;FSAF=410;FSAR=265;FSRF=0;FSRR=0;FWDB=0.00898162;FXX=0.00589093;HRUN=1;LEN=1;MLLD=170.573;OALT=G;OID=.;OMAPALT=G;OPOS=47182355;OREF=A;QD=62.6718;RBI=0.0150953;REFB=-0.122183;REVB=-0.0121326;RO=10;SAF=408;SAR=259;SRF=0;SRR=10;SSEN=0;SSEP=0;SSSB=0.0180796;STB=0.5;STBP=1;TYPE=snp;VARB=9.13068e-05	GT:GQ:DP:FDP:RO:FRO:AO:FAO:AF:SAR:SAF:SRF:SRR:FSAR:FSAF:FSRF:FSRR	1/1:32:677:675:10:0:667:675:1:259:408:0:10:265:410:0:0	YES	YES
80	IX003	105	T	chr13	47182390	C	A	3446	AF=0.52657;AO=288;DP=633;FAO=327;FDP=621;FR=.,HEALED,HEALED;FRO=294;FSAF=176;FSAR=151;FSRF=157;FSRR=137;FWDB=0.000505786;FXX=0.018957;HRUN=5;LEN=1;MLLD=369.696;OALT=A;OID=.;OMAPALT=A;OPOS=47182390;OREF=C;QD=22.1964;RBI=0.00886125;REFB=-0.0324036;REVB=-0.0088468;RO=232;SAF=172;SAR=116;SRF=142;SRR=90;SSEN=0;SSEP=0;SSSB=-0.0127275;STB=0.502005;STBP=0.912;TYPE=snp;VARB=0.0227625	GT:GQ:DP:FDP:RO:FRO:AO:FAO:AF:SAR:SAF:SRF:SRR:FSAR:FSAF:FSRF:FSRR	0/1:2851:633:621:232:294:288:327:0.52657:116:172:142:90:151:176:157:137	YES	YES
81	IX003	105	T	chr13	47187735	A	G	7189.23	AF=1;AO=451;DP=458;FAO=456;FDP=456;FR=.;FRO=0;FSAF=285;FSAR=171;FSRF=0;FSRR=0;FWDB=0.0343534;FXX=0.00869546;HRUN=1;LEN=1;MLLD=215.709;OALT=G;OID=.;OMAPALT=G;OPOS=47187735;OREF=A;QD=63.0634;RBI=0.0600898;REFB=0;REVB=0.0493014;RO=0;SAF=281;SAR=170;SRF=0;SRR=0;SSEN=0;SSEP=0;SSSB=3.56675e-08;STB=0.5;STBP=1;TYPE=snp;VARB=2.06655e-05	GT:GQ:DP:FDP:RO:FRO:AO:FAO:AF:SAR:SAF:SRF:SRR:FSAR:FSAF:FSRF:FSRR	1/1:39:458:456:0:0:451:456:1:170:281:0:0:171:285:0:0	YES	NO
82	IX003	105	T	chr13	47187797	TCTTTCTTTTTTTTTTTT	T,TCTTT,TCTTTTTTTTTT,TCTTTTTTTTTTT,TCTTTTTTTTTTTT,TCTTTTTTTTTTTTT,TCTTTTTTTTTTTTTT,TCTTTTTTTTTTTTTTT,TCTTTTTTTTTTTTTTTT,TT,TTTTTTTTT,TTTTTTTTTT,TTTTTTTTTTT,TTTTTTTTTTTT,TTTTTTTTTTTTT	4598.54	AF=0.0942249,0.0182371,0.118541,0.31003,0.00911854,0,0.0790274,0,0,0,0.361702,0,0.00303951,0,0.00607903;AO=27,6,6,19,48,58,27,11,5,5,4,21,41,31,9;DP=341;FAO=31,6,39,102,3,0,26,0,0,0,119,0,1,0,2;FDP=329;FR=.;FRO=0;FSAF=30,6,1,30,0,0,17,0,0,0,44,0,0,0,2;FSAR=1,0,38,72,3,0,9,0,0,0,75,0,1,0,0;FSRF=0;FSRR=0;FWDB=-0.00388668,-0.00924184,-0.0180457,-0.018319,-0.0184104,-0.0183554,-0.0181863,-0.0179305,-…	GT:GQ:DP:FDP:RO:FRO:AO:FAO:AF:SAR:SAF:SRF:SRR:FSAR:FSAF:FSRF:FSRR	4/11:113:341:329:1:0:27,6,6,19,48,58,27,11,5,5,4,21,41,31,9:31,6,39,102,3,0,26,0,0,0,119,0,1,0,2:0.0942249,0.0182371,0.118541,0.31003,0.00911854,0,0.0790274,0,0,0,0.361702,0,0.00303951,0,0.00607903:0,0,5,16,43,43,15,4,0,1,4,15,30,16,4:27,6,1,3,5,15,12,7,5,4,0,6,11,15,5:0:1:1,0,38,72,3,0,9,0,0,0,75,0,1,0,0:30,6,1,30,0,0,17,0,0,0,44,0,0,0,2:0:0	NO	NO
83	IX003	105	T	chr13	47187819	A	G	7098.86	AF=1;AO=453;DP=455;FAO=453;FDP=453;FR=.;FRO=0;FSAF=136;FSAR=317;FSRF=0;FSRR=0;FWDB=0.00896678;FXX=0.0065788;HRUN=2;LEN=1;MLLD=198.705;OALT=G;OID=.;OMAPALT=G;OPOS=47187819;OREF=A;QD=62.6831;RBI=0.0177639;REFB=0.0725505;REVB=-0.0153347;RO=2;SAF=136;SAR=317;SRF=0;SRR=2;SSEN=0;SSEP=0;SSSB=0.00300226;STB=0.5;STBP=1;TYPE=snp;VARB=-0.000110629	GT:GQ:DP:FDP:RO:FRO:AO:FAO:AF:SAR:SAF:SRF:SRR:FSAR:FSAF:FSRF:FSRR	1/1:28:455:453:2:0:453:453:1:317:136:0:2:317:136:0:0	YES	NO
84	IX003	105	T	chr13	47187839	G	A	1854.06	AF=0.446224;AO=194;DP=436;FAO=195;FDP=437;FR=.;FRO=242;FSAF=36;FSAR=159;FSRF=73;FSRR=169;FWDB=-0.000160509;FXX=0;HRUN=2;LEN=1;MLLD=304.703;OALT=A;OID=.;OMAPALT=A;OPOS=47187839;OREF=G;QD=16.9708;RBI=0.0146495;REFB=-0.011963;REVB=-0.0146486;RO=242;SAF=36;SAR=158;SRF=73;SRR=169;SSEN=0;SSEP=0;SSSB=-0.168372;STB=0.594759;STBP=0.001;TYPE=snp;VARB=0.0168582	GT:GQ:DP:FDP:RO:FRO:AO:FAO:AF:SAR:SAF:SRF:SRR:FSAR:FSAF:FSRF:FSRR	0/1:1854:436:437:242:242:194:195:0.446224:158:36:73:169:159:36:73:169	YES	NO
85	IX003	105	T	chr13	47451336	A	G	31.4235	AF=0.0557185;AO=19;DP=341;FAO=19;FDP=341;FR=.;FRO=322;FSAF=15;FSAR=4;FSRF=241;FSRR=81;FWDB=0.028377;FXX=0;HRUN=2;LEN=1;MLLD=67.3994;OALT=G;OID=.;OMAPALT=G;OPOS=47451336;OREF=A;QD=0.368604;RBI=0.0868961;REFB=0.00142675;REVB=-0.0821321;RO=322;SAF=15;SAR=4;SRF=241;SRR=81;SSEN=0;SSEP=0;SSSB=0.0572785;STB=0.554528;STBP=0.698;TYPE=snp;VARB=-0.0269581	GT:GQ:DP:FDP:RO:FRO:AO:FAO:AF:SAR:SAF:SRF:SRR:FSAR:FSAF:FSRF:FSRR	0/1:31:341:341:322:322:19:19:0.0557185:4:15:241:81:4:15:241:81	NO	NO
86	IX003	105	T	chr13	47456825	T	C	2389.85	AF=0.528868;AO=229;DP=433;FAO=229;FDP=433;FR=.;FRO=204;FSAF=125;FSAR=104;FSRF=110;FSRR=94;FWDB=-0.00285804;FXX=0;HRUN=2;LEN=1;MLLD=151.167;OALT=C;OID=.;OMAPALT=C;OPOS=47456825;OREF=T;QD=22.0771;RBI=0.0120833;REFB=-0.0461383;REVB=0.0117404;RO=204;SAF=125;SAR=104;SRF=110;SRR=94;SSEN=0;SSEP=0;SSSB=0.0057839;STB=0.503151;STBP=0.884;TYPE=snp;VARB=0.0432991	GT:GQ:DP:FDP:RO:FRO:AO:FAO:AF:SAR:SAF:SRF:SRR:FSAR:FSAF:FSRF:FSRR	0/1:1995:433:433:204:204:229:229:0.528868:104:125:110:94:104:125:110:94	YES	NO
87	IX003	105	T	chr14	7521706	T	C	22186.7	AF=1;AO=1383;DP=1388;FAO=1388;FDP=1388;FR=.;FRO=0;FSAF=757;FSAR=631;FSRF=0;FSRR=0;FWDB=-0.0190609;FXX=0.00143884;HRUN=1;LEN=1;MLLD=176.24;OALT=C;OID=.;OMAPALT=C;OPOS=7521706;OREF=T;QD=63.9387;RBI=0.0192916;REFB=0;REVB=0.00297454;RO=1;SAF=756;SAR=627;SRF=0;SRR=1;SSEN=0;SSEP=0;SSSB=0.000761761;STB=0.5;STBP=1;TYPE=snp;VARB=6.8799e-06	GT:GQ:DP:FDP:RO:FRO:AO:FAO:AF:SAR:SAF:SRF:SRR:FSAR:FSAF:FSRF:FSRR	1/1:108:1388:1388:1:0:1383:1388:1:627:756:0:1:631:757:0:0	YES	NO
88	IX003	105	T	chr14	7524668	A	G	14285.6	AF=1;AO=892;DP=900;FAO=896;FDP=896;FR=.;FRO=0;FSAF=510;FSAR=386;FSRF=0;FSRR=0;FWDB=0.0190077;FXX=0.0044444;HRUN=3;LEN=1;MLLD=347.001;OALT=G;OID=.;OMAPALT=G;OPOS=7524668;OREF=A;QD=63.7751;RBI=0.0195078;REFB=-0.0160136;REVB=-0.00438869;RO=4;SAF=507;SAR=385;SRF=2;SRR=2;SSEN=0;SSEP=0;SSSB=0.000594534;STB=0.5;STBP=1;TYPE=snp;VARB=8.60828e-06	GT:GQ:DP:FDP:RO:FRO:AO:FAO:AF:SAR:SAF:SRF:SRR:FSAR:FSAF:FSRF:FSRR	1/1:53:900:896:4:0:892:896:1:385:507:2:2:386:510:0:0	YES	NO
89	IX003	105	T	chr14	55626696	T	C	9.4705	AF=0.0302734;AO=31;DP=1024;FAO=31;FDP=1024;FR=.;FRO=993;FSAF=17;FSAR=14;FSRF=580;FSRR=413;FWDB=-0.0317365;FXX=0;HRUN=2;LEN=1;MLLD=98.9357;OALT=C;OID=.;OMAPALT=C;OPOS=55626696;OREF=T;QD=0.0369942;RBI=0.0675836;REFB=-0.0015265;REVB=-0.0596686;RO=990;SAF=17;SAR=14;SRF=578;SRR=412;SSEN=0;SSEP=0;SSSB=-0.02788;STB=0.535164;STBP=0.688;TYPE=snp;VARB=0.0563532	GT:GQ:DP:FDP:RO:FRO:AO:FAO:AF:SAR:SAF:SRF:SRR:FSAR:FSAF:FSRF:FSRR	0/1:9:1024:1024:990:993:31:31:0.0302734:14:17:578:412:14:17:580:413	NO	NO
90	IX003	105	T	chr14	55691224	CAAAAAAAT	CAAAAAAAAT,CAAAAAAA,CAAAAAA,CAAAAAAT	9.80913	AF=0,0,0,0.0233333;AO=39,8,10,83;DP=605;FAO=0,0,0,14;FDP=600;FR=.;FRO=586;FSAF=0,0,0,2;FSAR=0,0,0,12;FSRF=356;FSRR=230;FWDB=0.0508506,-0.0682723,-0.0579067,-0.0495977;FXX=0.00826433;HRUN=7,2,7,7;LEN=1,1,2,1;MLLD=14.4019,17.4801,26.7301,11.4305;OALT=A,-,-,-;OID=.,.,.,.;OMAPALT=CAAAAAAAAT,CAAAAAAA,CAAAAAA,CAAAAAAT;OPOS=55691225,55691232,55691231,55691225;OREF=-,T,AT,A;QD=0.0653942;RBI=0.0523638,0.1…	GT:GQ:DP:FDP:RO:FRO:AO:FAO:AF:SAR:SAF:SRF:SRR:FSAR:FSAF:FSRF:FSRR	0/4:12:605:600:450:586:39,8,10,83:0,0,0,14:0,0,0,0.0233333:26,5,8,49:13,3,2,34:303:147:0,0,0,12:0,0,0,2:356:230	NO	NO
91	IX003	105	T	chr14	55699106	G	C	6274.06	AF=0.992443;AO=386;DP=398;FAO=394;FDP=397;FR=.,HEALED;FRO=0;FSAF=218;FSAR=176;FSRF=0;FSRR=0;FWDB=0.0179098;FXX=0.0025125;HRUN=1;LEN=1;MLLD=308.578;OALT=C;OID=.;OMAPALT=C;OPOS=55699106;OREF=G;QD=63.2147;RBI=0.0354394;REFB=-0.0572195;REVB=0.0305809;RO=1;SAF=217;SAR=169;SRF=1;SRR=0;SSEN=0;SSEP=0;SSSB=-0.00219421;STB=0.5;STBP=1;TYPE=snp;VARB=-5.24652e-05	GT:GQ:DP:FDP:RO:FRO:AO:FAO:AF:SAR:SAF:SRF:SRR:FSAR:FSAF:FSRF:FSRR	1/1:15:398:397:1:0:386:394:0.992443:169:217:1:0:176:218:0:0	YES	NO
92	IX003	105	T	chr14	55699186	C	G	11.1553	AF=0.0344086;AO=16;DP=465;FAO=16;FDP=465;FR=.;FRO=449;FSAF=13;FSAR=3;FSRF=213;FSRR=236;FWDB=0.00372804;FXX=0;HRUN=1;LEN=1;MLLD=112.399;OALT=G;OID=.;OMAPALT=G;OPOS=55699186;OREF=C;QD=0.0959596;RBI=0.0850404;REFB=-0.00161552;REVB=-0.0849586;RO=448;SAF=13;SAR=3;SRF=212;SRR=236;SSEN=0;SSEP=0;SSSB=0.274447;STB=0.820478;STBP=0.009;TYPE=snp;VARB=0.0481195	GT:GQ:DP:FDP:RO:FRO:AO:FAO:AF:SAR:SAF:SRF:SRR:FSAR:FSAF:FSRF:FSRR	0/1:11:465:465:448:449:16:16:0.0344086:3:13:212:236:3:13:213:236	NO	NO
93	IX003	105	T	chr14	55699210	C	T	7241.65	AF=1;AO=459;DP=461;FAO=460;FDP=460;FR=.;FRO=0;FSAF=215;FSAR=245;FSRF=0;FSRR=0;FWDB=0.0333651;FXX=0.00216915;HRUN=1;LEN=1;MLLD=177.934;OALT=T;OID=.;OMAPALT=T;OPOS=55699210;OREF=C;QD=62.9708;RBI=0.0501434;REFB=-0.045058;REVB=0.0374317;RO=1;SAF=214;SAR=245;SRF=1;SRR=0;SSEN=0;SSEP=0;SSSB=-0.00222563;STB=0.5;STBP=1;TYPE=snp;VARB=0.000106325	GT:GQ:DP:FDP:RO:FRO:AO:FAO:AF:SAR:SAF:SRF:SRR:FSAR:FSAF:FSRF:FSRR	1/1:34:461:460:1:0:459:460:1:245:214:1:0:245:215:0:0	YES	NO
94	IX003	105	T	chr16	8274440	A	G	8.46853	AF=0.0325444;AO=11;DP=338;FAO=11;FDP=338;FR=.;FRO=327;FSAF=10;FSAR=1;FSRF=174;FSRR=153;FWDB=0.00574928;FXX=0;HRUN=1;LEN=1;MLLD=82.8237;OALT=G;OID=.;OMAPALT=G;OPOS=8274440;OREF=A;QD=0.100219;RBI=0.0322909;REFB=-0.000224027;REVB=-0.031775;RO=327;SAF=10;SAR=1;SRF=174;SRR=153;SSEN=0;SSEP=0;SSSB=0.305555;STB=0.892507;STBP=0.015;TYPE=snp;VARB=0.00614993	GT:GQ:DP:FDP:RO:FRO:AO:FAO:AF:SAR:SAF:SRF:SRR:FSAR:FSAF:FSRF:FSRR	0/1:8:338:338:327:327:11:11:0.0325444:1:10:174:153:1:10:174:153	NO	NO
95	IX003	105	T	chr17	23035450	C	T	6267.15	AF=1;AO=394;DP=396;FAO=394;FDP=394;FR=.;FRO=0;FSAF=220;FSAR=174;FSRF=0;FSRR=0;FWDB=0.0364525;FXX=0.00505038;HRUN=3;LEN=1;MLLD=152.975;OALT=T;OID=.;OMAPALT=T;OPOS=23035450;OREF=C;QD=63.6259;RBI=0.0409714;REFB=-0.0320894;REVB=-0.0187048;RO=2;SAF=220;SAR=174;SRF=1;SRR=1;SSEN=0;SSEP=0;SSSB=0.000570482;STB=0.5;STBP=1;TYPE=snp;VARB=8.9007e-05	GT:GQ:DP:FDP:RO:FRO:AO:FAO:AF:SAR:SAF:SRF:SRR:FSAR:FSAF:FSRF:FSRR	1/1:23:396:394:2:0:394:394:1:174:220:1:1:174:220:0:0	YES	NO
96	IX003	105	T	chr20	8206783	A	G	4945.34	AF=0.487305;AO=502;DP=1031;FAO=499;FDP=1024;FR=.;FRO=525;FSAF=267;FSAR=232;FSRF=283;FSRR=242;FWDB=-0.0199319;FXX=0.00775186;HRUN=2;LEN=1;MLLD=61.2972;OALT=G;OID=.;OMAPALT=G;OPOS=8206783;OREF=A;QD=19.3177;RBI=0.0200109;REFB=-0.0204997;REVB=-0.00177649;RO=526;SAF=270;SAR=232;SRF=287;SRR=239;SSEN=0;SSEP=0;SSSB=-0.00731836;STB=0.50205;STBP=0.908;TYPE=snp;VARB=0.0218276	GT:GQ:DP:FDP:RO:FRO:AO:FAO:AF:SAR:SAF:SRF:SRR:FSAR:FSAF:FSRF:FSRR	0/1:4945:1031:1024:526:525:502:499:0.487305:232:270:287:239:232:267:283:242	YES	YES
97	IX003	105	T	chr20	8210988	A	G	5597.33	AF=1;AO=348;DP=348;FAO=349;FDP=349;FR=.;FRO=0;FSAF=187;FSAR=162;FSRF=0;FSRR=0;FWDB=-0.0254767;FXX=0;HRUN=1;LEN=1;MLLD=178.02;OALT=G;OID=.;OMAPALT=G;OPOS=8210988;OREF=A;QD=64.1528;RBI=0.0281773;REFB=0;REVB=0.0120371;RO=0;SAF=186;SAR=162;SRF=0;SRR=0;SSEN=0;SSEP=0;SSSB=-5.64613e-08;STB=0.5;STBP=1;TYPE=snp;VARB=-9.25481e-06	GT:GQ:DP:FDP:RO:FRO:AO:FAO:AF:SAR:SAF:SRF:SRR:FSAR:FSAF:FSRF:FSRR	1/1:30:348:349:0:0:348:349:1:162:186:0:0:162:187:0:0	YES	NO
98	IX003	105	T	chr20	45059750	G	A	4980.76	AF=0.485909;AO=499;DP=1027;FAO=500;FDP=1029;FR=.;FRO=529;FSAF=249;FSAR=251;FSRF=254;FSRR=275;FWDB=0.0156143;FXX=0;HRUN=2;LEN=1;MLLD=71.8508;OALT=A;OID=.;OMAPALT=A;OPOS=45059750;OREF=G;QD=19.3615;RBI=0.0156148;REFB=0.00991254;REVB=0.000131102;RO=528;SAF=248;SAR=251;SRF=254;SRR=274;SSEN=0;SSEP=0;SSSB=0.0149616;STB=0.509176;STBP=0.57;TYPE=snp;VARB=-0.0109434	GT:GQ:DP:FDP:RO:FRO:AO:FAO:AF:SAR:SAF:SRF:SRR:FSAR:FSAF:FSRF:FSRR	0/1:4980:1027:1029:528:529:499:500:0.485909:251:248:254:274:251:249:254:275	YES	NO
99	IX003	105	T	chr20	45059794	C	T	5286.23	AF=0.508342;AO=518;DP=1023;FAO=518;FDP=1019;FR=.;FRO=501;FSAF=239;FSAR=279;FSRF=239;FSRR=262;FWDB=-0.015251;FXX=0.00391003;HRUN=1;LEN=1;MLLD=80.7377;OALT=T;OID=.;OMAPALT=T;OPOS=45059794;OREF=C;QD=20.7507;RBI=0.0469016;REFB=-0.0191347;REVB=-0.0443528;RO=500;SAF=239;SAR=279;SRF=238;SRR=262;SSEN=0;SSEP=0;SSSB=-0.0132187;STB=0.507734;STBP=0.61;TYPE=snp;VARB=0.0174236	GT:GQ:DP:FDP:RO:FRO:AO:FAO:AF:SAR:SAF:SRF:SRR:FSAR:FSAF:FSRF:FSRR	0/1:5016:1023:1019:500:501:518:518:0.508342:279:239:238:262:279:239:239:262	YES	NO
100	IX003	105	T	chr20	45059808	T	G	16053.7	AF=1;AO=1009;DP=1016;FAO=1015;FDP=1015;FR=.;FRO=0;FSAF=467;FSAR=548;FSRF=0;FSRR=0;FWDB=0.0607949;FXX=0.00294693;HRUN=3;LEN=1;MLLD=123.226;OALT=G;OID=.;OMAPALT=G;OPOS=45059808;OREF=T;QD=63.2657;RBI=0.0616834;REFB=-0.0884094;REVB=-0.0104317;RO=1;SAF=465;SAR=544;SRF=1;SRR=0;SSEN=0;SSEP=0;SSSB=-0.00102662;STB=0.5;STBP=1;TYPE=snp;VARB=3.93033e-05	GT:GQ:DP:FDP:RO:FRO:AO:FAO:AF:SAR:SAF:SRF:SRR:FSAR:FSAF:FSRF:FSRR	1/1:65:1016:1015:1:0:1009:1015:1:544:465:1:0:548:467:0:0	YES	NO
101	IX003	105	T	chr20	45059961	G	A	5106.7	AF=0.509704;AO=493;DP=976;FAO=499;FDP=979;FR=.;FRO=480;FSAF=184;FSAR=315;FSRF=181;FSRR=299;FWDB=0.0105979;FXX=0.00203872;HRUN=1;LEN=1;MLLD=150.272;OALT=A;OID=.;OMAPALT=A;OPOS=45059961;OREF=G;QD=20.865;RBI=0.0145041;REFB=-0.0483185;REVB=0.00990213;RO=480;SAF=180;SAR=313;SRF=181;SRR=299;SSEN=0;SSEP=0;SSSB=-0.0116291;STB=0.504385;STBP=0.724;TYPE=snp;VARB=0.0462536	GT:GQ:DP:FDP:RO:FRO:AO:FAO:AF:SAR:SAF:SRF:SRR:FSAR:FSAF:FSRF:FSRR	0/1:4808:976:979:480:480:493:499:0.509704:313:180:181:299:315:184:181:299	YES	YES
102	IX003	105	T	chr20	45062197	TGGGGG	TGGG,TGGGG,TGGGGGG,TGGGGGGG,TGGGGGGGG,TGGGGGGGGG,TGGGGGGTG,TGGGGGT,TGGGGGTG,TGGGGT	4393.21	AF=0,0,0.265038,0.236842,0.0169173,0,0,0,0.481203,0;AO=18,10,62,92,51,14,15,44,184,7;DP=544;FAO=0,0,141,126,9,0,0,0,256,0;FDP=532;FR=.;FRO=0;FSAF=0,0,120,123,9,0,0,0,245,0;FSAR=0,0,21,3,0,0,0,0,11,0;FSRF=0;FSRR=0;FWDB=0.0821071,0.163249,-0.169114,-0.0848016,-0.0565568,-0.0424219,0.0185227,0.0195598,0.0181607,0.0186276;FXX=0.0202575;HRUN=11,11,11,11,11,11,11,0,0,11;LEN=2,1,1,2,3,4,3,1,2,1;MLLD=12.…	GT:GQ:DP:FDP:RO:FRO:AO:FAO:AF:SAR:SAF:SRF:SRR:FSAR:FSAF:FSRF:FSRR	3/9:341:544:532:29:0:18,10,62,92,51,14,15,44,184,7:0,0,141,126,9,0,0,0,256,0:0,0,0.265038,0.236842,0.0169173,0,0,0,0.481203,0:17,6,0,0,0,0,0,1,0,6:1,4,62,92,51,14,15,43,184,1:27:2:0,0,21,3,0,0,0,0,11,0:0,0,120,123,9,0,0,0,245,0:0:0	YES	NO
103	IX003	105	T	chr20	57566943	C	A	51.3434	AF=0.0486322;AO=44;DP=984;FAO=48;FDP=987;FR=.;FRO=939;FSAF=0;FSAR=48;FSRF=9;FSRR=930;FWDB=0.00339296;FXX=0.00303027;HRUN=2;LEN=1;MLLD=74.211;OALT=A;OID=.;OMAPALT=A;OPOS=57566943;OREF=C;QD=0.208079;RBI=0.039572;REFB=-0.00313448;REVB=-0.0394263;RO=939;SAF=0;SAR=44;SRF=9;SRR=930;SSEN=0;SSEP=0;SSSB=-0.327917;STB=0.999587;STBP=0.307;TYPE=snp;VARB=0.0695181	GT:GQ:DP:FDP:RO:FRO:AO:FAO:AF:SAR:SAF:SRF:SRR:FSAR:FSAF:FSRF:FSRR	0/1:51:984:987:939:939:44:48:0.0486322:44:0:9:930:48:0:9:930	NO	NO
104	IX003	105	T	chr22	3150414	G	A	2697.37	AF=1;AO=171;DP=173;FAO=173;FDP=173;FR=.,HEALED;FRO=0;FSAF=65;FSAR=108;FSRF=0;FSRR=0;FWDB=0.0514211;FXX=0;HRUN=1;LEN=1;MLLD=117.326;OALT=A;OID=.;OMAPALT=A;OPOS=3150414;OREF=G;QD=62.3669;RBI=0.0582842;REFB=0;REVB=-0.0274393;RO=0;SAF=63;SAR=108;SRF=0;SRR=0;SSEN=0;SSEP=0;SSSB=0;STB=0.5;STBP=1;TYPE=snp;VARB=0.000103766	GT:GQ:DP:FDP:RO:FRO:AO:FAO:AF:SAR:SAF:SRF:SRR:FSAR:FSAF:FSRF:FSRR	1/1:15:173:173:0:0:171:173:1:108:63:0:0:108:65:0:0	YES	YES
105	IX003	105	T	chr24	26017533	T	C	7255.38	AF=0.484646;AO=724;DP=1497;FAO=726;FDP=1498;FR=.;FRO=772;FSAF=429;FSAR=297;FSRF=431;FSRR=341;FWDB=-0.0326918;FXX=0.000667107;HRUN=1;LEN=1;MLLD=84.3967;OALT=C;OID=.;OMAPALT=C;OPOS=26017533;OREF=T;QD=19.3735;RBI=0.0482258;REFB=-0.0462246;REVB=-0.0354538;RO=760;SAF=427;SAR=297;SRF=427;SRR=333;SSEN=0;SSEP=0;SSSB=0.0268667;STB=0.517275;STBP=0.205;TYPE=snp;VARB=0.0470514	GT:GQ:DP:FDP:RO:FRO:AO:FAO:AF:SAR:SAF:SRF:SRR:FSAR:FSAF:FSRF:FSRR	0/1:7255:1497:1498:760:772:724:726:0.484646:297:427:427:333:297:429:431:341	YES	YES
106	IX003	105	T	chr24	26017713	G	A	6969.57	AF=0.488421;AO=696;DP=1427;FAO=696;FDP=1425;FR=.;FRO=729;FSAF=321;FSAR=375;FSRF=326;FSRR=403;FWDB=-0.00650507;FXX=0.00766011;HRUN=3;LEN=1;MLLD=173.137;OALT=A;OID=.;OMAPALT=A;OPOS=26017713;OREF=G;QD=19.5637;RBI=0.010407;REFB=-0.0346592;REVB=0.00812346;RO=720;SAF=321;SAR=375;SRF=318;SRR=402;SSEN=0;SSEP=0;SSSB=0.0183111;STB=0.507223;STBP=0.613;TYPE=snp;VARB=0.0275336	GT:GQ:DP:FDP:RO:FRO:AO:FAO:AF:SAR:SAF:SRF:SRR:FSAR:FSAF:FSRF:FSRR	0/1:6969:1427:1425:720:729:696:696:0.488421:375:321:318:402:375:321:326:403	YES	YES
107	IX003	105	T	chr24	29203925	G	A	122.843	AF=0.102564;AO=36;DP=351;FAO=36;FDP=351;FR=.;FRO=315;FSAF=36;FSAR=0;FSRF=310;FSRR=5;FWDB=-0.0900045;FXX=0;HRUN=2;LEN=1;MLLD=138.882;OALT=A;OID=.;OMAPALT=A;OPOS=29203925;OREF=G;QD=1.39992;RBI=0.099989;REFB=-0.0455759;REVB=-0.0435545;RO=315;SAF=36;SAR=0;SRF=310;SRR=5;SSEN=0;SSEP=0;SSSB=0.521167;STB=0.99945;STBP=0.29;TYPE=snp;VARB=0.249928	GT:GQ:DP:FDP:RO:FRO:AO:FAO:AF:SAR:SAF:SRF:SRR:FSAR:FSAF:FSRF:FSRR	0/1:122:351:351:315:315:36:36:0.102564:0:36:310:5:0:36:310:5	NO	NO
108	IX003	105	T	chr26	10052555	T	A	3311.82	AF=1;AO=213;DP=214;FAO=214;FDP=214;FR=.;FRO=0;FSAF=198;FSAR=16;FSRF=0;FSRR=0;FWDB=-0.0154228;FXX=0.00465095;HRUN=2;LEN=1;MLLD=71.0973;OALT=A;OID=.;OMAPALT=A;OPOS=10052555;OREF=T;QD=61.9032;RBI=0.0374341;REFB=-0.0118931;REVB=0.0341094;RO=1;SAF=197;SAR=16;SRF=1;SRR=0;SSEN=0;SSEP=0;SSSB=-0.00241249;STB=0.5;STBP=1;TYPE=snp;VARB=0.000129495	GT:GQ:DP:FDP:RO:FRO:AO:FAO:AF:SAR:SAF:SRF:SRR:FSAR:FSAF:FSRF:FSRR	1/1:13:214:214:1:0:213:214:1:16:197:1:0:16:198:0:0	YES	NO
109	IX003	105	T	chr26	10052580	A	G	3148.64	AF=1;AO=204;DP=206;FAO=205;FDP=205;FR=.;FRO=0;FSAF=189;FSAR=16;FSRF=0;FSRR=0;FWDB=0.0777379;FXX=0.00485413;HRUN=1;LEN=1;MLLD=65.1978;OALT=G;OID=.;OMAPALT=G;OPOS=10052580;OREF=A;QD=61.4369;RBI=0.0868593;REFB=-0.0192067;REVB=0.0387475;RO=1;SAF=188;SAR=16;SRF=1;SRR=0;SSEN=0;SSEP=0;SSSB=-0.00252727;STB=0.5;STBP=1;TYPE=snp;VARB=0.000531079	GT:GQ:DP:FDP:RO:FRO:AO:FAO:AF:SAR:SAF:SRF:SRR:FSAR:FSAF:FSRF:FSRR	1/1:12:206:205:1:0:204:205:1:16:188:1:0:16:189:0:0	YES	NO
110	IX003	105	T	chr26	10052823	C	A	70.8559	AF=0.117241;AO=17;DP=148;FAO=17;FDP=145;FR=.,HEALED;FRO=128;FSAF=0;FSAR=17;FSRF=11;FSRR=117;FWDB=-0.0241449;FXX=0.0202689;HRUN=2;LEN=1;MLLD=59.33;OALT=A;OID=.;OMAPALT=A;OPOS=10052823;OREF=C;QD=1.95465;RBI=0.0962987;REFB=-0.0222433;REVB=-0.0932226;RO=127;SAF=0;SAR=17;SRF=11;SRR=116;SSEN=0;SSEP=0;SSSB=-0.555581;STB=0.998913;STBP=0.107;TYPE=snp;VARB=0.193501	GT:GQ:DP:FDP:RO:FRO:AO:FAO:AF:SAR:SAF:SRF:SRR:FSAR:FSAF:FSRF:FSRR	0/1:71:148:145:127:128:17:17:0.117241:17:0:11:116:17:0:11:117	NO	NO
111	IX003	105	T	chr26	28716248	C	A	4313.05	AF=0.365193;AO=475;DP=1417;FAO=512;FDP=1402;FR=.,HEALED,HEALED;FRO=890;FSAF=266;FSAR=246;FSRF=445;FSRR=445;FWDB=-0.0196224;FXX=0.0105857;HRUN=4;LEN=1;MLLD=53.1777;OALT=A;OID=.;OMAPALT=A;OPOS=28716248;OREF=C;QD=12.3054;RBI=0.0221601;REFB=-0.00373975;REVB=-0.0102971;RO=788;SAF=234;SAR=241;SRF=347;SRR=441;SSEN=0;SSEP=0;SSSB=0.0582093;STB=0.512405;STBP=0.479;TYPE=snp;VARB=0.00593322	GT:GQ:DP:FDP:RO:FRO:AO:FAO:AF:SAR:SAF:SRF:SRR:FSAR:FSAF:FSRF:FSRR	0/1:4311:1417:1402:788:890:475:512:0.365193:241:234:347:441:246:266:445:445	YES	YES
112	IX003	105	T	chr26	28724200	CAA	CA,CAC,CCA	5352.75	AF=0.0226629,0,0.977337;AO=57,13,277;DP=357;FAO=8,0,345;FDP=353;FR=.;FRO=0;FSAF=0,0,51;FSAR=8,0,294;FSRF=0;FSRR=0;FWDB=-0.246466,-0.0146247,-0.083975;FXX=0.0112042;HRUN=2,2,2;LEN=1,1,1;MLLD=29.5012,12.371,44.431;OALT=-,C,C;OID=.,.,.;OMAPALT=CA,CAC,CCA;OPOS=28724201,28724202,28724201;OREF=A,A,A;QD=60.6544;RBI=0.278792,0.0498309,0.0842712;REFB=0,0,0;REVB=-0.130306,-0.0476365,0.00705824;RO=0;SAF=5,0…	GT:GQ:DP:FDP:RO:FRO:AO:FAO:AF:SAR:SAF:SRF:SRR:FSAR:FSAF:FSRF:FSRR	1/3:6:357:353:0:0:57,13,277:8,0,345:0.0226629,0,0.977337:52,13,236:5,0,41:0:0:8,0,294:0,0,51:0:0	NO	NO
113	IX003	105	T	chr26	37906312	G	A	5877.82	AF=0.663116;AO=496;DP=748;FAO=498;FDP=751;FR=.;FRO=253;FSAF=255;FSAR=243;FSRF=141;FSRR=112;FWDB=-0.0116728;FXX=0.00265601;HRUN=1;LEN=1;MLLD=89.1194;OALT=A;OID=.;OMAPALT=A;OPOS=37906312;OREF=G;QD=31.3066;RBI=0.0134024;REFB=-0.0852064;REVB=-0.00658556;RO=251;SAF=254;SAR=242;SRF=139;SRR=112;SSEN=0;SSEP=0;SSSB=-0.0262152;STB=0.515268;STBP=0.252;TYPE=snp;VARB=0.040746	GT:GQ:DP:FDP:RO:FRO:AO:FAO:AF:SAR:SAF:SRF:SRR:FSAR:FSAF:FSRF:FSRR	0/1:2025:748:751:251:253:496:498:0.663116:242:254:139:112:243:255:141:112	YES	YES
114	IX003	105	T	chr26	37910068	C	T	2905.1	AF=0.625917;AO=255;DP=409;FAO=256;FDP=409;FR=.;FRO=153;FSAF=247;FSAR=9;FSRF=150;FSRR=3;FWDB=0.0531022;FXX=0.00243896;HRUN=1;LEN=1;MLLD=115.058;OALT=T;OID=.;OMAPALT=T;OPOS=37910068;OREF=C;QD=28.4117;RBI=0.0532276;REFB=-0.0102663;REVB=0.00365193;RO=153;SAF=246;SAR=9;SRF=150;SRR=3;SSEN=0;SSEP=0;SSSB=-0.0878406;STB=0.546578;STBP=0.422;TYPE=snp;VARB=0.00631985	GT:GQ:DP:FDP:RO:FRO:AO:FAO:AF:SAR:SAF:SRF:SRR:FSAR:FSAF:FSRF:FSRR	0/1:1290:409:409:153:153:255:256:0.625917:9:246:150:3:9:247:150:3	YES	YES
115	IX003	105	T	chr26	38761242	C	T	3656.23	AF=0.340618;AO=449;DP=1325;FAO=452;FDP=1327;FR=.;FRO=875;FSAF=206;FSAR=246;FSRF=350;FSRR=525;FWDB=-0.0423761;FXX=0;HRUN=1;LEN=1;MLLD=81.6001;OALT=T;OID=.;OMAPALT=T;OPOS=38761242;OREF=C;QD=11.021;RBI=0.0459811;REFB=-0.0267615;REVB=0.0178473;RO=870;SAF=205;SAR=244;SRF=348;SRR=522;SSEN=0;SSEP=0;SSSB=0.0667612;STB=0.537295;STBP=0.06;TYPE=snp;VARB=0.0496975	GT:GQ:DP:FDP:RO:FRO:AO:FAO:AF:SAR:SAF:SRF:SRR:FSAR:FSAF:FSRF:FSRR	0/1:3656:1325:1327:870:875:449:452:0.340618:244:205:348:522:246:206:350:525	NO	NO
116	IX003	105	T	chr26	38761670	G	T	6611.55	AF=0.381836;AO=903;DP=2397;FAO=761;FDP=1993;FR=.;FRO=1232;FSAF=362;FSAR=399;FSRF=622;FSRR=610;FWDB=-0.0237507;FXX=0.00349998;HRUN=1;LEN=1;MLLD=144.31;OALT=T;OID=.;OMAPALT=T;OPOS=38761670;OREF=G;QD=13.2695;RBI=0.0240834;REFB=-0.0027199;REVB=0.00398911;RO=1484;SAF=423;SAR=480;SRF=749;SRR=735;SSEN=0;SSEP=0;SSSB=-0.0402795;STB=0.518049;STBP=0.214;TYPE=snp;VARB=0.00574637	GT:GQ:DP:FDP:RO:FRO:AO:FAO:AF:SAR:SAF:SRF:SRR:FSAR:FSAF:FSRF:FSRR	0/1:6611:2397:1993:1484:1232:903:761:0.381836:480:423:749:735:399:362:622:610	NO	NO
117	IX003	105	T	chr26	38761742	G	A	6357.93	AF=0.371872;AO=900;DP=2430;FAO=743;FDP=1998;FR=.;FRO=1255;FSAF=323;FSAR=420;FSRF=575;FSRR=680;FWDB=0.0630079;FXX=0.000999995;HRUN=1;LEN=1;MLLD=122.793;OALT=A;OID=.;OMAPALT=A;OPOS=38761742;OREF=G;QD=12.7286;RBI=0.0669751;REFB=-0.0137809;REVB=0.0227081;RO=1520;SAF=394;SAR=506;SRF=690;SRR=830;SSEN=0;SSEP=0;SSSB=-0.0183183;STB=0.514922;STBP=0.327;TYPE=snp;VARB=0.0228312	GT:GQ:DP:FDP:RO:FRO:AO:FAO:AF:SAR:SAF:SRF:SRR:FSAR:FSAF:FSRF:FSRR	0/1:6357:2430:1998:1520:1255:900:743:0.371872:506:394:690:830:420:323:575:680	NO	NO
118	IX003	105	T	chr28	31338032	G	A	8133.51	AF=0.988571;AO=519;DP=527;FAO=519;FDP=525;FR=.;FRO=6;FSAF=342;FSAR=177;FSRF=0;FSRR=6;FWDB=-0.0130804;FXX=0.00379499;HRUN=3;LEN=1;MLLD=323.055;OALT=A;OID=.;OMAPALT=A;OPOS=31338032;OREF=G;QD=61.9696;RBI=0.0213113;REFB=-0.0764168;REVB=0.0168248;RO=6;SAF=342;SAR=177;SRF=0;SRR=6;SSEN=0;SSEP=0;SSSB=0.0159062;STB=0.508333;STBP=0;TYPE=snp;VARB=0.000246377	GT:GQ:DP:FDP:RO:FRO:AO:FAO:AF:SAR:SAF:SRF:SRR:FSAR:FSAF:FSRF:FSRR	1/1:16:527:525:6:6:519:519:0.988571:177:342:0:6:177:342:0:6	YES	YES
119	IX003	105	T	chr3	256756	T	C	3455.17	AF=0.556131;AO=321;DP=578;FAO=322;FDP=579;FR=.;FRO=257;FSAF=219;FSAR=103;FSRF=171;FSRR=86;FWDB=0.0407079;FXX=0;HRUN=1;LEN=1;MLLD=68.0293;OALT=C;OID=.;OMAPALT=C;OPOS=256756;OREF=T;QD=23.8699;RBI=0.0440298;REFB=-0.0198649;REVB=0.0167775;RO=257;SAF=218;SAR=103;SRF=171;SRR=86;SSEN=0;SSEP=0;SSSB=0.012874;STB=0.507485;STBP=0.723;TYPE=snp;VARB=0.0152059	GT:GQ:DP:FDP:RO:FRO:AO:FAO:AF:SAR:SAF:SRF:SRR:FSAR:FSAF:FSRF:FSRR	0/1:2426:578:579:257:257:321:322:0.556131:103:218:171:86:103:219:171:86	YES	YES
120	IX003	105	T	chr32	26137009	C	T	6059.63	AF=1;AO=363;DP=382;FAO=381;FDP=381;FR=.,HEALED;FRO=0;FSAF=287;FSAR=94;FSRF=0;FSRR=0;FWDB=0.0339395;FXX=0.00261773;HRUN=1;LEN=1;MLLD=176.577;OALT=T;OID=.;OMAPALT=T;OPOS=26137009;OREF=C;QD=63.6182;RBI=0.0549444;REFB=0;REVB=0.0432087;RO=0;SAF=287;SAR=76;SRF=0;SRR=0;SSEN=0;SSEP=0;SSSB=0;STB=0.5;STBP=1;TYPE=snp;VARB=5.6563e-05	GT:GQ:DP:FDP:RO:FRO:AO:FAO:AF:SAR:SAF:SRF:SRR:FSAR:FSAF:FSRF:FSRR	1/1:33:382:381:0:0:363:381:1:76:287:0:0:94:287:0:0	NO	NO
121	IX003	105	T	chr32	26139439	A	T	12948	AF=1;AO=814;DP=817;FAO=815;FDP=815;FR=.;FRO=0;FSAF=576;FSAR=239;FSRF=0;FSRR=0;FWDB=-0.00814922;FXX=0.00609749;HRUN=1;LEN=1;MLLD=402.91;OALT=T;OID=.;OMAPALT=T;OPOS=26139439;OREF=A;QD=63.5486;RBI=0.0483318;REFB=-0.0069806;REVB=0.0476399;RO=1;SAF=575;SAR=239;SRF=0;SRR=1;SSEN=0;SSEP=0;SSSB=0.00199475;STB=0.5;STBP=1;TYPE=snp;VARB=5.3586e-06	GT:GQ:DP:FDP:RO:FRO:AO:FAO:AF:SAR:SAF:SRF:SRR:FSAR:FSAF:FSRF:FSRR	1/1:64:817:815:1:0:814:815:1:239:575:0:1:239:576:0:0	YES	NO
122	IX003	105	T	chr32	26139504	G	A	15005.7	AF=0.990674;AO=953;DP=964;FAO=956;FDP=965;FR=.;FRO=9;FSAF=550;FSAR=406;FSRF=5;FSRR=4;FWDB=0.00390416;FXX=0;HRUN=3;LEN=1;MLLD=69.8297;OALT=A;OID=.;OMAPALT=A;OPOS=26139504;OREF=G;QD=62.1999;RBI=0.0162415;REFB=-0.0387044;REVB=-0.0157653;RO=8;SAF=548;SAR=405;SRF=4;SRR=4;SSEN=0;SSEP=0;SSSB=0.00122062;STB=0.500189;STBP=0.906;TYPE=snp;VARB=0.000566156	GT:GQ:DP:FDP:RO:FRO:AO:FAO:AF:SAR:SAF:SRF:SRR:FSAR:FSAF:FSRF:FSRR	1/1:32:964:965:8:9:953:956:0.990674:405:548:4:4:406:550:5:4	YES	NO
123	IX003	105	T	chr32	26139543	ACGCGCGCG	ACACACACG,ACACACGCT,ACG	11809.4	AF=0.687032,0.298005,0.0149626;AO=24,15,44;DP=862;FAO=551,239,12;FDP=802;FR=.;FRO=0;FSAF=8,239,12;FSAR=543,0,0;FSRF=0;FSRR=0;FWDB=0.0725534,0.0982519,0.0167407;FXX=0.0896698;HRUN=1,1,1;LEN=5,7,6;MLLD=177.794,103.384,184.793;OALT=ACACA,ACACGCT,-;OID=.,.,.;OMAPALT=ACACACACG,ACACACGCT,ACG;OPOS=26139545,26139545,26139544;OREF=GCGCG,GCGCGCG,CGCGCG;QD=58.8997;RBI=0.0733485,0.0990288,0.019848;REFB=-0.07…	GT:GQ:DP:FDP:RO:FRO:AO:FAO:AF:SAR:SAF:SRF:SRR:FSAR:FSAF:FSRF:FSRR	1/2:1695:862:802:1:0:24,15,44:551,239,12:0.687032,0.298005,0.0149626:19,0,35:5,15,9:0:1:543,0,0:8,239,12:0:0	NO	NO
124	IX003	105	T	chr34	12651251	G	C	12375.4	AF=1;AO=775;DP=777;FAO=776;FDP=776;FR=.;FRO=0;FSAF=330;FSAR=446;FSRF=0;FSRR=0;FWDB=0.0316368;FXX=0.00128698;HRUN=1;LEN=1;MLLD=161.882;OALT=C;OID=.;OMAPALT=C;OPOS=12651251;OREF=G;QD=63.7905;RBI=0.0451943;REFB=0;REVB=0.0322743;RO=0;SAF=329;SAR=446;SRF=0;SRR=0;SSEN=0;SSEP=0;SSSB=0;STB=0.5;STBP=1;TYPE=snp;VARB=1.84395e-05	GT:GQ:DP:FDP:RO:FRO:AO:FAO:AF:SAR:SAF:SRF:SRR:FSAR:FSAF:FSRF:FSRR	1/1:67:777:776:0:0:775:776:1:446:329:0:0:446:330:0:0	YES	NO
125	IX003	105	T	chr34	12660692	G	A	455.07	AF=0.454545;AO=50;DP=110;FAO=50;FDP=110;FR=.;FRO=60;FSAF=35;FSAR=15;FSRF=43;FSRR=17;FWDB=-0.0039641;FXX=0;HRUN=2;LEN=1;MLLD=125.836;OALT=A;OID=.;OMAPALT=A;OPOS=12660692;OREF=G;QD=16.548;RBI=0.0094133;REFB=-0.0218313;REVB=0.00853793;RO=60;SAF=35;SAR=15;SRF=43;SRR=17;SSEN=0;SSEP=0;SSSB=-0.0195786;STB=0.510913;STBP=0.869;TYPE=snp;VARB=0.0221023	GT:GQ:DP:FDP:RO:FRO:AO:FAO:AF:SAR:SAF:SRF:SRR:FSAR:FSAF:FSRF:FSRR	0/1:455:110:110:60:60:50:50:0.454545:15:35:43:17:15:35:43:17	YES	NO
126	IX003	105	T	chr34	12674426	T	C	8154.78	AF=1;AO=509;DP=519;FAO=517;FDP=517;FR=.,HEALED;FRO=0;FSAF=219;FSAR=298;FSRF=0;FSRR=0;FWDB=0.0261963;FXX=0.00385349;HRUN=4;LEN=1;MLLD=314.488;OALT=C;OID=.;OMAPALT=C;OPOS=12674426;OREF=T;QD=63.0931;RBI=0.0336302;REFB=-0.0778653;REVB=0.021089;RO=2;SAF=213;SAR=296;SRF=0;SRR=2;SSEN=0;SSEP=0;SSSB=0.00321518;STB=0.5;STBP=1;TYPE=snp;VARB=0.000138741	GT:GQ:DP:FDP:RO:FRO:AO:FAO:AF:SAR:SAF:SRF:SRR:FSAR:FSAF:FSRF:FSRR	1/1:33:519:517:2:0:509:517:1:296:213:0:2:298:219:0:0	YES	YES
127	IX003	105	T	chr37	19323616	A	G	3114.5	AF=1;AO=194;DP=195;FAO=195;FDP=195;FR=.;FRO=0;FSAF=165;FSAR=30;FSRF=0;FSRR=0;FWDB=0.0264774;FXX=0;HRUN=2;LEN=1;MLLD=394.544;OALT=G;OID=.;OMAPALT=G;OPOS=19323616;OREF=A;QD=63.8871;RBI=0.0817096;REFB=0;REVB=0.0773007;RO=0;SAF=165;SAR=29;SRF=0;SRR=0;SSEN=0;SSEP=0;SSSB=4.42148e-08;STB=0.5;STBP=1;TYPE=snp;VARB=4.6939e-05	GT:GQ:DP:FDP:RO:FRO:AO:FAO:AF:SAR:SAF:SRF:SRR:FSAR:FSAF:FSRF:FSRR	1/1:17:195:195:0:0:194:195:1:29:165:0:0:30:165:0:0	YES	NO
128	IX003	105	T	chr5	24187440	T	C	1632.9	AF=0.474719;AO=170;DP=357;FAO=169;FDP=356;FR=.;FRO=187;FSAF=140;FSAR=29;FSRF=127;FSRR=60;FWDB=-0.00303894;FXX=0.00280104;HRUN=3;LEN=1;MLLD=248.722;OALT=C;OID=.;OMAPALT=C;OPOS=24187440;OREF=T;QD=18.3472;RBI=0.0234182;REFB=-0.0149313;REVB=-0.0232202;RO=186;SAF=141;SAR=29;SRF=126;SRR=60;SSEN=0;SSEP=0;SSSB=0.213013;STB=0.616725;STBP=0;TYPE=snp;VARB=0.0157458	GT:GQ:DP:FDP:RO:FRO:AO:FAO:AF:SAR:SAF:SRF:SRR:FSAR:FSAF:FSRF:FSRR	0/1:1632:357:356:186:187:170:169:0.474719:29:141:126:60:29:140:127:60	YES	NO
129	IX003	105	T	chr5	24187556	C	T	3021.33	AF=0.505983;AO=297;DP=586;FAO=296;FDP=585;FR=.;FRO=289;FSAF=125;FSAR=171;FSRF=114;FSRR=175;FWDB=-0.00498228;FXX=0.00170646;HRUN=3;LEN=1;MLLD=289.865;OALT=T;OID=.;OMAPALT=T;OPOS=24187556;OREF=C;QD=20.6587;RBI=0.0141792;REFB=-0.0319338;REVB=-0.0132751;RO=289;SAF=126;SAR=171;SRF=114;SRR=175;SSEN=0;SSEP=0;SSSB=0.0276568;STB=0.514152;STBP=0.454;TYPE=snp;VARB=0.0313188	GT:GQ:DP:FDP:RO:FRO:AO:FAO:AF:SAR:SAF:SRF:SRR:FSAR:FSAF:FSRF:FSRR	0/1:2910:586:585:289:289:297:296:0.505983:171:126:114:175:171:125:114:175	YES	NO
130	IX003	105	T	chr5	24198533	A	T	12825.3	AF=1;AO=804;DP=809;FAO=808;FDP=808;FR=.;FRO=0;FSAF=374;FSAR=434;FSRF=0;FSRR=0;FWDB=0.0335136;FXX=0.00123608;HRUN=1;LEN=1;MLLD=151.856;OALT=T;OID=.;OMAPALT=T;OPOS=24198533;OREF=A;QD=63.4918;RBI=0.0591437;REFB=0;REVB=0.0487321;RO=1;SAF=372;SAR=432;SRF=0;SRR=1;SSEN=0;SSEP=0;SSSB=0.0011047;STB=0.5;STBP=1;TYPE=snp;VARB=3.82755e-05	GT:GQ:DP:FDP:RO:FRO:AO:FAO:AF:SAR:SAF:SRF:SRR:FSAR:FSAF:FSRF:FSRR	1/1:70:809:808:1:0:804:808:1:432:372:0:1:434:374:0:0	YES	NO
131	IX003	105	T	chr5	24198679	C	T	3512.21	AF=0.455;AO=363;DP=799;FAO=364;FDP=800;FR=.;FRO=436;FSAF=132;FSAR=232;FSRF=203;FSRR=233;FWDB=-0.0102356;FXX=0;HRUN=1;LEN=1;MLLD=157.27;OALT=T;OID=.;OMAPALT=T;OPOS=24198679;OREF=C;QD=17.561;RBI=0.0176293;REFB=-0.0265437;REVB=0.0143535;RO=436;SAF=132;SAR=231;SRF=203;SRR=233;SSEN=0;SSEP=0;SSSB=-0.105412;STB=0.558731;STBP=0.002;TYPE=snp;VARB=0.0436796	GT:GQ:DP:FDP:RO:FRO:AO:FAO:AF:SAR:SAF:SRF:SRR:FSAR:FSAF:FSRF:FSRR	0/1:3512:799:800:436:436:363:364:0.455:231:132:203:233:232:132:203:233	YES	YES
132	IX003	105	T	chr5	24199546	G	A	1643.59	AF=0.990991;AO=109;DP=111;FAO=110;FDP=111;FR=.;FRO=1;FSAF=49;FSAR=61;FSRF=0;FSRR=1;FWDB=0.105864;FXX=0;HRUN=1;LEN=1;MLLD=100.959;OALT=A;OID=.;OMAPALT=A;OPOS=24199546;OREF=G;QD=59.2286;RBI=0.108466;REFB=-0.0521785;REVB=0.0236161;RO=1;SAF=49;SAR=60;SRF=0;SRR=1;SSEN=0;SSEP=0;SSSB=0.0078464;STB=0.504064;STBP=0.502;TYPE=snp;VARB=0.00113818	GT:GQ:DP:FDP:RO:FRO:AO:FAO:AF:SAR:SAF:SRF:SRR:FSAR:FSAF:FSRF:FSRR	1/1:5:111:111:1:1:109:110:0.990991:60:49:0:1:61:49:0:1	YES	YES
133	IX003	105	T	chr5	24201493	A	T	1746.36	AF=0.492837;AO=171;DP=348;FAO=172;FDP=349;FR=.;FRO=177;FSAF=83;FSAR=89;FSRF=77;FSRR=100;FWDB=-0.000464692;FXX=0;HRUN=2;LEN=1;MLLD=331.873;OALT=T;OID=.;OMAPALT=T;OPOS=24201493;OREF=A;QD=20.0155;RBI=0.00845931;REFB=-0.0149174;REVB=0.00844654;RO=177;SAF=82;SAR=89;SRF=77;SRR=100;SSEN=0;SSEP=0;SSSB=0.041417;STB=0.524173;STBP=0.374;TYPE=snp;VARB=0.0163959	GT:GQ:DP:FDP:RO:FRO:AO:FAO:AF:SAR:SAF:SRF:SRR:FSAR:FSAF:FSRF:FSRR	0/1:1746:348:349:177:177:171:172:0.492837:89:82:77:100:89:83:77:100	YES	NO
134	IX003	105	T	chr5	24205178	T	C	3757.23	AF=0.958175;AO=249;DP=260;FAO=252;FDP=263;FR=.;FRO=11;FSAF=128;FSAR=124;FSRF=6;FSRR=5;FWDB=0.00395084;FXX=0;HRUN=4;LEN=1;MLLD=273.304;OALT=C;OID=.;OMAPALT=C;OPOS=24205178;OREF=T;QD=57.1442;RBI=0.0403109;REFB=-0.0091097;REVB=0.0401168;RO=11;SAF=127;SAR=122;SRF=6;SRR=5;SSEN=0;SSEP=0;SSSB=-0.00285326;STB=0.50157;STBP=0.84;TYPE=snp;VARB=0.000468229	GT:GQ:DP:FDP:RO:FRO:AO:FAO:AF:SAR:SAF:SRF:SRR:FSAR:FSAF:FSRF:FSRR	0/1:14:260:263:11:11:249:252:0.958175:122:127:6:5:124:128:6:5	YES	NO
135	IX003	105	T	chr5	24205189	A	G	3747.53	AF=0.954545;AO=251;DP=263;FAO=252;FDP=264;FR=.;FRO=12;FSAF=128;FSAR=124;FSRF=6;FSRR=6;FWDB=-0.0404337;FXX=0;HRUN=1;LEN=1;MLLD=153.086;OALT=G;OID=.;OMAPALT=G;OPOS=24205189;OREF=A;QD=56.7807;RBI=0.0469849;REFB=-0.0235199;REVB=0.0239312;RO=12;SAF=128;SAR=123;SRF=6;SRR=6;SSEN=0;SSEP=0;SSSB=0.000865206;STB=0.500361;STBP=0.941;TYPE=snp;VARB=0.00101589	GT:GQ:DP:FDP:RO:FRO:AO:FAO:AF:SAR:SAF:SRF:SRR:FSAR:FSAF:FSRF:FSRR	0/1:17:263:264:12:12:251:252:0.954545:123:128:6:6:124:128:6:6	YES	NO
136	IX003	105	T	chr5	24226831	A	G	11590.6	AF=1;AO=722;DP=733;FAO=729;FDP=729;FR=.,HEALED;FRO=0;FSAF=377;FSAR=352;FSRF=0;FSRR=0;FWDB=0.091453;FXX=0.00545695;HRUN=1;LEN=1;MLLD=211.857;OALT=G;OID=.;OMAPALT=G;OPOS=24226831;OREF=A;QD=63.5975;RBI=0.0943027;REFB=-0.0220797;REVB=0.0230072;RO=2;SAF=371;SAR=351;SRF=0;SRR=2;SSEN=0;SSEP=0;SSSB=0.00271408;STB=0.5;STBP=1;TYPE=snp;VARB=5.34495e-05	GT:GQ:DP:FDP:RO:FRO:AO:FAO:AF:SAR:SAF:SRF:SRR:FSAR:FSAF:FSRF:FSRR	1/1:51:733:729:2:0:722:729:1:351:371:0:2:352:377:0:0	YES	NO
137	IX003	105	T	chr5	24261937	A	C	6163.8	AF=0.997423;AO=344;DP=391;FAO=387;FDP=388;FR=.,HEALED;FRO=0;FSAF=211;FSAR=176;FSRF=0;FSRR=0;FWDB=0.0849491;FXX=0.0127223;HRUN=6;LEN=1;MLLD=60.27;OALT=C;OID=.;OMAPALT=C;OPOS=24261937;OREF=A;QD=63.5443;RBI=0.0878659;REFB=0;REVB=-0.0224513;RO=0;SAF=201;SAR=143;SRF=0;SRR=0;SSEN=0;SSEP=0;SSSB=0;STB=0.5;STBP=1;TYPE=snp;VARB=0.000244665	GT:GQ:DP:FDP:RO:FRO:AO:FAO:AF:SAR:SAF:SRF:SRR:FSAR:FSAF:FSRF:FSRR	1/1:23:391:388:0:0:344:387:0.997423:143:201:0:0:176:211:0:0	YES	NO
138	IX003	105	T	chr5	24267294	C	T	2346.18	AF=0.476285;AO=241;DP=506;FAO=241;FDP=506;FR=.;FRO=265;FSAF=188;FSAR=53;FSRF=198;FSRR=67;FWDB=0.00860868;FXX=0;HRUN=3;LEN=1;MLLD=272.625;OALT=T;OID=.;OMAPALT=T;OPOS=24267294;OREF=C;QD=18.5468;RBI=0.00912297;REFB=-0.00431895;REVB=0.00301981;RO=264;SAF=188;SAR=53;SRF=197;SRR=67;SSEN=0;SSEP=0;SSSB=0.0455452;STB=0.52443;STBP=0.397;TYPE=snp;VARB=0.00460342	GT:GQ:DP:FDP:RO:FRO:AO:FAO:AF:SAR:SAF:SRF:SRR:FSAR:FSAF:FSRF:FSRR	0/1:2346:506:506:264:265:241:241:0.476285:53:188:197:67:53:188:198:67	YES	NO
139	IX003	105	T	chr5	24271200	G	T	2201.79	AF=0.514286;AO=216;DP=420;FAO=216;FDP=420;FR=.;FRO=204;FSAF=138;FSAR=78;FSRF=128;FSRR=76;FWDB=-0.0609992;FXX=0;HRUN=1;LEN=1;MLLD=102.683;OALT=T;OID=.;OMAPALT=T;OPOS=24271200;OREF=G;QD=20.9694;RBI=0.0892409;REFB=-0.0292134;REVB=0.0651386;RO=204;SAF=138;SAR=78;SRF=128;SRR=76;SSEN=0;SSEP=0;SSSB=0.0109841;STB=0.505999;STBP=0.781;TYPE=snp;VARB=0.0289586	GT:GQ:DP:FDP:RO:FRO:AO:FAO:AF:SAR:SAF:SRF:SRR:FSAR:FSAF:FSRF:FSRR	0/1:2013:420:420:204:204:216:216:0.514286:78:138:128:76:78:138:128:76	YES	NO
140	IX003	105	T	chr5	24271372	T	C	6484.51	AF=1;AO=384;DP=413;FAO=412;FDP=412;FR=.;FRO=0;FSAF=225;FSAR=187;FSRF=0;FSRR=0;FWDB=-0.0111189;FXX=0.00242125;HRUN=1;LEN=1;MLLD=211.708;OALT=C;OID=.;OMAPALT=C;OPOS=24271372;OREF=T;QD=62.9564;RBI=0.013532;REFB=0;REVB=0.00771256;RO=0;SAF=204;SAR=180;SRF=0;SRR=0;SSEN=0;SSEP=0;SSSB=0;STB=0.5;STBP=1;TYPE=snp;VARB=-8.99945e-07	GT:GQ:DP:FDP:RO:FRO:AO:FAO:AF:SAR:SAF:SRF:SRR:FSAR:FSAF:FSRF:FSRR	1/1:35:413:412:0:0:384:412:1:180:204:0:0:187:225:0:0	YES	NO
141	IX003	105	T	chr5	24272622	G	A	1499.67	AF=0.446991;AO=156;DP=348;FAO=156;FDP=349;FR=.;FRO=193;FSAF=89;FSAR=67;FSRF=94;FSRR=99;FWDB=-0.018229;FXX=0;HRUN=1;LEN=1;MLLD=82.4432;OALT=A;OID=.;OMAPALT=A;OPOS=24272622;OREF=G;QD=17.1882;RBI=0.0417045;REFB=-0.016737;REVB=0.0375096;RO=192;SAF=89;SAR=67;SRF=93;SRR=99;SSEN=0;SSEP=0;SSSB=0.086411;STB=0.546471;STBP=0.114;TYPE=snp;VARB=0.0245999	GT:GQ:DP:FDP:RO:FRO:AO:FAO:AF:SAR:SAF:SRF:SRR:FSAR:FSAF:FSRF:FSRR	0/1:1499:348:349:192:193:156:156:0.446991:67:89:93:99:67:89:94:99	YES	NO
142	IX003	105	T	chr5	24272687	C	T	2033.78	AF=0.552632;AO=189;DP=342;FAO=189;FDP=342;FR=.;FRO=153;FSAF=82;FSAR=107;FSRF=80;FSRR=73;FWDB=-0.0224069;FXX=0;HRUN=2;LEN=1;MLLD=155.816;OALT=T;OID=.;OMAPALT=T;OPOS=24272687;OREF=C;QD=23.7868;RBI=0.0226385;REFB=-0.0266504;REVB=-0.00322978;RO=152;SAF=82;SAR=107;SRF=79;SRR=73;SSEN=0;SSEP=0;SSSB=-0.0709698;STB=0.540097;STBP=0.088;TYPE=snp;VARB=0.0217155	GT:GQ:DP:FDP:RO:FRO:AO:FAO:AF:SAR:SAF:SRF:SRR:FSAR:FSAF:FSRF:FSRR	0/1:1462:342:342:152:153:189:189:0.552632:107:82:79:73:107:82:80:73	YES	YES
143	IX003	105	T	chr5	80774057	T	C	4385.33	AF=0.478495;AO=443;DP=929;FAO=445;FDP=930;FR=.;FRO=485;FSAF=254;FSAR=191;FSRF=267;FSRR=218;FWDB=-0.0340612;FXX=0;HRUN=1;LEN=1;MLLD=142.175;OALT=C;OID=.;OMAPALT=C;OPOS=80774057;OREF=T;QD=18.8616;RBI=0.0344016;REFB=-0.00831058;REVB=0.00482735;RO=485;SAF=254;SAR=189;SRF=267;SRR=218;SSEN=0;SSEP=0;SSSB=0.0221624;STB=0.510754;STBP=0.524;TYPE=snp;VARB=0.019511	GT:GQ:DP:FDP:RO:FRO:AO:FAO:AF:SAR:SAF:SRF:SRR:FSAR:FSAF:FSRF:FSRR	0/1:4385:929:930:485:485:443:445:0.478495:189:254:267:218:191:254:267:218	YES	YES
144	IX003	105	T	chr5	80774113	A	G	4382.74	AF=0.471204;AO=449;DP=955;FAO=450;FDP=955;FR=.;FRO=505;FSAF=254;FSAR=196;FSRF=262;FSRR=243;FWDB=-0.0105345;FXX=0;HRUN=1;LEN=1;MLLD=238.563;OALT=G;OID=.;OMAPALT=G;OPOS=80774113;OREF=A;QD=18.357;RBI=0.0175583;REFB=-0.0256433;REVB=-0.0140469;RO=505;SAF=253;SAR=196;SRF=262;SRR=243;SSEN=0;SSEP=0;SSSB=0.0434726;STB=0.524383;STBP=0.146;TYPE=snp;VARB=0.0293685	GT:GQ:DP:FDP:RO:FRO:AO:FAO:AF:SAR:SAF:SRF:SRR:FSAR:FSAF:FSRF:FSRR	0/1:4382:955:955:505:505:449:450:0.471204:196:253:262:243:196:254:262:243	YES	YES
145	IX003	105	T	chr5	80784404	A	G	4070.8	AF=0.539749;AO=386;DP=716;FAO=387;FDP=717;FR=.;FRO=330;FSAF=234;FSAR=153;FSRF=211;FSRR=119;FWDB=0.0311985;FXX=0;HRUN=1;LEN=1;MLLD=128.722;OALT=G;OID=.;OMAPALT=G;OPOS=80784404;OREF=A;QD=22.7102;RBI=0.0320058;REFB=-0.00255831;REVB=0.00714322;RO=329;SAF=233;SAR=153;SRF=211;SRR=118;SSEN=0;SSEP=0;SSSB=-0.0336564;STB=0.51684;STBP=0.354;TYPE=snp;VARB=0.00576742	GT:GQ:DP:FDP:RO:FRO:AO:FAO:AF:SAR:SAF:SRF:SRR:FSAR:FSAF:FSRF:FSRR	0/1:3169:716:717:329:330:386:387:0.539749:153:233:211:118:153:234:211:119	YES	YES
146	IX003	105	T	chr5	80784437	ATGGT	A,AGGT,AT	4196.56	AF=0,0,0.541667;AO=77,54,300;DP=732;FAO=0,0,390;FDP=720;FR=.;FRO=330;FSAF=0,0,228;FSAR=0,0,162;FSRF=199;FSRR=131;FWDB=-0.00613503,0.0315091,-0.0113514;FXX=0.0150477;HRUN=1,1,2;LEN=4,1,3;MLLD=172.982,52.5439,120.703;OALT=-,-,-;OID=.,.,.;OMAPALT=A,AGGT,AT;OPOS=80784438,80784438,80784438;OREF=TGGT,T,TGG;QD=23.3142;RBI=0.0474154,0.324707,0.0113579;REFB=-0.00641668,-0.0330267,-0.040343;REVB=-0.0470168…	GT:GQ:DP:FDP:RO:FRO:AO:FAO:AF:SAR:SAF:SRF:SRR:FSAR:FSAF:FSRF:FSRR	0/3:3216:732:720:267:330:77,54,300:0,0,390:0,0,0.541667:77,54,84:0,0,216:193:74:0,0,162:0,0,228:199:131	NO	NO
147	IX003	105	T	chr8	72326498	T	C	5726.57	AF=0.524402;AO=547;DP=1044;FAO=548;FDP=1045;FR=.;FRO=497;FSAF=283;FSAR=265;FSRF=254;FSRR=243;FWDB=0.00443029;FXX=0.000956014;HRUN=1;LEN=1;MLLD=73.6819;OALT=C;OID=.;OMAPALT=C;OPOS=72326498;OREF=T;QD=21.9199;RBI=0.0324036;REFB=-0.081612;REVB=-0.0320993;RO=496;SAF=283;SAR=264;SRF=253;SRR=243;SSEN=0;SSEP=0;SSSB=0.00637497;STB=0.50255;STBP=0.849;TYPE=snp;VARB=0.0706977	GT:GQ:DP:FDP:RO:FRO:AO:FAO:AF:SAR:SAF:SRF:SRR:FSAR:FSAF:FSRF:FSRR	0/1:4913:1044:1045:496:497:547:548:0.524402:264:283:253:243:265:283:254:243	YES	YES
148	IX003	105	T	chr9	20608498	A	G	31986	AF=1;AO=2002;DP=2008;FAO=1997;FDP=1997;FR=.;FRO=0;FSAF=1046;FSAR=951;FSRF=0;FSRR=0;FWDB=-0.00128666;FXX=0.00149999;HRUN=2;LEN=1;MLLD=323.89;OALT=G;OID=.;OMAPALT=G;OPOS=20608498;OREF=A;QD=64.0681;RBI=0.0413323;REFB=0;REVB=0.0413123;RO=2;SAF=1047;SAR=955;SRF=2;SRR=0;SSEN=0;SSEP=0;SSSB=-0.000912277;STB=0.5;STBP=1;TYPE=snp;VARB=-1.78198e-07	GT:GQ:DP:FDP:RO:FRO:AO:FAO:AF:SAR:SAF:SRF:SRR:FSAR:FSAF:FSRF:FSRR	1/1:161:2008:1997:2:0:2002:1997:1:955:1047:2:0:951:1046:0:0	NO	NO
149	IX003	105	T	chr9	20709173	CTT	C	27421.9	AF=1;AO=1703;DP=1738;FAO=1724;FDP=1724;FR=.;FRO=0;FSAF=829;FSAR=895;FSRF=0;FSRR=0;FWDB=-0.0219373;FXX=0.00919535;HRUN=4;LEN=2;MLLD=40.8792;OALT=-;OID=.;OMAPALT=C;OPOS=20709174;OREF=TT;QD=63.6239;RBI=0.0276406;REFB=0;REVB=0.0168153;RO=1;SAF=817;SAR=886;SRF=1;SRR=0;SSEN=0;SSEP=0;SSSB=-0.000584762;STB=0.5;STBP=1;TYPE=del;VARB=1.64773e-06	GT:GQ:DP:FDP:RO:FRO:AO:FAO:AF:SAR:SAF:SRF:SRR:FSAR:FSAF:FSRF:FSRR	1/1:143:1738:1724:1:0:1703:1724:1:886:817:1:0:895:829:0:0	NO	NO
150	IX003	105	T	chr9	22763465	G	T	20136.6	AF=1;AO=1258;DP=1262;FAO=1263;FDP=1263;FR=.;FRO=0;FSAF=17;FSAR=1246;FSRF=0;FSRR=0;FWDB=0.0473539;FXX=0.000791133;HRUN=3;LEN=1;MLLD=259.257;OALT=T;OID=.;OMAPALT=T;OPOS=22763465;OREF=G;QD=63.7737;RBI=0.0637765;REFB=0;REVB=0.0427205;RO=0;SAF=17;SAR=1241;SRF=0;SRR=0;SSEN=0;SSEP=0;SSSB=0;STB=0.5;STBP=1;TYPE=snp;VARB=8.45746e-06	GT:GQ:DP:FDP:RO:FRO:AO:FAO:AF:SAR:SAF:SRF:SRR:FSAR:FSAF:FSRF:FSRR	1/1:110:1262:1263:0:0:1258:1263:1:1241:17:0:0:1246:17:0:0	YES	NO
151	IX003	105	T	chr9	22764483	A	G	5486.75	AF=0.345128;AO=670;DP=1950;FAO=673;FDP=1950;FR=.;FRO=1277;FSAF=285;FSAR=388;FSRF=566;FSRR=711;FWDB=-0.0287531;FXX=0.000512555;HRUN=1;LEN=1;MLLD=226.554;OALT=G;OID=.;OMAPALT=G;OPOS=22764483;OREF=A;QD=11.2549;RBI=0.0379408;REFB=-0.0265152;REVB=-0.024754;RO=1275;SAF=283;SAR=387;SRF=565;SRR=710;SSEN=0;SSEP=0;SSSB=-0.0244825;STB=0.51319;STBP=0.383;TYPE=snp;VARB=0.053081	GT:GQ:DP:FDP:RO:FRO:AO:FAO:AF:SAR:SAF:SRF:SRR:FSAR:FSAF:FSRF:FSRR	0/1:5486:1950:1950:1275:1277:670:673:0.345128:387:283:565:710:388:285:566:711	YES	NO
152	IX003	105	T	chr9	22764546	T	C	5489.35	AF=0.346886;AO=671;DP=1958;FAO=674;FDP=1943;FR=.,HEALED;FRO=1269;FSAF=274;FSAR=400;FSRF=527;FSRR=742;FWDB=-0.0270772;FXX=0.00766084;HRUN=3;LEN=1;MLLD=203.422;OALT=C;OID=.;OMAPALT=C;OPOS=22764546;OREF=T;QD=11.3008;RBI=0.0276972;REFB=-0.0057788;REVB=0.0058275;RO=1232;SAF=273;SAR=398;SRF=491;SRR=741;SSEN=0;SSEP=0;SSSB=0.00989376;STB=0.505915;STBP=0.686;TYPE=snp;VARB=0.0105551	GT:GQ:DP:FDP:RO:FRO:AO:FAO:AF:SAR:SAF:SRF:SRR:FSAR:FSAF:FSRF:FSRR	0/1:5489:1958:1943:1232:1269:671:674:0.346886:398:273:491:741:400:274:527:742	YES	NO
153	IX003	105	T	chr9	53131684	C	T	27857	AF=1;AO=1751;DP=1759;FAO=1754;FDP=1754;FR=.;FRO=0;FSAF=930;FSAR=824;FSRF=0;FSRR=0;FWDB=-0.00752715;FXX=0.00340907;HRUN=2;LEN=1;MLLD=229.106;OALT=T;OID=.;OMAPALT=T;OPOS=53131684;OREF=C;QD=63.5279;RBI=0.00864962;REFB=-0.0927309;REVB=-0.00426122;RO=6;SAF=930;SAR=821;SRF=3;SRR=3;SSEN=0;SSEP=0;SSSB=0.000204018;STB=0.5;STBP=1;TYPE=snp;VARB=6.16141e-05	GT:GQ:DP:FDP:RO:FRO:AO:FAO:AF:SAR:SAF:SRF:SRR:FSAR:FSAF:FSRF:FSRR	1/1:119:1759:1754:6:0:1751:1754:1:821:930:3:3:824:930:0:0	YES	NO
154	IX003	105	T	chr9	53131717	G	T	27753	AF=0.986333;AO=1714;DP=1763;FAO=1732;FDP=1756;FR=.,HEALED;FRO=0;FSAF=889;FSAR=843;FSRF=0;FSRR=0;FWDB=0.00282679;FXX=0.00397048;HRUN=1;LEN=1;MLLD=194.09;OALT=T;OID=.;OMAPALT=T;OPOS=53131717;OREF=G;QD=63.2187;RBI=0.0603255;REFB=0;REVB=0.0602593;RO=0;SAF=874;SAR=840;SRF=0;SRR=0;SSEN=0;SSEP=0;SSSB=0;STB=0.5;STBP=1;TYPE=snp;VARB=-1.38206e-05	GT:GQ:DP:FDP:RO:FRO:AO:FAO:AF:SAR:SAF:SRF:SRR:FSAR:FSAF:FSRF:FSRR	1/1:30:1763:1756:0:0:1714:1732:0.986333:840:874:0:0:843:889:0:0	YES	NO
155	IX003	105	T	chr9	53132929	A	G	10644.6	AF=0.617317;AO=930;DP=1511;FAO=934;FDP=1513;FR=.;FRO=579;FSAF=458;FSAR=476;FSRF=269;FSRR=310;FWDB=0.00344308;FXX=0;HRUN=2;LEN=1;MLLD=70.93;OALT=G;OID=.;OMAPALT=G;OPOS=53132929;OREF=A;QD=28.1417;RBI=0.0567593;REFB=0.0018366;REVB=0.0566547;RO=577;SAF=456;SAR=474;SRF=268;SRR=309;SSEN=0;SSEP=0;SSSB=0.0184375;STB=0.509869;STBP=0.338;TYPE=snp;VARB=-0.00108477	GT:GQ:DP:FDP:RO:FRO:AO:FAO:AF:SAR:SAF:SRF:SRR:FSAR:FSAF:FSRF:FSRR	0/1:5012:1511:1513:577:579:930:934:0.617317:474:456:268:309:476:458:269:310	YES	NO
156	IX004	177	T	chr1	30251436	A	G	2349.85	AF=0.501071;AO=234;DP=467;FAO=234;FDP=467;FR=.;FRO=233;FSAF=57;FSAR=177;FSRF=52;FSRR=181;FWDB=-0.00620216;FXX=0;HRUN=1;LEN=1;MLLD=111.795;OALT=G;OID=.;OMAPALT=G;OPOS=30251436;OREF=A;QD=20.1272;RBI=0.0160699;REFB=-0.0256473;REVB=-0.0148248;RO=233;SAF=57;SAR=177;SRF=52;SRR=181;SSEN=0;SSEP=0;SSSB=0.0256546;STB=0.514017;STBP=0.588;TYPE=snp;VARB=0.025499	GT:GQ:DP:FDP:RO:FRO:AO:FAO:AF:SAR:SAF:SRF:SRR:FSAR:FSAF:FSRF:FSRR	0/1:2333:467:467:233:233:234:234:0.501071:177:57:52:181:177:57:52:181	NO	NO
157	IX004	177	T	chr1	30258409	G	A	3897.21	AF=0.489281;AO=386;DP=792;FAO=388;FDP=793;FR=.;FRO=405;FSAF=209;FSAR=179;FSRF=213;FSRR=192;FWDB=0.0157393;FXX=0;HRUN=1;LEN=1;MLLD=122.952;OALT=A;OID=.;OMAPALT=A;OPOS=30258409;OREF=G;QD=19.658;RBI=0.0163006;REFB=-0.0133057;REVB=0.00424071;RO=403;SAF=208;SAR=178;SRF=213;SRR=190;SSEN=0;SSEP=0;SSSB=0.00968107;STB=0.506536;STBP=0.721;TYPE=snp;VARB=0.0145653	GT:GQ:DP:FDP:RO:FRO:AO:FAO:AF:SAR:SAF:SRF:SRR:FSAR:FSAF:FSRF:FSRR	0/1:3897:792:793:403:405:386:388:0.489281:178:208:213:190:179:209:213:192	NO	NO
158	IX004	177	T	chr1	30258430	A	G	3894.35	AF=0.48805;AO=387;DP=794;FAO=388;FDP=795;FR=.;FRO=407;FSAF=201;FSAR=187;FSRF=209;FSRR=198;FWDB=-0.00203691;FXX=0;HRUN=2;LEN=1;MLLD=63.975;OALT=G;OID=.;OMAPALT=G;OPOS=30258430;OREF=A;QD=19.5942;RBI=0.0159263;REFB=0.013224;REVB=-0.0157955;RO=407;SAF=201;SAR=186;SRF=209;SRR=198;SSEN=0;SSEP=0;SSSB=0.00549723;STB=0.50232;STBP=0.893;TYPE=snp;VARB=-0.0129406	GT:GQ:DP:FDP:RO:FRO:AO:FAO:AF:SAR:SAF:SRF:SRR:FSAR:FSAF:FSRF:FSRR	0/1:3894:794:795:407:407:387:388:0.48805:186:201:209:198:187:201:209:198	NO	NO
159	IX004	177	T	chr1	30258656	G	A	643.334	AF=0.213018;AO=108;DP=507;FAO=108;FDP=507;FR=.;FRO=399;FSAF=22;FSAR=86;FSRF=93;FSRR=306;FWDB=0.0726407;FXX=0;HRUN=2;LEN=1;MLLD=69.2115;OALT=A;OID=.;OMAPALT=A;OPOS=30258656;OREF=G;QD=5.07562;RBI=0.107668;REFB=0.00875094;REVB=0.079472;RO=399;SAF=22;SAR=86;SRF=93;SRR=306;SSEN=0;SSEP=0;SSSB=-0.0556273;STB=0.534184;STBP=0.498;TYPE=snp;VARB=-0.0315123	GT:GQ:DP:FDP:RO:FRO:AO:FAO:AF:SAR:SAF:SRF:SRR:FSAR:FSAF:FSRF:FSRR	0/1:643:507:507:399:399:108:108:0.213018:86:22:93:306:86:22:93:306	NO	NO
160	IX004	177	T	chr12	68147222	G	A	3456.96	AF=0.545757;AO=328;DP=603;FAO=328;FDP=601;FR=.;FRO=273;FSAF=324;FSAR=4;FSRF=262;FSRR=11;FWDB=-0.0199919;FXX=0.00331669;HRUN=1;LEN=1;MLLD=82.9762;OALT=A;OID=.;OMAPALT=A;OPOS=68147222;OREF=G;QD=23.008;RBI=0.0253066;REFB=-0.0361796;REVB=-0.0155161;RO=268;SAF=324;SAR=4;SRF=262;SRR=6;SSEN=0;SSEP=0;SSSB=0.146097;STB=0.674611;STBP=0.016;TYPE=snp;VARB=0.0314997	GT:GQ:DP:FDP:RO:FRO:AO:FAO:AF:SAR:SAF:SRF:SRR:FSAR:FSAF:FSRF:FSRR	0/1:2594:603:601:268:273:328:328:0.545757:4:324:262:6:4:324:262:11	NO	NO
161	IX004	177	T	chr12	68147406	T	A	5072.46	AF=0.516736;AO=492;DP=960;FAO=494;FDP=956;FR=.;FRO=462;FSAF=256;FSAR=238;FSRF=222;FSRR=240;FWDB=-0.0325437;FXX=0.00520286;HRUN=2;LEN=1;MLLD=220.898;OALT=A;OID=.;OMAPALT=A;OPOS=68147406;OREF=T;QD=21.2237;RBI=0.0364867;REFB=0.0110418;REVB=0.016498;RO=461;SAF=255;SAR=237;SRF=221;SRR=240;SSEN=0;SSEP=0;SSSB=0.0345348;STB=0.518218;STBP=0.24;TYPE=snp;VARB=-0.0108775	GT:GQ:DP:FDP:RO:FRO:AO:FAO:AF:SAR:SAF:SRF:SRR:FSAR:FSAF:FSRF:FSRR	0/1:4567:960:956:461:462:492:494:0.516736:237:255:221:240:238:256:222:240	NO	NO
162	IX004	177	T	chr13	47144532	C	T	4975.19	AF=0.492596;AO=495;DP=1010;FAO=499;FDP=1013;FR=.;FRO=514;FSAF=191;FSAR=308;FSRF=201;FSRR=313;FWDB=0.0123463;FXX=0.0039331;HRUN=1;LEN=1;MLLD=88.9738;OALT=T;OID=.;OMAPALT=T;OPOS=47144532;OREF=C;QD=19.6454;RBI=0.0187009;REFB=-0.0178182;REVB=-0.0140461;RO=511;SAF=187;SAR=308;SRF=198;SRR=313;SSEN=0;SSEP=0;SSSB=-0.00955089;STB=0.504439;STBP=0.783;TYPE=snp;VARB=0.017186	GT:GQ:DP:FDP:RO:FRO:AO:FAO:AF:SAR:SAF:SRF:SRR:FSAR:FSAF:FSRF:FSRR	0/1:4975:1010:1013:511:514:495:499:0.492596:308:187:198:313:308:191:201:313	YES	YES
163	IX004	177	T	chr13	47178488	G	A	4103.59	AF=0.505675;AO=399;DP=792;FAO=401;FDP=793;FR=.;FRO=392;FSAF=213;FSAR=188;FSRF=217;FSRR=175;FWDB=0.0213377;FXX=0;HRUN=1;LEN=1;MLLD=219.817;OALT=A;OID=.;OMAPALT=A;OPOS=47178488;OREF=G;QD=20.6991;RBI=0.050803;REFB=-0.00546245;REVB=-0.0461047;RO=391;SAF=213;SAR=186;SRF=217;SRR=174;SSEN=0;SSEP=0;SSSB=-0.0192919;STB=0.511131;STBP=0.489;TYPE=snp;VARB=0.00672519	GT:GQ:DP:FDP:RO:FRO:AO:FAO:AF:SAR:SAF:SRF:SRR:FSAR:FSAF:FSRF:FSRR	0/1:3960:792:793:391:392:399:401:0.505675:186:213:217:174:188:213:217:175	YES	YES
164	IX004	177	T	chr13	47178598	C	T	2603.3	AF=0.453782;AO=269;DP=594;FAO=270;FDP=595;FR=.;FRO=325;FSAF=55;FSAR=215;FSRF=127;FSRR=198;FWDB=-0.0416183;FXX=0;HRUN=1;LEN=1;MLLD=78.9922;OALT=T;OID=.;OMAPALT=T;OPOS=47178598;OREF=C;QD=17.5012;RBI=0.0482344;REFB=-0.0453708;REVB=0.0243818;RO=325;SAF=55;SAR=214;SRF=127;SRR=198;SSEN=0;SSEP=0;SSSB=-0.237321;STB=0.6327;STBP=0;TYPE=snp;VARB=0.0525965	GT:GQ:DP:FDP:RO:FRO:AO:FAO:AF:SAR:SAF:SRF:SRR:FSAR:FSAF:FSRF:FSRR	0/1:2603:594:595:325:325:269:270:0.453782:214:55:127:198:215:55:127:198	YES	NO
165	IX004	177	T	chr13	47178651	T	C	2513.22	AF=0.467153;AO=255;DP=547;FAO=256;FDP=548;FR=.;FRO=292;FSAF=36;FSAR=220;FSRF=89;FSRR=203;FWDB=-0.00566313;FXX=0;HRUN=1;LEN=1;MLLD=87.1454;OALT=C;OID=.;OMAPALT=C;OPOS=47178651;OREF=T;QD=18.3446;RBI=0.00597258;REFB=-0.00333401;REVB=-0.00189754;RO=292;SAF=36;SAR=219;SRF=89;SRR=203;SSEN=0;SSEP=0;SSSB=-0.256369;STB=0.643593;STBP=0;TYPE=snp;VARB=0.00356652	GT:GQ:DP:FDP:RO:FRO:AO:FAO:AF:SAR:SAF:SRF:SRR:FSAR:FSAF:FSRF:FSRR	0/1:2513:547:548:292:292:255:256:0.467153:219:36:89:203:220:36:89:203	YES	YES
166	IX004	177	T	chr13	47182346	C	T	3967.35	AF=0.487179;AO=399;DP=820;FAO=399;FDP=819;FR=.;FRO=420;FSAF=270;FSAR=129;FSRF=266;FSRR=154;FWDB=-0.0108517;FXX=0.0012195;HRUN=1;LEN=1;MLLD=266.345;OALT=T;OID=.;OMAPALT=T;OPOS=47182346;OREF=C;QD=19.3766;RBI=0.0138016;REFB=-0.0219804;REVB=-0.00852789;RO=417;SAF=270;SAR=129;SRF=265;SRR=152;SSEN=0;SSEP=0;SSSB=0.0431524;STB=0.524959;STBP=0.179;TYPE=snp;VARB=0.0211283	GT:GQ:DP:FDP:RO:FRO:AO:FAO:AF:SAR:SAF:SRF:SRR:FSAR:FSAF:FSRF:FSRR	0/1:3967:820:819:417:420:399:399:0.487179:129:270:265:152:129:270:266:154	YES	YES
167	IX004	177	T	chr13	47182355	A	G	3952.22	AF=0.485366;AO=397;DP=822;FAO=398;FDP=820;FR=.,HEALED;FRO=422;FSAF=268;FSAR=130;FSRF=249;FSRR=173;FWDB=0.031582;FXX=0.00243306;HRUN=1;LEN=1;MLLD=134.021;OALT=G;OID=.;OMAPALT=G;OPOS=47182355;OREF=A;QD=19.2791;RBI=0.0322821;REFB=-0.0113651;REVB=-0.00668659;RO=411;SAF=268;SAR=129;SRF=237;SRR=174;SSEN=0;SSEP=0;SSSB=0.100011;STB=0.547143;STBP=0.013;TYPE=snp;VARB=0.0318933	GT:GQ:DP:FDP:RO:FRO:AO:FAO:AF:SAR:SAF:SRF:SRR:FSAR:FSAF:FSRF:FSRR	0/1:3952:822:820:411:422:397:398:0.485366:129:268:237:174:130:268:249:173	YES	YES
168	IX004	177	T	chr13	47450108	C	G	3357.16	AF=0.473103;AO=343;DP=725;FAO=343;FDP=725;FR=.;FRO=382;FSAF=312;FSAR=31;FSRF=325;FSRR=57;FWDB=0.0387858;FXX=0;HRUN=3;LEN=1;MLLD=71.0294;OALT=G;OID=.;OMAPALT=G;OPOS=47450108;OREF=C;QD=18.5222;RBI=0.0454108;REFB=0.00717535;REVB=0.0236178;RO=380;SAF=312;SAR=31;SRF=324;SRR=56;SSEN=0;SSEP=0;SSSB=0.142801;STB=0.581653;STBP=0.01;TYPE=snp;VARB=-0.00771568	GT:GQ:DP:FDP:RO:FRO:AO:FAO:AF:SAR:SAF:SRF:SRR:FSAR:FSAF:FSRF:FSRR	0/1:3357:725:725:380:382:343:343:0.473103:31:312:324:56:31:312:325:57	YES	NO
169	IX004	177	T	chr13	47451336	A	G	99.4986	AF=0.0802348;AO=41;DP=511;FAO=41;FDP=511;FR=.;FRO=470;FSAF=27;FSAR=14;FSRF=312;FSRR=158;FWDB=0.0252195;FXX=0;HRUN=2;LEN=1;MLLD=62.5409;OALT=G;OID=.;OMAPALT=G;OPOS=47451336;OREF=A;QD=0.778854;RBI=0.114178;REFB=0.00375277;REVB=-0.111358;RO=470;SAF=27;SAR=14;SRF=312;SRR=158;SSEN=0;SSEP=0;SSSB=-0.0068554;STB=0.505429;STBP=0.935;TYPE=snp;VARB=-0.0467162	GT:GQ:DP:FDP:RO:FRO:AO:FAO:AF:SAR:SAF:SRF:SRR:FSAR:FSAF:FSRF:FSRR	0/1:99:511:511:470:470:41:41:0.0802348:14:27:312:158:14:27:312:158	NO	NO
170	IX004	177	T	chr14	7521706	T	C	17403.2	AF=1;AO=1083;DP=1084;FAO=1088;FDP=1088;FR=.;FRO=0;FSAF=646;FSAR=442;FSRF=0;FSRR=0;FWDB=-0.0237139;FXX=0.000918265;HRUN=1;LEN=1;MLLD=184.403;OALT=C;OID=.;OMAPALT=C;OPOS=7521706;OREF=T;QD=63.9823;RBI=0.0266105;REFB=0;REVB=0.0120735;RO=0;SAF=646;SAR=437;SRF=0;SRR=0;SSEN=0;SSEP=0;SSSB=-4.84273e-08;STB=0.5;STBP=1;TYPE=snp;VARB=-2.32232e-06	GT:GQ:DP:FDP:RO:FRO:AO:FAO:AF:SAR:SAF:SRF:SRR:FSAR:FSAF:FSRF:FSRR	1/1:95:1084:1088:0:0:1083:1088:1:437:646:0:0:442:646:0:0	YES	NO
171	IX004	177	T	chr14	7524668	A	G	11102.4	AF=1;AO=702;DP=705;FAO=703;FDP=703;FR=.;FRO=0;FSAF=403;FSAR=300;FSRF=0;FSRR=0;FWDB=0.0197645;FXX=0.00283684;HRUN=3;LEN=1;MLLD=346.062;OALT=G;OID=.;OMAPALT=G;OPOS=7524668;OREF=A;QD=63.1718;RBI=0.0198977;REFB=-0.0191197;REVB=-0.00229823;RO=2;SAF=402;SAR=300;SRF=2;SRR=0;SSEN=0;SSEP=0;SSSB=-0.0023706;STB=0.5;STBP=1;TYPE=snp;VARB=9.62552e-06	GT:GQ:DP:FDP:RO:FRO:AO:FAO:AF:SAR:SAF:SRF:SRR:FSAR:FSAF:FSRF:FSRR	1/1:49:705:703:2:0:702:703:1:300:402:2:0:300:403:0:0	YES	NO
172	IX004	177	T	chr14	7525822	GA	G,GAG	9.15454	AF=0,0.0347323;AO=12,36;DP=696;FAO=0,24;FDP=691;FR=.;FRO=667;FSAF=0,23;FSAR=0,1;FSRF=390;FSRR=277;FWDB=-0.167319,-0.0554444;FXX=0.0071838;HRUN=1,0;LEN=1,1;MLLD=57.0447,53.8363;OALT=-,G;OID=.,.;OMAPALT=G,GAG;OPOS=7525823,7525824;OREF=A,-;QD=0.052993;RBI=0.209397,0.0612616;REFB=-0.00529144,-0.00405791;REVB=-0.125903,0.0260557;RO=641;SAF=12,35;SAR=0,1;SRF=364;SRR=277;SSEN=0,0;SSEP=0,0;SSSB=0.25461,0…	GT:GQ:DP:FDP:RO:FRO:AO:FAO:AF:SAR:SAF:SRF:SRR:FSAR:FSAF:FSRF:FSRR	0/2:9:696:691:641:667:12,36:0,24:0,0.0347323:0,1:12,35:364:277:0,1:0,23:390:277	NO	NO
173	IX004	177	T	chr14	55626696	T	C	14.9861	AF=0.0320307;AO=50;DP=1560;FAO=50;FDP=1561;FR=.;FRO=1511;FSAF=28;FSAR=22;FSRF=909;FSRR=602;FWDB=-0.0489869;FXX=0;HRUN=2;LEN=1;MLLD=100.918;OALT=C;OID=.;OMAPALT=C;OPOS=55626696;OREF=T;QD=0.0384014;RBI=0.0803836;REFB=-0.0019221;REVB=-0.0637323;RO=1507;SAF=28;SAR=22;SRF=909;SRR=598;SSEN=0;SSEP=0;SSSB=-0.0356008;STB=0.541233;STBP=0.547;TYPE=snp;VARB=0.0673261	GT:GQ:DP:FDP:RO:FRO:AO:FAO:AF:SAR:SAF:SRF:SRR:FSAR:FSAF:FSRF:FSRR	0/1:14:1560:1561:1507:1511:50:50:0.0320307:22:28:909:598:22:28:909:602	NO	NO
174	IX004	177	T	chr16	1987270	C	T	9484.09	AF=0.496034;AO=937;DP=1890;FAO=938;FDP=1891;FR=.;FRO=953;FSAF=631;FSAR=307;FSRF=598;FSRR=355;FWDB=-0.0184893;FXX=0.000528538;HRUN=1;LEN=1;MLLD=78.7843;OALT=T;OID=.;OMAPALT=T;OPOS=1987270;OREF=C;QD=20.0615;RBI=0.119195;REFB=-0.0444566;REVB=0.117752;RO=953;SAF=630;SAR=307;SRF=598;SRR=355;SSEN=0;SSEP=0;SSSB=0.0461211;STB=0.525419;STBP=0.027;TYPE=snp;VARB=0.0448571	GT:GQ:DP:FDP:RO:FRO:AO:FAO:AF:SAR:SAF:SRF:SRR:FSAR:FSAF:FSRF:FSRR	0/1:9484:1890:1891:953:953:937:938:0.496034:307:630:598:355:307:631:598:355	YES	NO
175	IX004	177	T	chr16	27064007	T	C	5584.26	AF=0.465531;AO=573;DP=1232;FAO=574;FDP=1233;FR=.;FRO=659;FSAF=273;FSAR=301;FSRF=305;FSRR=354;FWDB=-0.000509034;FXX=0;HRUN=2;LEN=1;MLLD=159.408;OALT=C;OID=.;OMAPALT=C;OPOS=27064007;OREF=T;QD=18.116;RBI=0.00167128;REFB=-0.0131323;REVB=-0.00159188;RO=658;SAF=272;SAR=301;SRF=305;SRR=353;SSEN=0;SSEP=0;SSSB=0.0108987;STB=0.506855;STBP=0.657;TYPE=snp;VARB=0.0154799	GT:GQ:DP:FDP:RO:FRO:AO:FAO:AF:SAR:SAF:SRF:SRR:FSAR:FSAF:FSRF:FSRR	0/1:5584:1232:1233:658:659:573:574:0.465531:301:272:305:353:301:273:305:354	YES	NO
176	IX004	177	T	chr16	27064092	C	T	5281.91	AF=0.550336;AO=490;DP=893;FAO=492;FDP=894;FR=.;FRO=402;FSAF=168;FSAR=324;FSRF=33;FSRR=369;FWDB=0.0541116;FXX=0;HRUN=3;LEN=1;MLLD=314.35;OALT=T;OID=.;OMAPALT=T;OPOS=27064092;OREF=C;QD=23.6327;RBI=0.0545407;REFB=0.0027768;REVB=-0.00682781;RO=400;SAF=167;SAR=323;SRF=33;SRR=367;SSEN=0;SSEP=0;SSSB=0.262834;STB=0.64128;STBP=0;TYPE=snp;VARB=-0.00309596	GT:GQ:DP:FDP:RO:FRO:AO:FAO:AF:SAR:SAF:SRF:SRR:FSAR:FSAF:FSRF:FSRR	0/1:3847:893:894:400:402:490:492:0.550336:323:167:33:367:324:168:33:369	YES	NO
177	IX004	177	T	chr17	19503171	C	T	2802.28	AF=0.46252;AO=285;DP=626;FAO=290;FDP=627;FR=.;FRO=337;FSAF=3;FSAR=287;FSRF=28;FSRR=309;FWDB=-0.0125639;FXX=0;HRUN=4;LEN=1;MLLD=152.097;OALT=T;OID=.;OMAPALT=T;OPOS=19503171;OREF=C;QD=17.8774;RBI=0.0153481;REFB=-0.0241839;REVB=0.00881555;RO=325;SAF=3;SAR=282;SRF=27;SRR=298;SSEN=0;SSEP=0;SSSB=-0.568104;STB=0.832626;STBP=0;TYPE=snp;VARB=0.0271103	GT:GQ:DP:FDP:RO:FRO:AO:FAO:AF:SAR:SAF:SRF:SRR:FSAR:FSAF:FSRF:FSRR	0/1:2802:626:627:325:337:285:290:0.46252:282:3:27:298:287:3:28:309	NO	NO
178	IX004	177	T	chr17	23025243	T	C	5042.71	AF=0.598415;AO=453;DP=758;FAO=453;FDP=757;FR=.;FRO=304;FSAF=280;FSAR=173;FSRF=174;FSRR=130;FWDB=-0.00492224;FXX=0.00131924;HRUN=3;LEN=1;MLLD=55.9759;OALT=C;OID=.;OMAPALT=C;OPOS=23025243;OREF=T;QD=26.6458;RBI=0.0595182;REFB=-0.0124466;REVB=0.0593143;RO=303;SAF=280;SAR=173;SRF=174;SRR=129;SSEN=0;SSEP=0;SSSB=0.0342193;STB=0.519273;STBP=0.199;TYPE=snp;VARB=0.00767442	GT:GQ:DP:FDP:RO:FRO:AO:FAO:AF:SAR:SAF:SRF:SRR:FSAR:FSAF:FSRF:FSRR	0/1:2682:758:757:303:304:453:453:0.598415:173:280:174:129:173:280:174:130	YES	NO
179	IX004	177	T	chr17	23025268	A	T	5407.21	AF=0.600251;AO=478;DP=798;FAO=479;FDP=798;FR=.;FRO=319;FSAF=281;FSAR=198;FSRF=173;FSRR=146;FWDB=0.0183323;FXX=0;HRUN=1;LEN=1;MLLD=228.806;OALT=T;OID=.;OMAPALT=T;OPOS=23025268;OREF=A;QD=27.1038;RBI=0.067809;REFB=-0.0391577;REVB=0.0652839;RO=319;SAF=281;SAR=197;SRF=173;SRR=146;SSEN=0;SSEP=0;SSSB=0.034673;STB=0.518149;STBP=0.231;TYPE=snp;VARB=0.0237312	GT:GQ:DP:FDP:RO:FRO:AO:FAO:AF:SAR:SAF:SRF:SRR:FSAR:FSAF:FSRF:FSRR	0/1:2855:798:798:319:319:478:479:0.600251:197:281:173:146:198:281:173:146	YES	NO
180	IX004	177	T	chr17	23035450	C	T	3664.93	AF=0.490013;AO=368;DP=751;FAO=368;FDP=751;FR=.;FRO=383;FSAF=198;FSAR=170;FSRF=165;FSRR=218;FWDB=0.0150137;FXX=0;HRUN=3;LEN=1;MLLD=148.222;OALT=T;OID=.;OMAPALT=T;OPOS=23035450;OREF=C;QD=19.5203;RBI=0.0215524;REFB=-0.00337241;REVB=-0.0154627;RO=382;SAF=198;SAR=170;SRF=164;SRR=218;SSEN=0;SSEP=0;SSSB=0.100923;STB=0.554547;STBP=0.005;TYPE=snp;VARB=0.00383902	GT:GQ:DP:FDP:RO:FRO:AO:FAO:AF:SAR:SAF:SRF:SRR:FSAR:FSAF:FSRF:FSRR	0/1:3664:751:751:382:383:368:368:0.490013:170:198:164:218:170:198:165:218	YES	NO
181	IX004	177	T	chr17	52415701	G	A	2900.63	AF=0.692982;AO=237;DP=342;FAO=237;FDP=342;FR=.;FRO=105;FSAF=140;FSAR=97;FSRF=56;FSRR=49;FWDB=-0.00237765;FXX=0;HRUN=1;LEN=1;MLLD=191.296;OALT=A;OID=.;OMAPALT=A;OPOS=52415701;OREF=G;QD=33.9255;RBI=0.0122794;REFB=-0.0113309;REVB=0.012047;RO=105;SAF=140;SAR=97;SRF=56;SRR=49;SSEN=0;SSEP=0;SSSB=0.0338461;STB=0.518096;STBP=0.309;TYPE=snp;VARB=0.0048778	GT:GQ:DP:FDP:RO:FRO:AO:FAO:AF:SAR:SAF:SRF:SRR:FSAR:FSAF:FSRF:FSRR	0/1:806:342:342:105:105:237:237:0.692982:97:140:56:49:97:140:56:49	YES	YES
182	IX004	177	T	chr18	6021995	T	C	8.98648	AF=0.0384615;AO=4;DP=104;FAO=4;FDP=104;FR=.;FRO=100;FSAF=1;FSAR=3;FSRF=60;FSRR=40;FWDB=-0.05868;FXX=0;HRUN=3;LEN=1;MLLD=282.102;OALT=C;OID=.;OMAPALT=C;OPOS=6021995;OREF=T;QD=0.345634;RBI=0.104321;REFB=-0.00134685;REVB=-0.0862526;RO=100;SAF=1;SAR=3;SRF=60;SRR=40;SSEN=0;SSEP=0;SSSB=-0.276993;STB=0.808357;STBP=0.305;TYPE=snp;VARB=0.0474358	GT:GQ:DP:FDP:RO:FRO:AO:FAO:AF:SAR:SAF:SRF:SRR:FSAR:FSAF:FSRF:FSRR	0/1:8:104:104:100:100:4:4:0.0384615:3:1:60:40:3:1:60:40	NO	NO
183	IX004	177	T	chr18	25644344	G	A	1659.3	AF=0.50774;AO=164;DP=323;FAO=164;FDP=323;FR=.;FRO=159;FSAF=56;FSAR=108;FSRF=54;FSRR=105;FWDB=0.0559769;FXX=0.00615366;HRUN=1;LEN=1;MLLD=288.267;OALT=A;OID=.;OMAPALT=A;OPOS=25644344;OREF=G;QD=20.5486;RBI=0.0567424;REFB=0.00533502;REVB=0.00928877;RO=159;SAF=56;SAR=108;SRF=54;SRR=105;SSEN=0;SSEP=0;SSSB=0.00184212;STB=0.501008;STBP=0.982;TYPE=snp;VARB=-0.00518504	GT:GQ:DP:FDP:RO:FRO:AO:FAO:AF:SAR:SAF:SRF:SRR:FSAR:FSAF:FSRF:FSRR	0/1:1582:323:323:159:159:164:164:0.50774:108:56:54:105:108:56:54:105	YES	NO
184	IX004	177	T	chr20	8210988	A	G	3916.36	AF=1;AO=244;DP=244;FAO=245;FDP=245;FR=.;FRO=0;FSAF=140;FSAR=105;FSRF=0;FSRR=0;FWDB=-0.0147384;FXX=0;HRUN=1;LEN=1;MLLD=181.984;OALT=G;OID=.;OMAPALT=G;OPOS=8210988;OREF=A;QD=63.9406;RBI=0.0210099;REFB=0;REVB=0.0149732;RO=0;SAF=139;SAR=105;SRF=0;SRR=0;SSEN=0;SSEP=0;SSSB=0;STB=0.5;STBP=1;TYPE=snp;VARB=2.08983e-07	GT:GQ:DP:FDP:RO:FRO:AO:FAO:AF:SAR:SAF:SRF:SRR:FSAR:FSAF:FSRF:FSRR	1/1:21:244:245:0:0:244:245:1:105:139:0:0:105:140:0:0	YES	NO
185	IX004	177	T	chr20	45059750	G	A	1937.53	AF=0.452539;AO=205;DP=453;FAO=205;FDP=453;FR=.;FRO=248;FSAF=96;FSAR=109;FSRF=127;FSRR=121;FWDB=0.0124202;FXX=0;HRUN=2;LEN=1;MLLD=72.2738;OALT=A;OID=.;OMAPALT=A;OPOS=45059750;OREF=G;QD=17.1084;RBI=0.0130794;REFB=0.00112411;REVB=0.00410006;RO=248;SAF=96;SAR=109;SRF=127;SRR=121;SSEN=0;SSEP=0;SSSB=-0.0434655;STB=0.524002;STBP=0.353;TYPE=snp;VARB=-0.00148068	GT:GQ:DP:FDP:RO:FRO:AO:FAO:AF:SAR:SAF:SRF:SRR:FSAR:FSAF:FSRF:FSRR	0/1:1937:453:453:248:248:205:205:0.452539:109:96:127:121:109:96:127:121	YES	NO
186	IX004	177	T	chr20	45059794	C	T	2554.71	AF=0.535948;AO=246;DP=459;FAO=246;FDP=459;FR=.;FRO=213;FSAF=123;FSAR=123;FSRF=97;FSRR=116;FWDB=-0.0139777;FXX=0;HRUN=1;LEN=1;MLLD=79.6323;OALT=T;OID=.;OMAPALT=T;OPOS=45059794;OREF=C;QD=22.2632;RBI=0.0482235;REFB=-0.0188384;REVB=-0.0461533;RO=211;SAF=123;SAR=123;SRF=97;SRR=114;SSEN=0;SSEP=0;SSSB=0.0342009;STB=0.520695;STBP=0.338;TYPE=snp;VARB=0.0159154	GT:GQ:DP:FDP:RO:FRO:AO:FAO:AF:SAR:SAF:SRF:SRR:FSAR:FSAF:FSRF:FSRR	0/1:2040:459:459:211:213:246:246:0.535948:123:123:97:114:123:123:97:116	YES	NO
187	IX004	177	T	chr20	45059808	T	G	7102.36	AF=1;AO=451;DP=455;FAO=455;FDP=455;FR=.;FRO=0;FSAF=214;FSAR=241;FSRF=0;FSRR=0;FWDB=0.0607748;FXX=0.00437627;HRUN=3;LEN=1;MLLD=123.942;OALT=G;OID=.;OMAPALT=G;OPOS=45059808;OREF=T;QD=62.4384;RBI=0.061749;REFB=-0.0672014;REVB=-0.0109256;RO=1;SAF=210;SAR=241;SRF=1;SRR=0;SSEN=0;SSEP=0;SSSB=-0.00226785;STB=0.5;STBP=1;TYPE=snp;VARB=0.000117019	GT:GQ:DP:FDP:RO:FRO:AO:FAO:AF:SAR:SAF:SRF:SRR:FSAR:FSAF:FSRF:FSRR	1/1:26:455:455:1:0:451:455:1:241:210:1:0:241:214:0:0	YES	NO
188	IX004	177	T	chr20	45059961	G	A	2533.17	AF=0.543379;AO=237;DP=438;FAO=238;FDP=438;FR=.;FRO=200;FSAF=95;FSAR=143;FSRF=71;FSRR=129;FWDB=0.0088725;FXX=0.00227785;HRUN=1;LEN=1;MLLD=154.943;OALT=A;OID=.;OMAPALT=A;OPOS=45059961;OREF=G;QD=23.134;RBI=0.0144173;REFB=-0.0513982;REVB=0.0113638;RO=200;SAF=94;SAR=143;SRF=71;SRR=129;SSEN=0;SSEP=0;SSSB=0.0369393;STB=0.521197;STBP=0.357;TYPE=snp;VARB=0.045174	GT:GQ:DP:FDP:RO:FRO:AO:FAO:AF:SAR:SAF:SRF:SRR:FSAR:FSAF:FSRF:FSRR	0/1:1928:438:438:200:200:237:238:0.543379:143:94:71:129:143:95:71:129	YES	YES
189	IX004	177	T	chr20	45062197	TGGGGG	TGGG,TGGGG,TGGGGGG,TGGGGGGG,TGGGGGGGG,TGGGGGGGGG,TGGGGGGTG,TGGGGGT,TGGGGGTG,TGGGGT	1621.98	AF=0,0,0.289593,0.21267,0,0.00452489,0,0,0.493213,0;AO=6,7,29,36,18,3,7,20,74,3;DP=222;FAO=0,0,64,47,0,1,0,0,109,0;FDP=221;FR=.;FRO=0;FSAF=0,0,51,47,0,1,0,0,101,0;FSAR=0,0,13,0,0,0,0,0,8,0;FSRF=0;FSRR=0;FWDB=0.0399018,0.0789215,-0.0829466,-0.0417321,-0.0278658,-0.0209067,0.0095661,0.00977101,0.00931558,0.00930071;FXX=0.00896821;HRUN=11,11,11,11,11,11,11,0,0,11;LEN=2,1,1,2,3,4,3,1,2,1;MLLD=11.2496…	GT:GQ:DP:FDP:RO:FRO:AO:FAO:AF:SAR:SAF:SRF:SRR:FSAR:FSAF:FSRF:FSRR	3/9:148:222:221:14:0:6,7,29,36,18,3,7,20,74,3:0,0,64,47,0,1,0,0,109,0:0,0,0.289593,0.21267,0,0.00452489,0,0,0.493213,0:6,4,1,0,0,0,0,0,0,3:0,3,28,36,18,3,7,20,74,0:10:4:0,0,13,0,0,0,0,0,8,0:0,0,51,47,0,1,0,0,101,0:0:0	YES	NO
190	IX004	177	T	chr20	57566943	C	A	13.2488	AF=0.0390879;AO=12;DP=307;FAO=12;FDP=307;FR=.;FRO=295;FSAF=0;FSAR=12;FSRF=8;FSRR=287;FWDB=0.0229244;FXX=0;HRUN=2;LEN=1;MLLD=73.4467;OALT=A;OID=.;OMAPALT=A;OPOS=57566943;OREF=C;QD=0.172623;RBI=0.0600228;REFB=-0.00364101;REVB=-0.0554725;RO=295;SAF=0;SAR=12;SRF=8;SRR=287;SSEN=0;SSEP=0;SSSB=-0.294246;STB=0.998375;STBP=0.354;TYPE=snp;VARB=0.0952658	GT:GQ:DP:FDP:RO:FRO:AO:FAO:AF:SAR:SAF:SRF:SRR:FSAR:FSAF:FSRF:FSRR	0/1:13:307:307:295:295:12:12:0.0390879:12:0:8:287:12:0:8:287	NO	NO
191	IX004	177	T	chr22	3150414	G	A	1022.31	AF=0.497608;AO=102;DP=212;FAO=104;FDP=209;FR=.,HEALED;FRO=105;FSAF=43;FSAR=61;FSRF=37;FSRR=68;FWDB=-0.0132283;FXX=0.00476168;HRUN=1;LEN=1;MLLD=113.955;OALT=A;OID=.;OMAPALT=A;OPOS=3150414;OREF=G;QD=19.5657;RBI=0.0464693;REFB=-0.00979191;REVB=-0.0445467;RO=106;SAF=41;SAR=61;SRF=38;SRR=68;SSEN=0;SSEP=0;SSSB=0.0422862;STB=0.531978;STBP=0.395;TYPE=snp;VARB=0.00790746	GT:GQ:DP:FDP:RO:FRO:AO:FAO:AF:SAR:SAF:SRF:SRR:FSAR:FSAF:FSRF:FSRR	0/1:1017:212:209:106:105:102:104:0.497608:61:41:38:68:61:43:37:68	YES	YES
192	IX004	177	T	chr25	11658204	T	C	3624.08	AF=0.529231;AO=343;DP=650;FAO=344;FDP=650;FR=.;FRO=306;FSAF=17;FSAR=327;FSRF=13;FSRR=293;FWDB=0.00546371;FXX=0;HRUN=1;LEN=1;MLLD=97.6569;OALT=C;OID=.;OMAPALT=C;OPOS=11658204;OREF=T;QD=22.302;RBI=0.013721;REFB=-0.0349266;REVB=-0.0125862;RO=305;SAF=17;SAR=326;SRF=12;SRR=293;SSEN=0;SSEP=0;SSSB=0.049366;STB=0.517935;STBP=0.695;TYPE=snp;VARB=0.034413	GT:GQ:DP:FDP:RO:FRO:AO:FAO:AF:SAR:SAF:SRF:SRR:FSAR:FSAF:FSRF:FSRR	0/1:3017:650:650:305:306:343:344:0.529231:326:17:12:293:327:17:13:293	YES	NO
193	IX004	177	T	chr25	11658211	TC	CG	3405.26	AF=0.519747;AO=329;DP=633;FAO=329;FDP=633;FR=.;FRO=304;FSAF=3;FSAR=326;FSRF=11;FSRR=293;FWDB=0.0423551;FXX=0;HRUN=1;LEN=2;MLLD=380.142;OALT=CG;OID=.;OMAPALT=CG;OPOS=11658211;OREF=TC;QD=21.5182;RBI=0.04379;REFB=-0.0241031;REVB=0.0111179;RO=304;SAF=3;SAR=326;SRF=11;SRR=293;SSEN=0;SSEP=0;SSSB=-0.374341;STB=0.710775;STBP=0.006;TYPE=mnp;VARB=0.0234378	GT:GQ:DP:FDP:RO:FRO:AO:FAO:AF:SAR:SAF:SRF:SRR:FSAR:FSAF:FSRF:FSRR	0/1:3007:633:633:304:304:329:329:0.519747:326:3:11:293:326:3:11:293	YES	NO
194	IX004	177	T	chr25	11658216	C	A	3411.75	AF=0.523052;AO=329;DP=629;FAO=329;FDP=629;FR=.;FRO=300;FSAF=3;FSAR=326;FSRF=7;FSRR=293;FWDB=-0.0377485;FXX=0;HRUN=4;LEN=1;MLLD=144.775;OALT=A;OID=.;OMAPALT=A;OPOS=11658216;OREF=C;QD=21.6964;RBI=0.0379593;REFB=0.0400158;REVB=-0.00399532;RO=300;SAF=3;SAR=326;SRF=7;SRR=293;SSEN=0;SSEP=0;SSSB=-0.246315;STB=0.637082;STBP=0.087;TYPE=snp;VARB=-0.0360163	GT:GQ:DP:FDP:RO:FRO:AO:FAO:AF:SAR:SAF:SRF:SRR:FSAR:FSAF:FSRF:FSRR	0/1:2952:629:629:300:300:329:329:0.523052:326:3:7:293:326:3:7:293	YES	NO
195	IX004	177	T	chr26	38761242	C	T	9759.17	AF=1;AO=608;DP=611;FAO=615;FDP=615;FR=.;FRO=0;FSAF=278;FSAR=337;FSRF=0;FSRR=0;FWDB=0.035831;FXX=0;HRUN=1;LEN=1;MLLD=83.2383;OALT=T;OID=.;OMAPALT=T;OPOS=38761242;OREF=C;QD=63.4743;RBI=0.047201;REFB=0;REVB=0.0307258;RO=0;SAF=275;SAR=333;SRF=0;SRR=0;SSEN=0;SSEP=0;SSSB=0;STB=0.5;STBP=1;TYPE=snp;VARB=8.70273e-05	GT:GQ:DP:FDP:RO:FRO:AO:FAO:AF:SAR:SAF:SRF:SRR:FSAR:FSAF:FSRF:FSRR	1/1:53:611:615:0:0:608:615:1:333:275:0:0:337:278:0:0	NO	NO
196	IX004	177	T	chr26	38761283	C	T	2829.64	AF=0.482471;AO=286;DP=602;FAO=289;FDP=599;FR=.;FRO=310;FSAF=111;FSAR=178;FSRF=145;FSRR=165;FWDB=0.0050349;FXX=0.00663339;HRUN=1;LEN=1;MLLD=171.892;OALT=T;OID=.;OMAPALT=T;OPOS=38761283;OREF=C;QD=18.8958;RBI=0.0179923;REFB=-0.0199144;REVB=0.0172735;RO=306;SAF=109;SAR=177;SRF=141;SRR=165;SSEN=0;SSEP=0;SSSB=-0.0778658;STB=0.544801;STBP=0.031;TYPE=snp;VARB=0.0194879	GT:GQ:DP:FDP:RO:FRO:AO:FAO:AF:SAR:SAF:SRF:SRR:FSAR:FSAF:FSRF:FSRR	0/1:2829:602:599:306:310:286:289:0.482471:177:109:141:165:178:111:145:165	NO	NO
197	IX004	177	T	chr26	38761758	A	G	5110.32	AF=0.50349;AO=504;DP=1002;FAO=505;FDP=1003;FR=.;FRO=498;FSAF=208;FSAR=297;FSRF=199;FSRR=299;FWDB=-0.0150175;FXX=0.00199003;HRUN=1;LEN=1;MLLD=204.052;OALT=G;OID=.;OMAPALT=G;OPOS=38761758;OREF=A;QD=20.3801;RBI=0.0160928;REFB=-0.014488;REVB=0.00578374;RO=497;SAF=208;SAR=296;SRF=198;SRR=299;SSEN=0;SSEP=0;SSSB=0.0134587;STB=0.506308;STBP=0.685;TYPE=snp;VARB=0.0141388	GT:GQ:DP:FDP:RO:FRO:AO:FAO:AF:SAR:SAF:SRF:SRR:FSAR:FSAF:FSRF:FSRR	0/1:4997:1002:1003:497:498:504:505:0.50349:296:208:198:299:297:208:199:299	NO	NO
198	IX004	177	T	chr28	31338032	G	A	3010.27	AF=0.493464;AO=301;DP=611;FAO=302;FDP=612;FR=.;FRO=310;FSAF=201;FSAR=101;FSRF=198;FSRR=112;FWDB=-0.0248159;FXX=0;HRUN=3;LEN=1;MLLD=311.654;OALT=A;OID=.;OMAPALT=A;OPOS=31338032;OREF=G;QD=19.6749;RBI=0.0391487;REFB=-0.00337002;REVB=0.0302786;RO=307;SAF=201;SAR=100;SRF=197;SRR=110;SSEN=0;SSEP=0;SSSB=0.0268271;STB=0.515123;STBP=0.48;TYPE=snp;VARB=0.00360709	GT:GQ:DP:FDP:RO:FRO:AO:FAO:AF:SAR:SAF:SRF:SRR:FSAR:FSAF:FSRF:FSRR	0/1:3010:611:612:307:310:301:302:0.493464:100:201:197:110:101:201:198:112	YES	YES
199	IX004	177	T	chr28	31342948	C	A	2757.8	AF=0.472175;AO=280;DP=593;FAO=280;FDP=593;FR=.;FRO=313;FSAF=3;FSAR=277;FSRF=3;FSRR=310;FWDB=0.0362861;FXX=0;HRUN=3;LEN=1;MLLD=388.179;OALT=A;OID=.;OMAPALT=A;OPOS=31342948;OREF=C;QD=18.6024;RBI=0.0385723;REFB=-0.0307227;REVB=-0.0130822;RO=313;SAF=3;SAR=277;SRF=3;SRR=310;SSEN=0;SSEP=0;SSSB=0.0263791;STB=0.51446;STBP=0.863;TYPE=snp;VARB=0.0339463	GT:GQ:DP:FDP:RO:FRO:AO:FAO:AF:SAR:SAF:SRF:SRR:FSAR:FSAF:FSRF:FSRR	0/1:2757:593:593:313:313:280:280:0.472175:277:3:3:310:277:3:3:310	YES	NO
200	IX004	177	T	chr32	26137009	C	T	1976.11	AF=0.462415;AO=202;DP=441;FAO=203;FDP=439;FR=.;FRO=236;FSAF=151;FSAR=52;FSRF=194;FSRR=42;FWDB=-0.00191729;FXX=0.00678718;HRUN=1;LEN=1;MLLD=162.342;OALT=T;OID=.;OMAPALT=T;OPOS=26137009;OREF=C;QD=18.0056;RBI=0.0154315;REFB=-0.0308154;REVB=-0.0153119;RO=234;SAF=151;SAR=51;SRF=194;SRR=40;SSEN=0;SSEP=0;SSSB=-0.112333;STB=0.558282;STBP=0.073;TYPE=snp;VARB=0.0377022	GT:GQ:DP:FDP:RO:FRO:AO:FAO:AF:SAR:SAF:SRF:SRR:FSAR:FSAF:FSRF:FSRR	0/1:1976:441:439:234:236:202:203:0.462415:51:151:194:40:52:151:194:42	NO	NO
201	IX004	177	T	chr32	26139439	A	T	5165.88	AF=0.477314;AO=527;DP=1105;FAO=526;FDP=1102;FR=.;FRO=576;FSAF=391;FSAR=135;FSRF=366;FSRR=210;FWDB=-0.00244407;FXX=0.00271491;HRUN=1;LEN=1;MLLD=381.761;OALT=T;OID=.;OMAPALT=T;OPOS=26139439;OREF=A;QD=18.7509;RBI=0.0150304;REFB=-0.00975173;REVB=0.0148303;RO=565;SAF=392;SAR=135;SRF=366;SRR=199;SSEN=0;SSEP=0;SSSB=0.111425;STB=0.568958;STBP=0;TYPE=snp;VARB=0.0103754	GT:GQ:DP:FDP:RO:FRO:AO:FAO:AF:SAR:SAF:SRF:SRR:FSAR:FSAF:FSRF:FSRR	0/1:5165:1105:1102:565:576:527:526:0.477314:135:392:366:199:135:391:366:210	YES	NO
202	IX004	177	T	chr32	26139504	G	A	6188.99	AF=0.501642;AO=610;DP=1220;FAO=611;FDP=1218;FR=.;FRO=607;FSAF=371;FSAR=240;FSRF=343;FSRR=264;FWDB=0.0158742;FXX=0.00163933;HRUN=3;LEN=1;MLLD=66.7189;OALT=A;OID=.;OMAPALT=A;OPOS=26139504;OREF=G;QD=20.3251;RBI=0.045852;REFB=-0.00855872;REVB=-0.0430164;RO=606;SAF=370;SAR=240;SRF=343;SRR=263;SSEN=0;SSEP=0;SSSB=0.0384043;STB=0.5218;STBP=0.124;TYPE=snp;VARB=0.00785616	GT:GQ:DP:FDP:RO:FRO:AO:FAO:AF:SAR:SAF:SRF:SRR:FSAR:FSAF:FSRF:FSRR	0/1:6123:1220:1218:606:607:610:611:0.501642:240:370:343:263:240:371:343:264	YES	NO
203	IX004	177	T	chr32	26140000	T	A	6.26154	AF=0.0296496;AO=12;DP=371;FAO=11;FDP=371;FR=.;FRO=360;FSAF=8;FSAR=3;FSRF=93;FSRR=267;FWDB=0.0864665;FXX=0.0026881;HRUN=2;LEN=1;MLLD=102.519;OALT=A;OID=.;OMAPALT=A;OPOS=26140000;OREF=T;QD=0.0675098;RBI=0.0866136;REFB=-0.00139495;REVB=-0.00504551;RO=359;SAF=9;SAR=3;SRF=92;SRR=267;SSEN=0;SSEP=0;SSSB=0.398838;STB=0.876529;STBP=0.051;TYPE=snp;VARB=0.119844	GT:GQ:DP:FDP:RO:FRO:AO:FAO:AF:SAR:SAF:SRF:SRR:FSAR:FSAF:FSRF:FSRR	0/1:6:371:371:359:360:12:11:0.0296496:3:9:92:267:3:8:93:267	NO	NO
204	IX004	177	T	chr34	12651251	G	C	4260.79	AF=0.477974;AO=431;DP=908;FAO=434;FDP=908;FR=.;FRO=474;FSAF=172;FSAR=262;FSRF=198;FSRR=276;FWDB=-0.00857576;FXX=0.0011001;HRUN=1;LEN=1;MLLD=144.999;OALT=C;OID=.;OMAPALT=C;OPOS=12651251;OREF=G;QD=18.77;RBI=0.00996871;REFB=-0.0321153;REVB=0.00508248;RO=471;SAF=171;SAR=260;SRF=195;SRR=276;SSEN=0;SSEP=0;SSSB=-0.0170919;STB=0.511621;STBP=0.496;TYPE=snp;VARB=0.0351973	GT:GQ:DP:FDP:RO:FRO:AO:FAO:AF:SAR:SAF:SRF:SRR:FSAR:FSAF:FSRF:FSRR	0/1:4260:908:908:471:474:431:434:0.477974:260:171:195:276:262:172:198:276	YES	NO
205	IX004	177	T	chr34	12674426	T	C	3694.87	AF=0.500686;AO=365;DP=729;FAO=365;FDP=729;FR=.;FRO=364;FSAF=167;FSAR=198;FSRF=175;FSRR=189;FWDB=-0.0338817;FXX=0;HRUN=4;LEN=1;MLLD=276.303;OALT=C;OID=.;OMAPALT=C;OPOS=12674426;OREF=T;QD=20.2737;RBI=0.0342398;REFB=-0.0193411;REVB=0.00493847;RO=362;SAF=167;SAR=198;SRF=173;SRR=189;SSEN=0;SSEP=0;SSSB=-0.0186604;STB=0.511662;STBP=0.512;TYPE=snp;VARB=0.0183213	GT:GQ:DP:FDP:RO:FRO:AO:FAO:AF:SAR:SAF:SRF:SRR:FSAR:FSAF:FSRF:FSRR	0/1:3677:729:729:362:364:365:365:0.500686:198:167:173:189:198:167:175:189	YES	YES
206	IX004	177	T	chr37	19283123	G	A	3598.75	AF=0.49449;AO=359;DP=726;FAO=359;FDP=726;FR=.;FRO=367;FSAF=192;FSAR=167;FSRF=185;FSRR=182;FWDB=-0.0353194;FXX=0;HRUN=1;LEN=1;MLLD=217.124;OALT=A;OID=.;OMAPALT=A;OPOS=19283123;OREF=G;QD=19.8278;RBI=0.0362016;REFB=-0.00578887;REVB=-0.00794347;RO=367;SAF=192;SAR=167;SRF=185;SRR=182;SSEN=0;SSEP=0;SSSB=0.0284686;STB=0.515576;STBP=0.394;TYPE=snp;VARB=0.00622929	GT:GQ:DP:FDP:RO:FRO:AO:FAO:AF:SAR:SAF:SRF:SRR:FSAR:FSAF:FSRF:FSRR	0/1:3598:726:726:367:367:359:359:0.49449:167:192:185:182:167:192:185:182	YES	NO
207	IX004	177	T	chr37	19323616	A	G	1613.64	AF=0.525597;AO=153;DP=294;FAO=154;FDP=293;FR=.,HEALED;FRO=139;FSAF=136;FSAR=18;FSRF=117;FSRR=22;FWDB=0.00567898;FXX=0.00340124;HRUN=2;LEN=1;MLLD=363.035;OALT=G;OID=.;OMAPALT=G;OPOS=19323616;OREF=A;QD=22.0292;RBI=0.00582115;REFB=-0.0306123;REVB=-0.00127868;RO=133;SAF=136;SAR=17;SRF=117;SRR=16;SSEN=0;SSEP=0;SSSB=0.0194874;STB=0.54432;STBP=0.265;TYPE=snp;VARB=0.0275409	GT:GQ:DP:FDP:RO:FRO:AO:FAO:AF:SAR:SAF:SRF:SRR:FSAR:FSAF:FSRF:FSRR	0/1:1374:294:293:133:139:153:154:0.525597:17:136:117:16:18:136:117:22	YES	NO
208	IX004	177	T	chr37	19325209	T	C	3578.89	AF=0.497908;AO=349;DP=718;FAO=357;FDP=717;FR=.,HEALED;FRO=360;FSAF=166;FSAR=191;FSRF=178;FSRR=182;FWDB=-0.0129123;FXX=0.00139274;HRUN=3;LEN=1;MLLD=74.4469;OALT=C;OID=.;OMAPALT=C;OPOS=19325209;OREF=T;QD=19.9659;RBI=0.0144655;REFB=-0.0399361;REVB=-0.00652108;RO=334;SAF=165;SAR=184;SRF=177;SRR=157;SSEN=0;SSEP=0;SSSB=-0.0512237;STB=0.514832;STBP=0.397;TYPE=snp;VARB=0.0384364	GT:GQ:DP:FDP:RO:FRO:AO:FAO:AF:SAR:SAF:SRF:SRR:FSAR:FSAF:FSRF:FSRR	0/1:3578:718:717:334:360:349:357:0.497908:184:165:177:157:191:166:178:182	YES	NO
209	IX004	177	T	chr37	19325249	G	A	3841.16	AF=0.494194;AO=383;DP=775;FAO=383;FDP=775;FR=.;FRO=392;FSAF=155;FSAR=228;FSRF=170;FSRR=222;FWDB=0.0100927;FXX=0;HRUN=1;LEN=1;MLLD=188.465;OALT=A;OID=.;OMAPALT=A;OPOS=19325249;OREF=G;QD=19.8253;RBI=0.0187303;REFB=-0.0513331;REVB=0.0157785;RO=391;SAF=155;SAR=228;SRF=170;SRR=221;SSEN=0;SSEP=0;SSSB=-0.0286447;STB=0.515119;STBP=0.416;TYPE=snp;VARB=0.0520685	GT:GQ:DP:FDP:RO:FRO:AO:FAO:AF:SAR:SAF:SRF:SRR:FSAR:FSAF:FSRF:FSRR	0/1:3841:775:775:391:392:383:383:0.494194:228:155:170:221:228:155:170:222	YES	NO
210	IX004	177	T	chr37	19325258	C	G	12387	AF=1;AO=768;DP=779;FAO=776;FDP=776;FR=.,HEALED;FRO=0;FSAF=325;FSAR=451;FSRF=0;FSRR=0;FWDB=0.00693376;FXX=0.00385104;HRUN=1;LEN=1;MLLD=189.168;OALT=G;OID=.;OMAPALT=G;OPOS=19325258;OREF=C;QD=63.8505;RBI=0.114579;REFB=0;REVB=0.114369;RO=0;SAF=322;SAR=446;SRF=0;SRR=0;SSEN=0;SSEP=0;SSSB=0;STB=0.5;STBP=1;TYPE=snp;VARB=0.000105661	GT:GQ:DP:FDP:RO:FRO:AO:FAO:AF:SAR:SAF:SRF:SRR:FSAR:FSAF:FSRF:FSRR	1/1:67:779:776:0:0:768:776:1:446:322:0:0:451:325:0:0	YES	NO
211	IX004	177	T	chr37	19325276	T	C	3895.36	AF=0.494253;AO=387;DP=783;FAO=387;FDP=783;FR=.;FRO=396;FSAF=150;FSAR=237;FSRF=165;FSRR=231;FWDB=0.00359918;FXX=0;HRUN=4;LEN=1;MLLD=293.275;OALT=C;OID=.;OMAPALT=C;OPOS=19325276;OREF=T;QD=19.8997;RBI=0.0042586;REFB=-0.0138266;REVB=0.00227631;RO=395;SAF=150;SAR=237;SRF=164;SRR=231;SSEN=0;SSEP=0;SSSB=-0.0266478;STB=0.515377;STBP=0.382;TYPE=snp;VARB=0.0151509	GT:GQ:DP:FDP:RO:FRO:AO:FAO:AF:SAR:SAF:SRF:SRR:FSAR:FSAF:FSRF:FSRR	0/1:3895:783:783:395:396:387:387:0.494253:237:150:164:231:237:150:165:231	YES	NO
212	IX004	177	T	chr37	19329151	A	T	2054.87	AF=0.504926;AO=205;DP=402;FAO=205;FDP=406;FR=.;FRO=201;FSAF=122;FSAR=83;FSRF=104;FSRR=97;FWDB=0.0107389;FXX=0;HRUN=2;LEN=1;MLLD=59.8475;OALT=T;OID=.;OMAPALT=T;OPOS=19329151;OREF=A;QD=20.245;RBI=0.099909;REFB=-0.0037731;REVB=0.0993302;RO=196;SAF=122;SAR=83;SRF=99;SRR=97;SSEN=0;SSEP=0;SSSB=0.0820505;STB=0.539315;STBP=0.097;TYPE=snp;VARB=0.0044948	GT:GQ:DP:FDP:RO:FRO:AO:FAO:AF:SAR:SAF:SRF:SRR:FSAR:FSAF:FSRF:FSRR	0/1:1988:402:406:196:201:205:205:0.504926:83:122:99:97:83:122:104:97	YES	YES
213	IX004	177	T	chr37	19329209	C	T	1997.18	AF=0.498765;AO=193;DP=405;FAO=202;FDP=405;FR=.,HEALED;FRO=203;FSAF=107;FSAR=95;FSRF=92;FSRR=111;FWDB=-0.00619191;FXX=0;HRUN=1;LEN=1;MLLD=101.377;OALT=T;OID=.;OMAPALT=T;OPOS=19329209;OREF=C;QD=19.7252;RBI=0.00638201;REFB=-0.0248019;REVB=-0.00154605;RO=203;SAF=101;SAR=92;SRF=92;SRR=111;SSEN=0;SSEP=0;SSSB=0.0654305;STB=0.538302;STBP=0.118;TYPE=snp;VARB=0.0265254	GT:GQ:DP:FDP:RO:FRO:AO:FAO:AF:SAR:SAF:SRF:SRR:FSAR:FSAF:FSRF:FSRR	0/1:1996:405:405:203:203:193:202:0.498765:92:101:92:111:95:107:92:111	YES	NO
214	IX004	177	T	chr37	19332373	T	C	1135.76	AF=0.470356;AO=119;DP=253;FAO=119;FDP=253;FR=.;FRO=134;FSAF=46;FSAR=73;FSRF=60;FSRR=74;FWDB=0.0547162;FXX=0;HRUN=2;LEN=1;MLLD=50.157;OALT=C;OID=.;OMAPALT=C;OPOS=19332373;OREF=T;QD=17.9566;RBI=0.0548162;REFB=-0.00389619;REVB=-0.00330954;RO=132;SAF=46;SAR=73;SRF=60;SRR=72;SSEN=0;SSEP=0;SSSB=-0.0671455;STB=0.533649;STBP=0.32;TYPE=snp;VARB=0.00482729	GT:GQ:DP:FDP:RO:FRO:AO:FAO:AF:SAR:SAF:SRF:SRR:FSAR:FSAF:FSRF:FSRR	0/1:1135:253:253:132:134:119:119:0.470356:73:46:60:72:73:46:60:74	YES	NO
215	IX004	177	T	chr5	24198533	A	T	3597.07	AF=0.468193;AO=365;DP=787;FAO=368;FDP=786;FR=.;FRO=418;FSAF=166;FSAR=202;FSRF=220;FSRR=198;FWDB=-0.0118932;FXX=0.00127063;HRUN=1;LEN=1;MLLD=168.781;OALT=T;OID=.;OMAPALT=T;OPOS=24198533;OREF=A;QD=18.3057;RBI=0.0391296;REFB=-0.0364394;REVB=0.0372784;RO=418;SAF=166;SAR=199;SRF=220;SRR=198;SSEN=0;SSEP=0;SSSB=-0.0695165;STB=0.540075;STBP=0.029;TYPE=snp;VARB=0.0467615	GT:GQ:DP:FDP:RO:FRO:AO:FAO:AF:SAR:SAF:SRF:SRR:FSAR:FSAF:FSRF:FSRR	0/1:3597:787:786:418:418:365:368:0.468193:199:166:220:198:202:166:220:198	YES	NO
216	IX004	177	T	chr5	24198679	C	T	3529.26	AF=0.488243;AO=340;DP=727;FAO=353;FDP=723;FR=.,HEALED,HEALED;FRO=370;FSAF=134;FSAR=219;FSRF=167;FSRR=203;FWDB=-0.0431402;FXX=0.00550199;HRUN=1;LEN=1;MLLD=119.585;OALT=T;OID=.;OMAPALT=T;OPOS=24198679;OREF=C;QD=19.5257;RBI=0.0479543;REFB=-0.0416202;REVB=0.0209412;RO=351;SAF=123;SAR=217;SRF=157;SRR=194;SSEN=0;SSEP=0;SSSB=-0.0836301;STB=0.538257;STBP=0.045;TYPE=snp;VARB=0.0450908	GT:GQ:DP:FDP:RO:FRO:AO:FAO:AF:SAR:SAF:SRF:SRR:FSAR:FSAF:FSRF:FSRR	0/1:3529:727:723:351:370:340:353:0.488243:217:123:157:194:219:134:167:203	YES	YES
217	IX004	177	T	chr5	24199401	ATAAAATAAAAT	ATAAAATA,ATAAAATAAAATAAAAT,ATAAAAT	1587.98	AF=0,0.329341,0.45509;AO=2,18,46;DP=138;FAO=0,55,76;FDP=167;FR=.;FRO=36;FSAF=0,55,69;FSAR=0,0,7;FSRF=34;FSRR=2;FWDB=0.00232346,-0.0498834,0.0208743;FXX=0.0118336;HRUN=4,4,4;LEN=4,5,5;MLLD=146.667,116.994,143.494;OALT=-,TAAAA,-;OID=.,.,.;OMAPALT=ATAAAATA,ATAAAATAAAATAAAAT,ATAAAAT;OPOS=24199409,24199402,24199402;OREF=AAAT,-,TAAAA;QD=38.0355;RBI=0.0715732,0.0848101,0.0931766;REFB=0.00515881,-0.04631…	GT:GQ:DP:FDP:RO:FRO:AO:FAO:AF:SAR:SAF:SRF:SRR:FSAR:FSAF:FSRF:FSRR	2/3:488:138:167:2:36:2,18,46:0,55,76:0,0.329341,0.45509:1,0,1:1,18,45:2:0:0,0,7:0,55,69:34:2	NO	NO
218	IX004	177	T	chr5	24199546	G	A	519.414	AF=0.303965;AO=69;DP=228;FAO=69;FDP=227;FR=.;FRO=158;FSAF=21;FSAR=48;FSRF=78;FSRR=80;FWDB=0.0676622;FXX=0.00438577;HRUN=1;LEN=1;MLLD=93.174;OALT=A;OID=.;OMAPALT=A;OPOS=24199546;OREF=G;QD=9.15267;RBI=0.0676785;REFB=-0.00587985;REVB=0.00148446;RO=158;SAF=21;SAR=48;SRF=78;SRR=80;SSEN=0;SSEP=0;SSSB=-0.237691;STB=0.638668;STBP=0.005;TYPE=snp;VARB=0.0122201	GT:GQ:DP:FDP:RO:FRO:AO:FAO:AF:SAR:SAF:SRF:SRR:FSAR:FSAF:FSRF:FSRR	0/1:519:228:227:158:158:69:69:0.303965:48:21:78:80:48:21:78:80	YES	YES
219	IX004	177	T	chr5	24219464	ATTTTTC	ATTTTC,ATTTTTCT,ATTTTTCTCTC,ATTTTTTC	7.54502	AF=0,0,0.0308483,0;AO=9,4,12,14;DP=392;FAO=0,0,12,0;FDP=389;FR=.;FRO=377;FSAF=0,0,6,0;FSAR=0,0,6,0;FSRF=203;FSRR=174;FWDB=0.195343,-0.126005,-0.0325256,-0.199293;FXX=0.01269;HRUN=5,1,1,5;LEN=1,1,4,1;MLLD=20.9153,30.7007,264.361,20.4423;OALT=-,T,TCTC,T;OID=.,.,.,.;OMAPALT=ATTTTC,ATTTTTCT,ATTTTTCTCTC,ATTTTTTC;OPOS=24219465,24219471,24219469,24219465;OREF=T,-,-,-;QD=0.0775837;RBI=0.23114,0.180906,0.…	GT:GQ:DP:FDP:RO:FRO:AO:FAO:AF:SAR:SAF:SRF:SRR:FSAR:FSAF:FSRF:FSRR	0/3:7:392:389:349:377:9,4,12,14:0,0,12,0:0,0,0.0308483,0:9,0,6,0:0,4,6,14:183:166:0,0,6,0:0,0,6,0:203:174	NO	NO
220	IX004	177	T	chr5	24219569	C	T	10.3399	AF=0.0341463;AO=14;DP=410;FAO=14;FDP=410;FR=.;FRO=396;FSAF=6;FSAR=8;FSRF=177;FSRR=219;FWDB=-0.0262224;FXX=0;HRUN=3;LEN=1;MLLD=314.415;OALT=T;OID=.;OMAPALT=T;OPOS=24219569;OREF=C;QD=0.100877;RBI=0.0335798;REFB=-0.000806815;REVB=-0.0209759;RO=396;SAF=6;SAR=8;SRF=177;SRR=219;SSEN=0;SSEP=0;SSSB=-0.0150682;STB=0.518021;STBP=0.912;TYPE=snp;VARB=0.0375877	GT:GQ:DP:FDP:RO:FRO:AO:FAO:AF:SAR:SAF:SRF:SRR:FSAR:FSAF:FSRF:FSRR	0/1:10:410:410:396:396:14:14:0.0341463:8:6:177:219:8:6:177:219	YES	NO
221	IX004	177	T	chr5	24219650	A	G	12.0491	AF=0.0358852;AO=15;DP=418;FAO=15;FDP=418;FR=.;FRO=403;FSAF=6;FSAR=9;FSRF=172;FSRR=231;FWDB=0.000573446;FXX=0;HRUN=1;LEN=1;MLLD=184.358;OALT=G;OID=.;OMAPALT=G;OPOS=24219650;OREF=A;QD=0.115303;RBI=0.00182276;REFB=-0.000571787;REVB=-0.0017302;RO=402;SAF=6;SAR=9;SRF=172;SRR=230;SSEN=0;SSEP=0;SSSB=-0.0237578;STB=0.526591;STBP=0.85;TYPE=snp;VARB=0.0295052	GT:GQ:DP:FDP:RO:FRO:AO:FAO:AF:SAR:SAF:SRF:SRR:FSAR:FSAF:FSRF:FSRR	0/1:12:418:418:402:403:15:15:0.0358852:9:6:172:230:9:6:172:231	YES	NO
222	IX004	177	T	chr5	24226831	A	G	13374	AF=1;AO=831;DP=841;FAO=838;FDP=838;FR=.,HEALED;FRO=0;FSAF=449;FSAR=389;FSRF=0;FSRR=0;FWDB=0.0773172;FXX=0.00356714;HRUN=1;LEN=1;MLLD=215.785;OALT=G;OID=.;OMAPALT=G;OPOS=24226831;OREF=A;QD=63.8376;RBI=0.081117;REFB=-0.0173281;REVB=0.0245362;RO=1;SAF=442;SAR=389;SRF=0;SRR=1;SSEN=0;SSEP=0;SSSB=0.00122666;STB=0.5;STBP=1;TYPE=snp;VARB=3.36631e-05	GT:GQ:DP:FDP:RO:FRO:AO:FAO:AF:SAR:SAF:SRF:SRR:FSAR:FSAF:FSRF:FSRR	1/1:66:841:838:1:0:831:838:1:389:442:0:1:389:449:0:0	YES	NO
223	IX004	177	T	chr5	24267294	C	T	2617.94	AF=0.486085;AO=262;DP=539;FAO=262;FDP=539;FR=.;FRO=277;FSAF=202;FSAR=60;FSRF=201;FSRR=76;FWDB=0.00581596;FXX=0;HRUN=3;LEN=1;MLLD=280.979;OALT=T;OID=.;OMAPALT=T;OPOS=24267294;OREF=C;QD=19.4282;RBI=0.00751422;REFB=-0.00926603;REVB=0.00475794;RO=277;SAF=202;SAR=60;SRF=201;SRR=76;SSEN=0;SSEP=0;SSSB=0.0579556;STB=0.531865;STBP=0.191;TYPE=snp;VARB=0.00965685	GT:GQ:DP:FDP:RO:FRO:AO:FAO:AF:SAR:SAF:SRF:SRR:FSAR:FSAF:FSRF:FSRR	0/1:2617:539:539:277:277:262:262:0.486085:60:202:201:76:60:202:201:76	YES	NO
224	IX004	177	T	chr5	24271372	T	C	2271.79	AF=0.501104;AO=213;DP=453;FAO=227;FDP=453;FR=.;FRO=226;FSAF=140;FSAR=87;FSRF=116;FSRR=110;FWDB=-0.00405004;FXX=0;HRUN=1;LEN=1;MLLD=214.052;OALT=C;OID=.;OMAPALT=C;OPOS=24271372;OREF=T;QD=20.0599;RBI=0.00981852;REFB=0.00241739;REVB=-0.00894429;RO=217;SAF=128;SAR=85;SRF=109;SRR=108;SSEN=0;SSEP=0;SSSB=0.0926958;STB=0.553233;STBP=0.015;TYPE=snp;VARB=-0.00219161	GT:GQ:DP:FDP:RO:FRO:AO:FAO:AF:SAR:SAF:SRF:SRR:FSAR:FSAF:FSRF:FSRR	0/1:2256:453:453:217:226:213:227:0.501104:85:128:109:108:87:140:116:110	YES	NO
225	IX004	177	T	chr5	24272687	C	T	2207.56	AF=0.547368;AO=207;DP=380;FAO=208;FDP=380;FR=.;FRO=172;FSAF=78;FSAR=130;FSRF=64;FSRR=108;FWDB=-0.0226436;FXX=0;HRUN=2;LEN=1;MLLD=141.705;OALT=T;OID=.;OMAPALT=T;OPOS=24272687;OREF=C;QD=23.2375;RBI=0.0228316;REFB=-0.025588;REVB=-0.00292394;RO=171;SAF=77;SAR=130;SRF=64;SRR=107;SSEN=0;SSEP=0;SSSB=-0.00203712;STB=0.501404;STBP=0.954;TYPE=snp;VARB=0.0207263	GT:GQ:DP:FDP:RO:FRO:AO:FAO:AF:SAR:SAF:SRF:SRR:FSAR:FSAF:FSRF:FSRR	0/1:1639:380:380:171:172:207:208:0.547368:130:77:64:107:130:78:64:108	YES	YES
226	IX004	177	T	chr9	20608498	A	G	5078.73	AF=0.598667;AO=381;DP=737;FAO=449;FDP=750;FR=.;FRO=301;FSAF=230;FSAR=219;FSRF=264;FSRR=37;FWDB=-0.0167019;FXX=0;HRUN=2;LEN=1;MLLD=311.89;OALT=G;OID=.;OMAPALT=G;OPOS=20608498;OREF=A;QD=27.0866;RBI=0.0292171;REFB=-0.0196645;REVB=0.0239726;RO=250;SAF=205;SAR=176;SRF=245;SRR=5;SSEN=0;SSEP=0;SSSB=-0.339689;STB=0.647559;STBP=0;TYPE=snp;VARB=0.0173939	GT:GQ:DP:FDP:RO:FRO:AO:FAO:AF:SAR:SAF:SRF:SRR:FSAR:FSAF:FSRF:FSRR	0/1:2583:737:750:250:301:381:449:0.598667:176:205:245:5:219:230:264:37	NO	NO
227	IX004	177	T	chr9	20709173	CTT	C	12233.1	AF=1;AO=745;DP=775;FAO=771;FDP=771;FR=.;FRO=0;FSAF=371;FSAR=400;FSRF=0;FSRR=0;FWDB=-0.0312765;FXX=0.00516122;HRUN=4;LEN=2;MLLD=43.025;OALT=-;OID=.;OMAPALT=C;OPOS=20709174;OREF=TT;QD=63.4661;RBI=0.0351687;REFB=0;REVB=0.0160815;RO=0;SAF=352;SAR=393;SRF=0;SRR=0;SSEN=0;SSEP=0;SSSB=-4.93653e-08;STB=0.5;STBP=1;TYPE=del;VARB=-2.05486e-05	GT:GQ:DP:FDP:RO:FRO:AO:FAO:AF:SAR:SAF:SRF:SRR:FSAR:FSAF:FSRF:FSRR	1/1:67:775:771:0:0:745:771:1:393:352:0:0:400:371:0:0	NO	NO
228	IX004	177	T	chr9	49016767	A	G	2908.65	AF=0.463303;AO=302;DP=653;FAO=303;FDP=654;FR=.;FRO=351;FSAF=185;FSAR=118;FSRF=214;FSRR=137;FWDB=0.0365863;FXX=0;HRUN=1;LEN=1;MLLD=54.5582;OALT=G;OID=.;OMAPALT=G;OPOS=49016767;OREF=A;QD=17.7899;RBI=0.0365893;REFB=-0.0666007;REVB=0.000468716;RO=350;SAF=184;SAR=118;SRF=214;SRR=136;SSEN=0;SSEP=0;SSSB=-0.00221047;STB=0.500493;STBP=0.985;TYPE=snp;VARB=0.0771579	GT:GQ:DP:FDP:RO:FRO:AO:FAO:AF:SAR:SAF:SRF:SRR:FSAR:FSAF:FSRF:FSRR	0/1:2908:653:654:350:351:302:303:0.463303:118:184:214:136:118:185:214:137	YES	NO
229	IX005	218	T	chr13	47473467	G	A	19.2494	AF=0.059322;AO=7;DP=118;FAO=7;FDP=118;FR=.;FRO=111;FSAF=3;FSAR=4;FSRF=66;FSRR=45;FWDB=-0.0187462;FXX=0;HRUN=1;LEN=1;MLLD=95.3025;OALT=A;OID=.;OMAPALT=A;OPOS=47473467;OREF=G;QD=0.652523;RBI=0.0334799;REFB=-0.00631092;REVB=-0.0277396;RO=111;SAF=3;SAR=4;SRF=66;SRR=45;SSEN=0;SSEP=0;SSSB=-0.166022;STB=0.65207;STBP=0.454;TYPE=snp;VARB=0.118282	GT:GQ:DP:FDP:RO:FRO:AO:FAO:AF:SAR:SAF:SRF:SRR:FSAR:FSAF:FSRF:FSRR	0/1:19:118:118:111:111:7:7:0.059322:4:3:66:45:4:3:66:45	NO	NO
230	IX005	218	T	chr14	55699186	C	G	378.725	AF=0.411215;AO=44;DP=107;FAO=44;FDP=107;FR=.;FRO=63;FSAF=17;FSAR=27;FSRF=38;FSRR=25;FWDB=-0.000457434;FXX=0;HRUN=1;LEN=1;MLLD=80.1948;OALT=G;OID=.;OMAPALT=G;OPOS=55699186;OREF=C;QD=14.1579;RBI=0.00712076;REFB=-0.0400005;REVB=0.00710605;RO=63;SAF=17;SAR=27;SRF=38;SRR=25;SSEN=0;SSEP=0;SSSB=-0.224888;STB=0.62679;STBP=0.034;TYPE=snp;VARB=0.0462877	GT:GQ:DP:FDP:RO:FRO:AO:FAO:AF:SAR:SAF:SRF:SRR:FSAR:FSAF:FSRF:FSRR	0/1:378:107:107:63:63:44:44:0.411215:27:17:38:25:27:17:38:25	NO	NO
231	IX005	218	T	chr14	55699210	C	T	26.7909	AF=0.0747664;AO=8;DP=107;FAO=8;FDP=107;FR=.;FRO=99;FSAF=5;FSAR=3;FSRF=50;FSRR=49;FWDB=-0.0138341;FXX=0;HRUN=1;LEN=1;MLLD=207.033;OALT=T;OID=.;OMAPALT=T;OPOS=55699210;OREF=C;QD=1.00153;RBI=0.0345519;REFB=-0.00228196;REVB=-0.0316616;RO=99;SAF=5;SAR=3;SRF=50;SRR=49;SSEN=0;SSEP=0;SSSB=0.130415;STB=0.611484;STBP=0.554;TYPE=snp;VARB=0.032571	GT:GQ:DP:FDP:RO:FRO:AO:FAO:AF:SAR:SAF:SRF:SRR:FSAR:FSAF:FSRF:FSRR	0/1:26:107:107:99:99:8:8:0.0747664:3:5:50:49:3:5:50:49	YES	NO
232	IX005	218	T	chr14	55699266	T	G	12.9445	AF=0.0485437;AO=5;DP=103;FAO=5;FDP=103;FR=.;FRO=98;FSAF=3;FSAR=2;FSRF=48;FSRR=50;FWDB=-0.00269905;FXX=0;HRUN=1;LEN=1;MLLD=127.711;OALT=G;OID=.;OMAPALT=G;OPOS=55699266;OREF=T;QD=0.502701;RBI=0.0172862;REFB=-0.00391041;REVB=-0.0170742;RO=98;SAF=3;SAR=2;SRF=48;SRR=50;SSEN=0;SSEP=0;SSSB=0.0998315;STB=0.604235;STBP=0.688;TYPE=snp;VARB=0.0689002	GT:GQ:DP:FDP:RO:FRO:AO:FAO:AF:SAR:SAF:SRF:SRR:FSAR:FSAF:FSRF:FSRR	0/1:12:103:103:98:98:5:5:0.0485437:2:3:48:50:2:3:48:50	NO	NO
233	IX005	218	T	chr9	49010298	G	A	11.6181	AF=0.0425532;AO=6;DP=141;FAO=6;FDP=141;FR=.;FRO=135;FSAF=4;FSAR=2;FSRF=52;FSRR=83;FWDB=0.0843406;FXX=0;HRUN=1;LEN=1;MLLD=71.9758;OALT=A;OID=.;OMAPALT=A;OPOS=49010298;OREF=G;QD=0.329592;RBI=0.0843478;REFB=-0.0011565;REVB=0.00110142;RO=135;SAF=4;SAR=2;SRF=52;SRR=83;SSEN=0;SSEP=0;SSSB=0.2426;STB=0.751461;STBP=0.24;TYPE=snp;VARB=0.0379467	GT:GQ:DP:FDP:RO:FRO:AO:FAO:AF:SAR:SAF:SRF:SRR:FSAR:FSAF:FSRF:FSRR	0/1:11:141:141:135:135:6:6:0.0425532:2:4:52:83:2:4:52:83	NO	NO
234	IX006	223	T	chr1	23894554	A	G	28.0902	AF=0.0731707;AO=9;DP=123;FAO=9;FDP=123;FR=.;FRO=114;FSAF=8;FSAR=1;FSRF=36;FSRR=78;FWDB=-0.00238516;FXX=0;HRUN=2;LEN=1;MLLD=57.715;OALT=G;OID=.;OMAPALT=G;OPOS=23894554;OREF=A;QD=0.913504;RBI=0.0982016;REFB=-0.0266617;REVB=0.0981726;RO=114;SAF=8;SAR=1;SRF=36;SRR=78;SSEN=0;SSEP=0;SSSB=0.566457;STB=0.934185;STBP=0.03;TYPE=snp;VARB=0.0349739	GT:GQ:DP:FDP:RO:FRO:AO:FAO:AF:SAR:SAF:SRF:SRR:FSAR:FSAF:FSRF:FSRR	0/1:28:123:123:114:114:9:9:0.0731707:1:8:36:78:1:8:36:78	NO	NO
235	IX006	223	T	chr1	23894575	G	A	63.4321	AF=0.125;AO=14;DP=112;FAO=14;FDP=112;FR=.;FRO=98;FSAF=9;FSAR=5;FSRF=19;FSRR=79;FWDB=-0.0499038;FXX=0;HRUN=1;LEN=1;MLLD=304.457;OALT=A;OID=.;OMAPALT=A;OPOS=23894575;OREF=G;QD=2.26543;RBI=0.0511432;REFB=-0.0122652;REVB=-0.0111909;RO=98;SAF=9;SAR=5;SRF=19;SRR=79;SSEN=0;SSEP=0;SSSB=0.538473;STB=0.843428;STBP=0.037;TYPE=snp;VARB=0.0791245	GT:GQ:DP:FDP:RO:FRO:AO:FAO:AF:SAR:SAF:SRF:SRR:FSAR:FSAF:FSRF:FSRR	0/1:63:112:112:98:98:14:14:0.125:5:9:19:79:5:9:19:79	YES	YES
236	IX006	223	T	chr1	23912345	G	A	22.8035	AF=0.0645161;AO=8;DP=124;FAO=8;FDP=124;FR=.;FRO=116;FSAF=1;FSAR=7;FSRF=55;FSRR=61;FWDB=-0.0278672;FXX=0;HRUN=1;LEN=1;MLLD=149.04;OALT=A;OID=.;OMAPALT=A;OPOS=23912345;OREF=G;QD=0.735597;RBI=0.0490539;REFB=-0.00216534;REVB=-0.0403696;RO=115;SAF=1;SAR=7;SRF=55;SRR=60;SSEN=0;SSEP=0;SSSB=-0.382453;STB=0.851235;STBP=0.063;TYPE=snp;VARB=0.0705304	GT:GQ:DP:FDP:RO:FRO:AO:FAO:AF:SAR:SAF:SRF:SRR:FSAR:FSAF:FSRF:FSRR	0/1:22:124:124:115:116:8:8:0.0645161:7:1:55:60:7:1:55:61	NO	NO
237	IX006	223	T	chr1	30256465	A	T	68.8438	AF=0.130435;AO=15;DP=115;FAO=15;FDP=115;FR=.;FRO=100;FSAF=9;FSAR=6;FSRF=55;FSRR=45;FWDB=-0.0303577;FXX=0;HRUN=2;LEN=1;MLLD=159.881;OALT=T;OID=.;OMAPALT=T;OPOS=30256465;OREF=A;QD=2.39457;RBI=0.0333122;REFB=-0.00364537;REVB=-0.0137152;RO=100;SAF=9;SAR=6;SRF=55;SRR=45;SSEN=0;SSEP=0;SSSB=0.0632425;STB=0.544424;STBP=0.731;TYPE=snp;VARB=0.0233715	GT:GQ:DP:FDP:RO:FRO:AO:FAO:AF:SAR:SAF:SRF:SRR:FSAR:FSAF:FSRF:FSRR	0/1:68:115:115:100:100:15:15:0.130435:6:9:55:45:6:9:55:45	NO	NO
238	IX006	223	T	chr1	30257995	T	C	53.5253	AF=0.115385;AO=12;DP=104;FAO=12;FDP=104;FR=.;FRO=92;FSAF=10;FSAR=2;FSRF=45;FSRR=47;FWDB=-0.0217375;FXX=0;HRUN=1;LEN=1;MLLD=89.9205;OALT=C;OID=.;OMAPALT=C;OPOS=30257995;OREF=T;QD=2.05866;RBI=0.0227391;REFB=-0.0127301;REVB=0.0066747;RO=92;SAF=10;SAR=2;SRF=45;SRR=47;SSEN=0;SSEP=0;SSSB=0.428363;STB=0.81612;STBP=0.031;TYPE=snp;VARB=0.107321	GT:GQ:DP:FDP:RO:FRO:AO:FAO:AF:SAR:SAF:SRF:SRR:FSAR:FSAF:FSRF:FSRR	0/1:53:104:104:92:92:12:12:0.115385:2:10:45:47:2:10:45:47	NO	NO
239	IX006	223	T	chr1	30258050	C	T	6.00919	AF=0.0294118;AO=3;DP=102;FAO=3;FDP=102;FR=.;FRO=99;FSAF=2;FSAR=1;FSRF=48;FSRR=51;FWDB=-0.0387913;FXX=0;HRUN=2;LEN=1;MLLD=55.6653;OALT=T;OID=.;OMAPALT=T;OPOS=30258050;OREF=C;QD=0.235654;RBI=0.090141;REFB=-0.000450367;REVB=-0.0813673;RO=98;SAF=2;SAR=1;SRF=47;SRR=51;SSEN=0;SSEP=0;SSSB=0.12923;STB=0.674171;STBP=0.579;TYPE=snp;VARB=-0.0165895	GT:GQ:DP:FDP:RO:FRO:AO:FAO:AF:SAR:SAF:SRF:SRR:FSAR:FSAF:FSRF:FSRR	0/1:6:102:102:98:99:3:3:0.0294118:1:2:47:51:1:2:48:51	NO	NO
240	IX006	223	T	chr1	30258055	G	A	6.00998	AF=0.0294118;AO=3;DP=102;FAO=3;FDP=102;FR=.;FRO=99;FSAF=1;FSAR=2;FSRF=49;FSRR=50;FWDB=0.00630947;FXX=0;HRUN=2;LEN=1;MLLD=313.483;OALT=A;OID=.;OMAPALT=A;OPOS=30258055;OREF=G;QD=0.235686;RBI=0.0183343;REFB=-8.30991e-05;REVB=0.0172144;RO=99;SAF=1;SAR=2;SRF=49;SRR=50;SSEN=0;SSEP=0;SSSB=-0.11169;STB=0.656842;STBP=0.663;TYPE=snp;VARB=0.00481358	GT:GQ:DP:FDP:RO:FRO:AO:FAO:AF:SAR:SAF:SRF:SRR:FSAR:FSAF:FSRF:FSRR	0/1:6:102:102:99:99:3:3:0.0294118:2:1:49:50:2:1:49:50	NO	NO
241	IX006	223	T	chr1	30258121	C	T	54.3799	AF=0.117647;AO=12;DP=102;FAO=12;FDP=102;FR=.;FRO=90;FSAF=8;FSAR=4;FSRF=40;FSRR=50;FWDB=-0.00694016;FXX=0;HRUN=1;LEN=1;MLLD=232.97;OALT=T;OID=.;OMAPALT=T;OPOS=30258121;OREF=C;QD=2.13254;RBI=0.00995645;REFB=0.000197347;REVB=-0.00713898;RO=90;SAF=8;SAR=4;SRF=40;SRR=50;SSEN=0;SSEP=0;SSSB=0.266399;STB=0.691995;STBP=0.169;TYPE=snp;VARB=-0.00361997	GT:GQ:DP:FDP:RO:FRO:AO:FAO:AF:SAR:SAF:SRF:SRR:FSAR:FSAF:FSRF:FSRR	0/1:54:102:102:90:90:12:12:0.117647:4:8:40:50:4:8:40:50	NO	NO
242	IX006	223	T	chr1	30258125	C	T	9.22717	AF=0.0392157;AO=4;DP=102;FAO=4;FDP=102;FR=.;FRO=98;FSAF=1;FSAR=3;FSRF=47;FSRR=51;FWDB=-0.0592421;FXX=0;HRUN=2;LEN=1;MLLD=152.525;OALT=T;OID=.;OMAPALT=T;OPOS=30258125;OREF=C;QD=0.36185;RBI=0.0632351;REFB=-0.00093536;REVB=-0.0221144;RO=98;SAF=1;SAR=3;SRF=47;SRR=51;SSEN=0;SSEP=0;SSSB=-0.189512;STB=0.726111;STBP=0.417;TYPE=snp;VARB=0.014559	GT:GQ:DP:FDP:RO:FRO:AO:FAO:AF:SAR:SAF:SRF:SRR:FSAR:FSAF:FSRF:FSRR	0/1:9:102:102:98:98:4:4:0.0392157:3:1:47:51:3:1:47:51	NO	NO
243	IX006	223	T	chr13	46762473	G	A	753.442	AF=0.451977;AO=80;DP=177;FAO=80;FDP=177;FR=.;FRO=97;FSAF=48;FSAR=32;FSRF=62;FSRR=35;FWDB=-0.0131367;FXX=0;HRUN=1;LEN=1;MLLD=76.3919;OALT=A;OID=.;OMAPALT=A;OPOS=46762473;OREF=G;QD=17.0269;RBI=0.0327112;REFB=-0.00987248;REVB=-0.0299574;RO=96;SAF=48;SAR=32;SRF=62;SRR=34;SSEN=0;SSEP=0;SSSB=-0.0474682;STB=0.52256;STBP=0.605;TYPE=snp;VARB=0.0162965	GT:GQ:DP:FDP:RO:FRO:AO:FAO:AF:SAR:SAF:SRF:SRR:FSAR:FSAF:FSRF:FSRR	0/1:753:177:177:96:97:80:80:0.451977:32:48:62:34:32:48:62:35	YES	NO
244	IX006	223	T	chr13	47473599	A	G	31.5648	AF=0.0714286;AO=11;DP=154;FAO=11;FDP=154;FR=.;FRO=143;FSAF=4;FSAR=7;FSRF=73;FSRR=70;FWDB=-0.037686;FXX=0;HRUN=1;LEN=1;MLLD=250.125;OALT=G;OID=.;OMAPALT=G;OPOS=47473599;OREF=A;QD=0.819865;RBI=0.0444235;REFB=-0.00387551;REVB=-0.0235206;RO=143;SAF=4;SAR=7;SRF=73;SRR=70;SSEN=0;SSEP=0;SSSB=-0.159432;STB=0.636116;STBP=0.389;TYPE=snp;VARB=0.0438435	GT:GQ:DP:FDP:RO:FRO:AO:FAO:AF:SAR:SAF:SRF:SRR:FSAR:FSAF:FSRF:FSRR	0/1:31:154:154:143:143:11:11:0.0714286:7:4:73:70:7:4:73:70	NO	NO
245	IX006	223	T	chr14	55626945	A	G	9.22717	AF=0.0392157;AO=4;DP=102;FAO=4;FDP=102;FR=.;FRO=98;FSAF=3;FSAR=1;FSRF=45;FSRR=53;FWDB=0.00559357;FXX=0;HRUN=1;LEN=1;MLLD=219.627;OALT=G;OID=.;OMAPALT=G;OPOS=55626945;OREF=A;QD=0.36185;RBI=0.0432849;REFB=-0.00167397;REVB=-0.042922;RO=98;SAF=3;SAR=1;SRF=45;SRR=53;SSEN=0;SSEP=0;SSSB=0.234132;STB=0.77012;STBP=0.355;TYPE=snp;VARB=0.0278322	GT:GQ:DP:FDP:RO:FRO:AO:FAO:AF:SAR:SAF:SRF:SRR:FSAR:FSAF:FSRF:FSRR	0/1:9:102:102:98:98:4:4:0.0392157:1:3:45:53:1:3:45:53	NO	NO
246	IX006	223	T	chr14	55699186	C	G	293.944	AF=0.296296;AO=41;DP=135;FAO=40;FDP=135;FR=.;FRO=95;FSAF=19;FSAR=21;FSRF=57;FSRR=38;FWDB=0.0024641;FXX=0;HRUN=1;LEN=1;MLLD=91.2364;OALT=G;OID=.;OMAPALT=G;OPOS=55699186;OREF=C;QD=8.70944;RBI=0.0192501;REFB=-0.0242838;REVB=-0.0190918;RO=94;SAF=20;SAR=21;SRF=56;SRR=38;SSEN=0;SSEP=0;SSSB=-0.128482;STB=0.58737;STBP=0.202;TYPE=snp;VARB=0.0638181	GT:GQ:DP:FDP:RO:FRO:AO:FAO:AF:SAR:SAF:SRF:SRR:FSAR:FSAF:FSRF:FSRR	0/1:293:135:135:94:95:41:40:0.296296:21:20:56:38:21:19:57:38	NO	NO
247	IX006	223	T	chr20	8209744	G	A	973.712	AF=0.406716;AO=110;DP=270;FAO=109;FDP=268;FR=.,HEALED;FRO=157;FSAF=69;FSAR=40;FSRF=103;FSRR=54;FWDB=0.010391;FXX=0.00371733;HRUN=2;LEN=1;MLLD=71.8564;OALT=A;OID=.;OMAPALT=A;OPOS=8209744;OREF=G;QD=14.533;RBI=0.0248006;REFB=0.00748976;REVB=-0.0225188;RO=156;SAF=70;SAR=40;SRF=103;SRR=53;SSEN=0;SSEP=0;SSSB=-0.0273481;STB=0.514736;STBP=0.703;TYPE=snp;VARB=-0.008467	GT:GQ:DP:FDP:RO:FRO:AO:FAO:AF:SAR:SAF:SRF:SRR:FSAR:FSAF:FSRF:FSRR	0/1:969:270:268:156:157:110:109:0.406716:40:70:103:53:40:69:103:54	YES	NO
248	IX006	223	T	chr20	8209788	T	C	994.189	AF=0.41573;AO=110;DP=266;FAO=111;FDP=267;FR=.;FRO=156;FSAF=65;FSAR=46;FSRF=102;FSRR=54;FWDB=-0.0539606;FXX=0;HRUN=1;LEN=1;MLLD=135.369;OALT=C;OID=.;OMAPALT=C;OPOS=8209788;OREF=T;QD=14.8942;RBI=0.0539735;REFB=-0.0195403;REVB=0.00118109;RO=156;SAF=64;SAR=46;SRF=102;SRR=54;SSEN=0;SSEP=0;SSSB=-0.07899;STB=0.541665;STBP=0.253;TYPE=snp;VARB=0.0272475	GT:GQ:DP:FDP:RO:FRO:AO:FAO:AF:SAR:SAF:SRF:SRR:FSAR:FSAF:FSRF:FSRR	0/1:994:266:267:156:156:110:111:0.41573:46:64:102:54:46:65:102:54	YES	NO
249	IX006	223	T	chr20	8209901	C	T	744.265	AF=0.375;AO=87;DP=232;FAO=87;FDP=232;FR=.;FRO=145;FSAF=42;FSAR=45;FSRF=85;FSRR=60;FWDB=-0.0295734;FXX=0;HRUN=1;LEN=1;MLLD=208.259;OALT=T;OID=.;OMAPALT=T;OPOS=8209901;OREF=C;QD=12.8322;RBI=0.0295821;REFB=-0.0126229;REVB=-0.000714213;RO=144;SAF=42;SAR=45;SRF=85;SRR=59;SSEN=0;SSEP=0;SSSB=-0.118392;STB=0.56443;STBP=0.148;TYPE=snp;VARB=0.0173554	GT:GQ:DP:FDP:RO:FRO:AO:FAO:AF:SAR:SAF:SRF:SRR:FSAR:FSAF:FSRF:FSRR	0/1:744:232:232:144:145:87:87:0.375:45:42:85:59:45:42:85:60	YES	NO
250	IX006	223	T	chr22	3086767	C	T	6.67717	AF=0.0314961;AO=4;DP=127;FAO=4;FDP=127;FR=.;FRO=123;FSAF=3;FSAR=1;FSRF=90;FSRR=33;FWDB=0.00930855;FXX=0;HRUN=2;LEN=1;MLLD=64.5036;OALT=T;OID=.;OMAPALT=T;OPOS=3086767;OREF=C;QD=0.210305;RBI=0.0289443;REFB=0.00303953;REVB=0.0274067;RO=123;SAF=3;SAR=1;SRF=90;SRR=33;SSEN=0;SSEP=0;SSSB=0.0172075;STB=0.52296;STBP=0.951;TYPE=snp;VARB=-0.0933802	GT:GQ:DP:FDP:RO:FRO:AO:FAO:AF:SAR:SAF:SRF:SRR:FSAR:FSAF:FSRF:FSRR	0/1:6:127:127:123:123:4:4:0.0314961:1:3:90:33:1:3:90:33	NO	NO
251	IX006	223	T	chr23	3844323	G	A	14.6585	AF=0.0479452;AO=7;DP=146;FAO=7;FDP=146;FR=.;FRO=139;FSAF=2;FSAR=5;FSRF=82;FSRR=57;FWDB=-0.00586205;FXX=0;HRUN=2;LEN=1;MLLD=68.821;OALT=A;OID=.;OMAPALT=A;OPOS=3844323;OREF=G;QD=0.401603;RBI=0.0181174;REFB=0.00334986;REVB=0.0171428;RO=138;SAF=2;SAR=5;SRF=81;SRR=57;SSEN=0;SSEP=0;SSSB=-0.273303;STB=0.771347;STBP=0.185;TYPE=snp;VARB=-0.0332555	GT:GQ:DP:FDP:RO:FRO:AO:FAO:AF:SAR:SAF:SRF:SRR:FSAR:FSAF:FSRF:FSRR	0/1:14:146:146:138:139:7:7:0.0479452:5:2:81:57:5:2:82:57	NO	NO
252	IX006	223	T	chr23	3844338	G	A	14.9123	AF=0.0472973;AO=7;DP=148;FAO=7;FDP=148;FR=.,HEALED;FRO=141;FSAF=2;FSAR=5;FSRF=73;FSRR=68;FWDB=-0.0633022;FXX=0;HRUN=2;LEN=1;MLLD=43.8576;OALT=A;OID=.;OMAPALT=A;OPOS=3844338;OREF=G;QD=0.403035;RBI=0.0808004;REFB=6.84913e-05;REVB=0.050215;RO=131;SAF=2;SAR=5;SRF=68;SRR=63;SSEN=0;SSEP=0;SSSB=-0.219487;STB=0.719147;STBP=0.278;TYPE=snp;VARB=-0.0105779	GT:GQ:DP:FDP:RO:FRO:AO:FAO:AF:SAR:SAF:SRF:SRR:FSAR:FSAF:FSRF:FSRR	0/1:14:148:148:131:141:7:7:0.0472973:5:2:68:63:5:2:73:68	NO	NO
253	IX006	223	T	chr24	43656587	C	T	6.42747	AF=0.0307692;AO=4;DP=130;FAO=4;FDP=130;FR=.;FRO=126;FSAF=2;FSAR=2;FSRF=60;FSRR=66;FWDB=-0.0170006;FXX=0;HRUN=1;LEN=1;MLLD=334.155;OALT=T;OID=.;OMAPALT=T;OPOS=43656587;OREF=C;QD=0.197768;RBI=0.0243756;REFB=0.000259229;REVB=-0.0174686;RO=126;SAF=2;SAR=2;SRF=60;SRR=66;SSEN=0;SSEP=0;SSSB=0.0172379;STB=0.522962;STBP=0.907;TYPE=snp;VARB=-0.0102503	GT:GQ:DP:FDP:RO:FRO:AO:FAO:AF:SAR:SAF:SRF:SRR:FSAR:FSAF:FSRF:FSRR	0/1:6:130:130:126:126:4:4:0.0307692:2:2:60:66:2:2:60:66	NO	NO
254	IX006	223	T	chr24	43656985	C	T	11.4988	AF=0.0422535;AO=6;DP=141;FAO=6;FDP=142;FR=.;FRO=136;FSAF=4;FSAR=2;FSRF=66;FSRR=70;FWDB=-0.0959248;FXX=0;HRUN=1;LEN=1;MLLD=106.675;OALT=T;OID=.;OMAPALT=T;OPOS=43656985;OREF=C;QD=0.323911;RBI=0.0959392;REFB=-0.00138562;REVB=0.00165929;RO=135;SAF=4;SAR=2;SRF=65;SRR=70;SSEN=0;SSEP=0;SSSB=0.160405;STB=0.672326;STBP=0.41;TYPE=snp;VARB=0.0235403	GT:GQ:DP:FDP:RO:FRO:AO:FAO:AF:SAR:SAF:SRF:SRR:FSAR:FSAF:FSRF:FSRR	0/1:11:141:142:135:136:6:6:0.0422535:2:4:65:70:2:4:66:70	NO	NO
255	IX006	223	T	chr26	22067057	T	C	18.2523	AF=0.0536913;AO=8;DP=149;FAO=8;FDP=149;FR=.;FRO=141;FSAF=1;FSAR=7;FSRF=69;FSRR=72;FWDB=0.0113852;FXX=0;HRUN=1;LEN=1;MLLD=202.639;OALT=C;OID=.;OMAPALT=C;OPOS=22067057;OREF=T;QD=0.489996;RBI=0.035718;REFB=6.95688e-07;REVB=-0.0338549;RO=141;SAF=1;SAR=7;SRF=69;SRR=72;SSEN=0;SSEP=0;SSSB=-0.362967;STB=0.86022;STBP=0.065;TYPE=snp;VARB=-0.00101629	GT:GQ:DP:FDP:RO:FRO:AO:FAO:AF:SAR:SAF:SRF:SRR:FSAR:FSAF:FSRF:FSRR	0/1:18:149:149:141:141:8:8:0.0536913:7:1:69:72:7:1:69:72	NO	NO
256	IX006	223	T	chr26	28718328	A	G	161.833	AF=0.235294;AO=24;DP=102;FAO=24;FDP=102;FR=.;FRO=78;FSAF=8;FSAR=16;FSRF=39;FSRR=39;FWDB=-0.0226484;FXX=0;HRUN=1;LEN=1;MLLD=247.578;OALT=G;OID=.;OMAPALT=G;OPOS=28718328;OREF=A;QD=6.34638;RBI=0.0229018;REFB=-0.0151386;REVB=0.00339696;RO=78;SAF=8;SAR=16;SRF=39;SRR=39;SSEN=0;SSEP=0;SSSB=-0.212511;STB=0.630761;STBP=0.161;TYPE=snp;VARB=0.0520859	GT:GQ:DP:FDP:RO:FRO:AO:FAO:AF:SAR:SAF:SRF:SRR:FSAR:FSAF:FSRF:FSRR	0/1:161:102:102:78:78:24:24:0.235294:16:8:39:39:16:8:39:39	YES	NO
257	IX006	223	T	chr26	37906312	G	A	483.298	AF=0.472727;AO=52;DP=110;FAO=52;FDP=110;FR=.;FRO=58;FSAF=23;FSAR=29;FSRF=34;FSRR=24;FWDB=-0.0666219;FXX=0;HRUN=1;LEN=1;MLLD=83.0014;OALT=A;OID=.;OMAPALT=A;OPOS=37906312;OREF=G;QD=17.5745;RBI=0.0676642;REFB=-0.060961;REVB=-0.0118305;RO=58;SAF=23;SAR=29;SRF=34;SRR=24;SSEN=0;SSEP=0;SSSB=-0.135995;STB=0.575528;STBP=0.162;TYPE=snp;VARB=0.0709344	GT:GQ:DP:FDP:RO:FRO:AO:FAO:AF:SAR:SAF:SRF:SRR:FSAR:FSAF:FSRF:FSRR	0/1:483:110:110:58:58:52:52:0.472727:29:23:34:24:29:23:34:24	YES	YES
258	IX006	223	T	chr26	38761742	G	A	191.033	AF=0.26;AO=25;DP=99;FAO=26;FDP=100;FR=.;FRO=74;FSAF=6;FSAR=20;FSRF=37;FSRR=37;FWDB=0.0867507;FXX=0;HRUN=1;LEN=1;MLLD=129.166;OALT=A;OID=.;OMAPALT=A;OPOS=38761742;OREF=G;QD=7.64133;RBI=0.0895784;REFB=-0.00131049;REVB=0.0223294;RO=74;SAF=5;SAR=20;SRF=37;SRR=37;SSEN=0;SSEP=0;SSSB=-0.401625;STB=0.715298;STBP=0.014;TYPE=snp;VARB=0.00443173	GT:GQ:DP:FDP:RO:FRO:AO:FAO:AF:SAR:SAF:SRF:SRR:FSAR:FSAF:FSRF:FSRR	0/1:191:99:100:74:74:25:26:0.26:20:5:37:37:20:6:37:37	NO	NO
259	IX006	223	T	chr26	38761758	A	G	197.107	AF=0.267327;AO=27;DP=101;FAO=27;FDP=101;FR=.;FRO=74;FSAF=13;FSAR=14;FSRF=28;FSRR=46;FWDB=-0.0153147;FXX=0;HRUN=1;LEN=1;MLLD=224.486;OALT=G;OID=.;OMAPALT=G;OPOS=38761758;OREF=A;QD=7.80621;RBI=0.0165725;REFB=-0.00242782;REVB=-0.00633303;RO=74;SAF=13;SAR=14;SRF=28;SRR=46;SSEN=0;SSEP=0;SSSB=0.127382;STB=0.576016;STBP=0.383;TYPE=snp;VARB=0.00688468	GT:GQ:DP:FDP:RO:FRO:AO:FAO:AF:SAR:SAF:SRF:SRR:FSAR:FSAF:FSRF:FSRR	0/1:197:101:101:74:74:27:27:0.267327:14:13:28:46:14:13:28:46	NO	NO
260	IX006	223	T	chr28	3953798	C	A	6.68671	AF=0.03125;AO=5;DP=160;FAO=5;FDP=160;FR=.;FRO=155;FSAF=1;FSAR=4;FSRF=60;FSRR=95;FWDB=0.0138765;FXX=0;HRUN=1;LEN=1;MLLD=336.601;OALT=A;OID=.;OMAPALT=A;OPOS=3953798;OREF=C;QD=0.167168;RBI=0.0179237;REFB=-0.000391234;REVB=-0.0113447;RO=155;SAF=1;SAR=4;SRF=60;SRR=95;SSEN=0;SSEP=0;SSSB=-0.152042;STB=0.710444;STBP=0.381;TYPE=snp;VARB=0.0140108	GT:GQ:DP:FDP:RO:FRO:AO:FAO:AF:SAR:SAF:SRF:SRR:FSAR:FSAF:FSRF:FSRR	0/1:6:160:160:155:155:5:5:0.03125:4:1:60:95:4:1:60:95	NO	NO
261	IX006	223	T	chr3	257713	G	A	8.09769	AF=0.0357143;AO=4;DP=112;FAO=4;FDP=112;FR=.;FRO=108;FSAF=2;FSAR=2;FSRF=57;FSRR=51;FWDB=-0.0117778;FXX=0;HRUN=3;LEN=1;MLLD=259.679;OALT=A;OID=.;OMAPALT=A;OPOS=257713;OREF=G;QD=0.289203;RBI=0.0198371;REFB=-0.000189358;REVB=0.0159622;RO=108;SAF=2;SAR=2;SRF=57;SRR=51;SSEN=0;SSEP=0;SSSB=-0.021673;STB=0.526653;STBP=0.899;TYPE=snp;VARB=0.00525498	GT:GQ:DP:FDP:RO:FRO:AO:FAO:AF:SAR:SAF:SRF:SRR:FSAR:FSAF:FSRF:FSRR	0/1:8:112:112:108:108:4:4:0.0357143:2:2:57:51:2:2:57:51	NO	NO
262	IX006	223	T	chr3	258275	C	T	19.8379	AF=0.0608696;AO=7;DP=115;FAO=7;FDP=115;FR=.;FRO=108;FSAF=2;FSAR=5;FSRF=36;FSRR=72;FWDB=-0.0646876;FXX=0;HRUN=1;LEN=1;MLLD=78.4833;OALT=T;OID=.;OMAPALT=T;OPOS=258275;OREF=C;QD=0.690013;RBI=0.0686568;REFB=-0.00166208;REVB=-0.023006;RO=108;SAF=2;SAR=5;SRF=36;SRR=72;SSEN=0;SSEP=0;SSSB=-0.0552654;STB=0.552171;STBP=0.824;TYPE=snp;VARB=0.0135613	GT:GQ:DP:FDP:RO:FRO:AO:FAO:AF:SAR:SAF:SRF:SRR:FSAR:FSAF:FSRF:FSRR	0/1:19:115:115:108:108:7:7:0.0608696:5:2:36:72:5:2:36:72	NO	NO
263	IX006	223	T	chr32	26106124	G	A	13.7535	AF=0.048;AO=6;DP=125;FAO=6;FDP=125;FR=.;FRO=119;FSAF=3;FSAR=3;FSRF=67;FSRR=52;FWDB=0.0464698;FXX=0;HRUN=1;LEN=1;MLLD=95.9559;OALT=A;OID=.;OMAPALT=A;OPOS=26106124;OREF=G;QD=0.440113;RBI=0.0653245;REFB=-8.86241e-05;REVB=0.0459112;RO=118;SAF=3;SAR=3;SRF=66;SRR=52;SSEN=0;SSEP=0;SSSB=-0.054769;STB=0.559803;STBP=0.762;TYPE=snp;VARB=0.010636	GT:GQ:DP:FDP:RO:FRO:AO:FAO:AF:SAR:SAF:SRF:SRR:FSAR:FSAF:FSRF:FSRR	0/1:13:125:125:118:119:6:6:0.048:3:3:66:52:3:3:67:52	NO	NO
264	IX006	223	T	chr32	26139439	A	T	648.627	AF=0.457516;AO=70;DP=154;FAO=70;FDP=153;FR=.,HEALED;FRO=83;FSAF=53;FSAR=17;FSRF=53;FSRR=30;FWDB=-0.00318496;FXX=0.00649309;HRUN=1;LEN=1;MLLD=365.12;OALT=T;OID=.;OMAPALT=T;OPOS=26139439;OREF=A;QD=16.9576;RBI=0.013308;REFB=-0.00488644;REVB=0.0129212;RO=78;SAF=53;SAR=17;SRF=53;SRR=25;SSEN=0;SSEP=0;SSSB=0.0946039;STB=0.580223;STBP=0.116;TYPE=snp;VARB=0.0055131	GT:GQ:DP:FDP:RO:FRO:AO:FAO:AF:SAR:SAF:SRF:SRR:FSAR:FSAF:FSRF:FSRR	0/1:648:154:153:78:83:70:70:0.457516:17:53:53:25:17:53:53:30	YES	NO
265	IX006	223	T	chr32	26139504	G	A	788.867	AF=0.496933;AO=81;DP=163;FAO=81;FDP=163;FR=.;FRO=82;FSAF=51;FSAR=30;FSRF=48;FSRR=34;FWDB=0.000590173;FXX=0;HRUN=3;LEN=1;MLLD=69.0301;OALT=A;OID=.;OMAPALT=A;OPOS=26139504;OREF=G;QD=19.3587;RBI=0.0515209;REFB=-0.00862531;REVB=-0.0515175;RO=81;SAF=51;SAR=30;SRF=47;SRR=34;SSEN=0;SSEP=0;SSSB=0.047386;STB=0.523574;STBP=0.573;TYPE=snp;VARB=0.00768548	GT:GQ:DP:FDP:RO:FRO:AO:FAO:AF:SAR:SAF:SRF:SRR:FSAR:FSAF:FSRF:FSRR	0/1:788:163:163:81:82:81:81:0.496933:30:51:47:34:30:51:48:34	YES	NO
266	IX006	223	T	chr32	26139639	G	A	6.50925	AF=0.0310078;AO=4;DP=129;FAO=4;FDP=129;FR=.;FRO=125;FSAF=0;FSAR=4;FSRF=35;FSRR=90;FWDB=-0.0296117;FXX=0;HRUN=2;LEN=1;MLLD=72.5099;OALT=A;OID=.;OMAPALT=A;OPOS=26139639;OREF=G;QD=0.201837;RBI=0.0653244;REFB=0.00126191;REVB=0.0582273;RO=125;SAF=0;SAR=4;SRF=35;SRR=90;SSEN=0;SSEP=0;SSSB=-0.291266;STB=0.996382;STBP=0.118;TYPE=snp;VARB=-0.0281315	GT:GQ:DP:FDP:RO:FRO:AO:FAO:AF:SAR:SAF:SRF:SRR:FSAR:FSAF:FSRF:FSRR	0/1:6:129:129:125:125:4:4:0.0310078:4:0:35:90:4:0:35:90	NO	NO
267	IX006	223	T	chr32	26143132	G	A	8.86959	AF=0.0380952;AO=4;DP=105;FAO=4;FDP=105;FR=.;FRO=101;FSAF=2;FSAR=2;FSRF=53;FSRR=48;FWDB=-0.0111432;FXX=0;HRUN=3;LEN=1;MLLD=267.623;OALT=A;OID=.;OMAPALT=A;OPOS=26143132;OREF=G;QD=0.337889;RBI=0.0424096;REFB=-0.0018746;REVB=-0.0409195;RO=101;SAF=2;SAR=2;SRF=53;SRR=48;SSEN=0;SSEP=0;SSSB=-0.0198984;STB=0.523691;STBP=0.913;TYPE=snp;VARB=0.0479529	GT:GQ:DP:FDP:RO:FRO:AO:FAO:AF:SAR:SAF:SRF:SRR:FSAR:FSAF:FSRF:FSRR	0/1:8:105:105:101:101:4:4:0.0380952:2:2:53:48:2:2:53:48	NO	NO
268	IX006	223	T	chr34	12651251	G	C	2176.83	AF=0.949367;AO=150;DP=159;FAO=150;FDP=158;FR=.;FRO=8;FSAF=58;FSAR=92;FSRF=2;FSRR=6;FWDB=0.0360398;FXX=0.00628891;HRUN=1;LEN=1;MLLD=157.183;OALT=C;OID=.;OMAPALT=C;OPOS=12651251;OREF=G;QD=55.1097;RBI=0.0425925;REFB=-0.0655773;REVB=0.0226992;RO=8;SAF=58;SAR=92;SRF=2;SRR=6;SSEN=0;SSEP=0;SSSB=0.0138991;STB=0.507318;STBP=0.46;TYPE=snp;VARB=0.0026732	GT:GQ:DP:FDP:RO:FRO:AO:FAO:AF:SAR:SAF:SRF:SRR:FSAR:FSAF:FSRF:FSRR	0/1:16:159:158:8:8:150:150:0.949367:92:58:2:6:92:58:2:6	YES	NO
269	IX006	223	T	chr34	12674426	T	C	557.111	AF=0.538462;AO=56;DP=104;FAO=56;FDP=104;FR=.;FRO=48;FSAF=29;FSAR=27;FSRF=18;FSRR=30;FWDB=0.00936464;FXX=0;HRUN=4;LEN=1;MLLD=286.82;OALT=C;OID=.;OMAPALT=C;OPOS=12674426;OREF=T;QD=21.4273;RBI=0.00945506;REFB=-0.0170576;REVB=0.00130449;RO=48;SAF=29;SAR=27;SRF=18;SRR=30;SSEN=0;SSEP=0;SSSB=0.119723;STB=0.565685;STBP=0.156;TYPE=snp;VARB=0.0181133	GT:GQ:DP:FDP:RO:FRO:AO:FAO:AF:SAR:SAF:SRF:SRR:FSAR:FSAF:FSRF:FSRR	0/1:440:104:104:48:48:56:56:0.538462:27:29:18:30:27:29:18:30	YES	YES
270	IX006	223	T	chr34	12675498	C	T	133.958	AF=0.138249;AO=30;DP=217;FAO=30;FDP=217;FR=.;FRO=187;FSAF=28;FSAR=2;FSRF=113;FSRR=74;FWDB=-0.0221998;FXX=0;HRUN=2;LEN=1;MLLD=348.492;OALT=T;OID=.;OMAPALT=T;OPOS=12675498;OREF=C;QD=2.46927;RBI=0.0657057;REFB=-0.00715989;REVB=-0.0618418;RO=187;SAF=28;SAR=2;SRF=113;SRR=74;SSEN=0;SSEP=0;SSSB=0.532737;STB=0.882674;STBP=0;TYPE=snp;VARB=0.0473858	GT:GQ:DP:FDP:RO:FRO:AO:FAO:AF:SAR:SAF:SRF:SRR:FSAR:FSAF:FSRF:FSRR	0/1:133:217:217:187:187:30:30:0.138249:2:28:113:74:2:28:113:74	NO	NO
271	IX006	223	T	chr34	12675510	G	A	133.625	AF=0.138249;AO=30;DP=217;FAO=30;FDP=217;FR=.,HEALED;FRO=187;FSAF=28;FSAR=2;FSRF=113;FSRR=74;FWDB=0.0352798;FXX=0;HRUN=2;LEN=1;MLLD=89.8222;OALT=A;OID=.;OMAPALT=A;OPOS=12675510;OREF=G;QD=2.46313;RBI=0.093505;REFB=0.000200917;REVB=-0.086594;RO=183;SAF=28;SAR=2;SRF=113;SRR=70;SSEN=0;SSEP=0;SSSB=0.52561;STB=0.882674;STBP=0;TYPE=snp;VARB=-0.00288254	GT:GQ:DP:FDP:RO:FRO:AO:FAO:AF:SAR:SAF:SRF:SRR:FSAR:FSAF:FSRF:FSRR	0/1:133:217:217:183:187:30:30:0.138249:2:28:113:70:2:28:113:74	NO	NO
272	IX006	223	T	chr34	12675615	T	C	126.07	AF=0.135922;AO=28;DP=206;FAO=28;FDP=206;FR=.;FRO=178;FSAF=26;FSAR=2;FSRF=104;FSRR=74;FWDB=-0.0357131;FXX=0;HRUN=3;LEN=1;MLLD=63.7532;OALT=C;OID=.;OMAPALT=C;OPOS=12675615;OREF=T;QD=2.44796;RBI=0.0532704;REFB=-0.00345419;REVB=0.0395261;RO=178;SAF=26;SAR=2;SRF=104;SRR=74;SSEN=0;SSEP=0;SSSB=0.53412;STB=0.883392;STBP=0;TYPE=snp;VARB=0.0255416	GT:GQ:DP:FDP:RO:FRO:AO:FAO:AF:SAR:SAF:SRF:SRR:FSAR:FSAF:FSRF:FSRR	0/1:126:206:206:178:178:28:28:0.135922:2:26:104:74:2:26:104:74	NO	NO
273	IX006	223	T	chr34	12675630	A	G	128.842	AF=0.137931;AO=28;DP=203;FAO=28;FDP=203;FR=.;FRO=175;FSAF=26;FSAR=2;FSRF=101;FSRR=74;FWDB=-0.0181926;FXX=0;HRUN=2;LEN=1;MLLD=312.604;OALT=G;OID=.;OMAPALT=G;OPOS=12675630;OREF=A;QD=2.53876;RBI=0.0219957;REFB=-0.00139265;REVB=-0.012363;RO=175;SAF=26;SAR=2;SRF=101;SRR=74;SSEN=0;SSEP=0;SSSB=0.5406;STB=0.88577;STBP=0;TYPE=snp;VARB=0.0148532	GT:GQ:DP:FDP:RO:FRO:AO:FAO:AF:SAR:SAF:SRF:SRR:FSAR:FSAF:FSRF:FSRR	0/1:128:203:203:175:175:28:28:0.137931:2:26:101:74:2:26:101:74	NO	NO
274	IX006	223	T	chr34	12675699	G	T	8.77601	AF=0.0357143;AO=6;DP=167;FAO=6;FDP=168;FR=.;FRO=162;FSAF=6;FSAR=0;FSRF=82;FSRR=80;FWDB=-0.0232738;FXX=0;HRUN=2;LEN=1;MLLD=62.1765;OALT=T;OID=.;OMAPALT=T;OPOS=12675699;OREF=G;QD=0.208953;RBI=0.035702;REFB=-0.00689612;REVB=0.0270733;RO=161;SAF=6;SAR=0;SRF=81;SRR=80;SSEN=0;SSEP=0;SSSB=0.406479;STB=0.99826;STBP=0.013;TYPE=snp;VARB=0.0283144	GT:GQ:DP:FDP:RO:FRO:AO:FAO:AF:SAR:SAF:SRF:SRR:FSAR:FSAF:FSRF:FSRR	0/1:8:167:168:161:162:6:6:0.0357143:0:6:81:80:0:6:82:80	NO	NO
275	IX006	223	T	chr4	59009898	C	T	25.9445	AF=0.0681818;AO=9;DP=132;FAO=9;FDP=132;FR=.;FRO=123;FSAF=6;FSAR=3;FSRF=56;FSRR=67;FWDB=-0.00696002;FXX=0;HRUN=3;LEN=1;MLLD=306.27;OALT=T;OID=.;OMAPALT=T;OPOS=59009898;OREF=C;QD=0.786196;RBI=0.0204167;REFB=-0.00111675;REVB=-0.0191937;RO=123;SAF=6;SAR=3;SRF=56;SRR=67;SSEN=0;SSEP=0;SSSB=0.221979;STB=0.692651;STBP=0.272;TYPE=snp;VARB=0.0183561	GT:GQ:DP:FDP:RO:FRO:AO:FAO:AF:SAR:SAF:SRF:SRR:FSAR:FSAF:FSRF:FSRR	0/1:25:132:132:123:123:9:9:0.0681818:3:6:56:67:3:6:56:67	NO	NO
276	IX006	223	T	chr4	72638631	G	A	10.7341	AF=0.0391061;AO=7;DP=179;FAO=7;FDP=179;FR=.;FRO=172;FSAF=6;FSAR=1;FSRF=93;FSRR=79;FWDB=0.016469;FXX=0;HRUN=2;LEN=1;MLLD=74.6783;OALT=A;OID=.;OMAPALT=A;OPOS=72638631;OREF=G;QD=0.239868;RBI=0.0269251;REFB=-0.000668856;REVB=0.021301;RO=172;SAF=6;SAR=1;SRF=93;SRR=79;SSEN=0;SSEP=0;SSSB=0.277819;STB=0.828013;STBP=0.122;TYPE=snp;VARB=0.0215855	GT:GQ:DP:FDP:RO:FRO:AO:FAO:AF:SAR:SAF:SRF:SRR:FSAR:FSAF:FSRF:FSRR	0/1:10:179:179:172:172:7:7:0.0391061:1:6:93:79:1:6:93:79	NO	NO
277	IX006	223	T	chr4	72638711	G	A	11.4501	AF=0.0393258;AO=7;DP=179;FAO=7;FDP=178;FR=.;FRO=171;FSAF=5;FSAR=2;FSRF=89;FSRR=82;FWDB=0.0642011;FXX=0.00558628;HRUN=1;LEN=1;MLLD=102.824;OALT=A;OID=.;OMAPALT=A;OPOS=72638711;OREF=G;QD=0.257305;RBI=0.0669679;REFB=-0.00243025;REVB=-0.0190503;RO=170;SAF=5;SAR=2;SRF=89;SRR=81;SSEN=0;SSEP=0;SSSB=0.163971;STB=0.690234;STBP=0.371;TYPE=snp;VARB=0.059546	GT:GQ:DP:FDP:RO:FRO:AO:FAO:AF:SAR:SAF:SRF:SRR:FSAR:FSAF:FSRF:FSRR	0/1:11:179:178:170:171:7:7:0.0393258:2:5:89:81:2:5:89:82	NO	NO
278	IX006	223	T	chr5	24226831	A	G	2195.69	AF=0.959732;AO=143;DP=149;FAO=143;FDP=149;FR=.;FRO=6;FSAF=67;FSAR=76;FSRF=4;FSRR=2;FWDB=0.0965817;FXX=0;HRUN=1;LEN=1;MLLD=230.89;OALT=G;OID=.;OMAPALT=G;OPOS=24226831;OREF=A;QD=58.9447;RBI=0.0999844;REFB=-0.0360586;REVB=0.0258622;RO=6;SAF=67;SAR=76;SRF=4;SRR=2;SSEN=0;SSEP=0;SSSB=-0.0151974;STB=0.508001;STBP=0.361;TYPE=snp;VARB=0.000947301	GT:GQ:DP:FDP:RO:FRO:AO:FAO:AF:SAR:SAF:SRF:SRR:FSAR:FSAF:FSRF:FSRR	0/1:10:149:149:6:6:143:143:0.959732:76:67:4:2:76:67:4:2	YES	NO
279	IX006	223	T	chr5	32563088	C	T	6.67704	AF=0.0314961;AO=4;DP=127;FAO=4;FDP=127;FR=.;FRO=123;FSAF=1;FSAR=3;FSRF=52;FSRR=71;FWDB=-0.0831262;FXX=0;HRUN=2;LEN=1;MLLD=65.966;OALT=T;OID=.;OMAPALT=T;OPOS=32563088;OREF=C;QD=0.2103;RBI=0.0960456;REFB=-0.00128894;REVB=0.0481122;RO=123;SAF=1;SAR=3;SRF=52;SRR=71;SSEN=0;SSEP=0;SSSB=-0.13284;STB=0.681441;STBP=0.508;TYPE=snp;VARB=0.0305944	GT:GQ:DP:FDP:RO:FRO:AO:FAO:AF:SAR:SAF:SRF:SRR:FSAR:FSAF:FSRF:FSRR	0/1:6:127:127:123:123:4:4:0.0314961:3:1:52:71:3:1:52:71	NO	NO
280	IX006	223	T	chr5	32563435	G	A	6.01051	AF=0.0294118;AO=3;DP=102;FAO=3;FDP=102;FR=.;FRO=99;FSAF=1;FSAR=2;FSRF=56;FSRR=43;FWDB=0.0253584;FXX=0;HRUN=1;LEN=1;MLLD=99.7647;OALT=A;OID=.;OMAPALT=A;OPOS=32563435;OREF=G;QD=0.235706;RBI=0.0254346;REFB=-0.00093255;REVB=0.00196633;RO=99;SAF=1;SAR=2;SRF=56;SRR=43;SSEN=0;SSEP=0;SSSB=-0.159346;STB=0.715616;STBP=0.509;TYPE=snp;VARB=0.0312748	GT:GQ:DP:FDP:RO:FRO:AO:FAO:AF:SAR:SAF:SRF:SRR:FSAR:FSAF:FSRF:FSRR	0/1:6:102:102:99:99:3:3:0.0294118:2:1:56:43:2:1:56:43	NO	NO
281	IX006	223	T	chr9	20608223	G	A	10.1464	AF=0.038961;AO=6;DP=154;FAO=6;FDP=154;FR=.;FRO=148;FSAF=4;FSAR=2;FSRF=127;FSRR=21;FWDB=-0.00283911;FXX=0;HRUN=2;LEN=1;MLLD=70.4061;OALT=A;OID=.;OMAPALT=A;OPOS=20608223;OREF=G;QD=0.263544;RBI=0.102756;REFB=0.000472083;REVB=0.102717;RO=148;SAF=4;SAR=2;SRF=127;SRR=21;SSEN=0;SSEP=0;SSSB=-0.257626;STB=0.739583;STBP=0.538;TYPE=snp;VARB=-0.000444328	GT:GQ:DP:FDP:RO:FRO:AO:FAO:AF:SAR:SAF:SRF:SRR:FSAR:FSAF:FSRF:FSRR	0/1:10:154:154:148:148:6:6:0.038961:2:4:127:21:2:4:127:21	NO	NO
282	IX006	223	T	chr9	20608252	G	A	9.93783	AF=0.0384615;AO=6;DP=156;FAO=6;FDP=156;FR=.;FRO=150;FSAF=4;FSAR=2;FSRF=127;FSRR=23;FWDB=-0.0227199;FXX=0;HRUN=2;LEN=1;MLLD=150.252;OALT=A;OID=.;OMAPALT=A;OPOS=20608252;OREF=G;QD=0.254816;RBI=0.0734153;REFB=-0.00156514;REVB=-0.0698112;RO=150;SAF=4;SAR=2;SRF=127;SRR=23;SSEN=0;SSEP=0;SSSB=-0.23342;STB=0.723239;STBP=0.518;TYPE=snp;VARB=0.0416033	GT:GQ:DP:FDP:RO:FRO:AO:FAO:AF:SAR:SAF:SRF:SRR:FSAR:FSAF:FSRF:FSRR	0/1:9:156:156:150:150:6:6:0.0384615:2:4:127:23:2:4:127:23	NO	NO
283	IX006	223	T	chr9	20608498	A	G	917.754	AF=0.572368;AO=78;DP=156;FAO=87;FDP=152;FR=.,HEALED;FRO=65;FSAF=50;FSAR=37;FSRF=55;FSRR=10;FWDB=-0.0127781;FXX=0.0256394;HRUN=2;LEN=1;MLLD=334.687;OALT=G;OID=.;OMAPALT=G;OPOS=20608498;OREF=A;QD=24.1514;RBI=0.0189547;REFB=-0.0175398;REVB=0.014;RO=53;SAF=48;SAR=30;SRF=53;SRR=0;SSEN=0;SSEP=0;SSSB=-0.332416;STB=0.62307;STBP=0.002;TYPE=snp;VARB=0.0153713	GT:GQ:DP:FDP:RO:FRO:AO:FAO:AF:SAR:SAF:SRF:SRR:FSAR:FSAF:FSRF:FSRR	0/1:556:156:152:53:65:78:87:0.572368:30:48:53:0:37:50:55:10	NO	NO
284	IX006	223	T	chr9	20709173	CTT	C	1757.03	AF=0.967213;AO=116;DP=125;FAO=118;FDP=122;FR=.;FRO=4;FSAF=53;FSAR=65;FSRF=2;FSRR=2;FWDB=0.00135707;FXX=0.0239981;HRUN=4;LEN=2;MLLD=41.7314;OALT=-;OID=.;OMAPALT=C;OPOS=20709174;OREF=TT;QD=57.6075;RBI=0.0207355;REFB=0.0945996;REVB=0.020691;RO=3;SAF=51;SAR=65;SRF=1;SRR=2;SSEN=0;SSEP=0;SSSB=0.00516651;STB=0.501684;STBP=0.874;TYPE=del;VARB=-0.00299876	GT:GQ:DP:FDP:RO:FRO:AO:FAO:AF:SAR:SAF:SRF:SRR:FSAR:FSAF:FSRF:FSRR	0/1:7:125:122:3:4:116:118:0.967213:65:51:1:2:65:53:2:2	NO	NO
285	IX006	223	T	chr9	20709219	T	C	6.76438	AF=0.031746;AO=4;DP=126;FAO=4;FDP=126;FR=.;FRO=122;FSAF=2;FSAR=2;FSRF=55;FSRR=67;FWDB=0.00965921;FXX=0;HRUN=1;LEN=1;MLLD=246.652;OALT=C;OID=.;OMAPALT=C;OPOS=20709219;OREF=T;QD=0.214742;RBI=0.0239358;REFB=0.000307662;REVB=0.0219003;RO=122;SAF=2;SAR=2;SRF=55;SRR=67;SSEN=0;SSEP=0;SSSB=0.0363413;STB=0.547384;STBP=0.889;TYPE=snp;VARB=-0.00857515	GT:GQ:DP:FDP:RO:FRO:AO:FAO:AF:SAR:SAF:SRF:SRR:FSAR:FSAF:FSRF:FSRR	0/1:6:126:126:122:122:4:4:0.031746:2:2:55:67:2:2:55:67	NO	NO
286	IX006	223	T	chr9	20709315	C	T	22.5634	AF=0.064;AO=8;DP=125;FAO=8;FDP=125;FR=.;FRO=117;FSAF=2;FSAR=6;FSRF=53;FSRR=64;FWDB=-0.0431188;FXX=0;HRUN=1;LEN=1;MLLD=148.626;OALT=T;OID=.;OMAPALT=T;OPOS=20709315;OREF=C;QD=0.722027;RBI=0.0620801;REFB=-0.0024898;REVB=-0.0446621;RO=117;SAF=2;SAR=6;SRF=53;SRR=64;SSEN=0;SSEP=0;SSSB=-0.218346;STB=0.701599;STBP=0.289;TYPE=snp;VARB=0.0439301	GT:GQ:DP:FDP:RO:FRO:AO:FAO:AF:SAR:SAF:SRF:SRR:FSAR:FSAF:FSRF:FSRR	0/1:22:125:125:117:117:8:8:0.064:6:2:53:64:6:2:53:64	NO	NO
287	IX006	223	T	chr9	20709354	G	A	14.5037	AF=0.05;AO=6;DP=120;FAO=6;FDP=120;FR=.;FRO=114;FSAF=3;FSAR=3;FSRF=47;FSRR=67;FWDB=-0.0406245;FXX=0;HRUN=1;LEN=1;MLLD=129.143;OALT=A;OID=.;OMAPALT=A;OPOS=20709354;OREF=G;QD=0.483457;RBI=0.0715826;REFB=-0.00313411;REVB=-0.0589382;RO=114;SAF=3;SAR=3;SRF=47;SRR=67;SSEN=0;SSEP=0;SSSB=0.082682;STB=0.583064;STBP=0.729;TYPE=snp;VARB=0.0699395	GT:GQ:DP:FDP:RO:FRO:AO:FAO:AF:SAR:SAF:SRF:SRR:FSAR:FSAF:FSRF:FSRR	0/1:14:120:120:114:114:6:6:0.05:3:3:47:67:3:3:47:67	NO	NO
288	IX006	223	T	chr9	53141862	G	A	17.5449	AF=0.0588235;AO=6;DP=102;FAO=6;FDP=102;FR=.;FRO=96;FSAF=2;FSAR=4;FSRF=25;FSRR=71;FWDB=-0.0557702;FXX=0;HRUN=1;LEN=1;MLLD=243.691;OALT=A;OID=.;OMAPALT=A;OPOS=53141862;OREF=G;QD=0.688034;RBI=0.0654368;REFB=-0.00298208;REVB=-0.0342294;RO=96;SAF=2;SAR=4;SRF=25;SRR=71;SSEN=0;SSEP=0;SSSB=0.0885457;STB=0.581145;STBP=0.779;TYPE=snp;VARB=0.0504703	GT:GQ:DP:FDP:RO:FRO:AO:FAO:AF:SAR:SAF:SRF:SRR:FSAR:FSAF:FSRF:FSRR	0/1:17:102:102:96:96:6:6:0.0588235:4:2:25:71:4:2:25:71	NO	NO
289	IX007	448	T	chr1	23892987	C	G	10.4301	AF=0.0375;AO=9;DP=240;FAO=9;FDP=240;FR=.;FRO=231;FSAF=4;FSAR=5;FSRF=1;FSRR=230;FWDB=0.0161823;FXX=0;HRUN=4;LEN=1;MLLD=345.941;OALT=G;OID=.;OMAPALT=G;OPOS=23892987;OREF=C;QD=0.173834;RBI=0.0217313;REFB=-1.98778e-05;REVB=0.0145046;RO=231;SAF=4;SAR=5;SRF=1;SRR=230;SSEN=0;SSEP=0;SSSB=0.84734;STB=0.973997;STBP=0.82;TYPE=snp;VARB=0.00664531	GT:GQ:DP:FDP:RO:FRO:AO:FAO:AF:SAR:SAF:SRF:SRR:FSAR:FSAF:FSRF:FSRR	0/1:10:240:240:231:231:9:9:0.0375:5:4:1:230:5:4:1:230	NO	NO
290	IX007	448	T	chr1	23894575	G	A	6077.61	AF=0.638246;AO=524;DP=821;FAO=524;FDP=821;FR=.;FRO=297;FSAF=271;FSAR=253;FSRF=35;FSRR=262;FWDB=0.0230702;FXX=0;HRUN=1;LEN=1;MLLD=306.411;OALT=A;OID=.;OMAPALT=A;OPOS=23894575;OREF=G;QD=29.6108;RBI=0.0257546;REFB=-0.0388816;REVB=0.0114484;RO=296;SAF=271;SAR=253;SRF=34;SRR=262;SSEN=0;SSEP=0;SSSB=0.26975;STB=0.643202;STBP=0;TYPE=snp;VARB=0.020297	GT:GQ:DP:FDP:RO:FRO:AO:FAO:AF:SAR:SAF:SRF:SRR:FSAR:FSAF:FSRF:FSRR	0/1:2485:821:821:296:297:524:524:0.638246:253:271:34:262:253:271:35:262	YES	YES
291	IX007	448	T	chr1	30251436	A	G	2441.43	AF=0.459707;AO=252;DP=547;FAO=251;FDP=546;FR=.;FRO=295;FSAF=61;FSAR=190;FSRF=75;FSRR=220;FWDB=-0.00958122;FXX=0.00182812;HRUN=1;LEN=1;MLLD=116.905;OALT=G;OID=.;OMAPALT=G;OPOS=30251436;OREF=A;QD=17.8859;RBI=0.0505739;REFB=-0.0192726;REVB=-0.049658;RO=294;SAF=61;SAR=191;SRF=75;SRR=219;SSEN=0;SSEP=0;SSSB=-0.0171815;STB=0.508161;STBP=0.764;TYPE=snp;VARB=0.023427	GT:GQ:DP:FDP:RO:FRO:AO:FAO:AF:SAR:SAF:SRF:SRR:FSAR:FSAF:FSRF:FSRR	0/1:2441:547:546:294:295:252:251:0.459707:191:61:75:219:190:61:75:220	NO	NO
292	IX007	448	T	chr1	30256465	A	T	4377.95	AF=0.476395;AO=442;DP=931;FAO=444;FDP=932;FR=.;FRO=488;FSAF=241;FSAR=203;FSRF=259;FSRR=229;FWDB=-0.0146038;FXX=0.0010718;HRUN=2;LEN=1;MLLD=159.895;OALT=T;OID=.;OMAPALT=T;OPOS=30256465;OREF=A;QD=18.7895;RBI=0.0164463;REFB=-0.0187423;REVB=-0.00756377;RO=487;SAF=239;SAR=203;SRF=258;SRR=229;SSEN=0;SSEP=0;SSSB=0.0105205;STB=0.506351;STBP=0.716;TYPE=snp;VARB=0.0214245	GT:GQ:DP:FDP:RO:FRO:AO:FAO:AF:SAR:SAF:SRF:SRR:FSAR:FSAF:FSRF:FSRR	0/1:4377:931:932:487:488:442:444:0.476395:203:239:258:229:203:241:259:229	NO	NO
293	IX007	448	T	chr1	30257995	T	C	7782.93	AF=0.52717;AO=741;DP=1413;FAO=747;FDP=1417;FR=.;FRO=670;FSAF=388;FSAR=359;FSRF=366;FSRR=304;FWDB=0.0106506;FXX=0.00140943;HRUN=1;LEN=1;MLLD=88.0598;OALT=C;OID=.;OMAPALT=C;OPOS=30257995;OREF=T;QD=21.9702;RBI=0.0396347;REFB=-0.0538899;REVB=0.0381769;RO=670;SAF=386;SAR=355;SRF=366;SRR=304;SSEN=0;SSEP=0;SSSB=-0.0221989;STB=0.512731;STBP=0.328;TYPE=snp;VARB=0.0470103	GT:GQ:DP:FDP:RO:FRO:AO:FAO:AF:SAR:SAF:SRF:SRR:FSAR:FSAF:FSRF:FSRR	0/1:6564:1413:1417:670:670:741:747:0.52717:355:386:366:304:359:388:366:304	NO	NO
294	IX007	448	T	chr1	30258121	C	T	7303.33	AF=0.515636;AO=706;DP=1373;FAO=709;FDP=1375;FR=.;FRO=666;FSAF=336;FSAR=373;FSRF=325;FSRR=341;FWDB=0.0112419;FXX=0;HRUN=1;LEN=1;MLLD=250.875;OALT=T;OID=.;OMAPALT=T;OPOS=30258121;OREF=C;QD=21.2461;RBI=0.0115875;REFB=-0.00623365;REVB=-0.00280875;RO=665;SAF=334;SAR=372;SRF=325;SRR=340;SSEN=0;SSEP=0;SSSB=-0.0139497;STB=0.506834;STBP=0.596;TYPE=snp;VARB=0.00557731	GT:GQ:DP:FDP:RO:FRO:AO:FAO:AF:SAR:SAF:SRF:SRR:FSAR:FSAF:FSRF:FSRR	0/1:6621:1373:1375:665:666:706:709:0.515636:372:334:325:340:373:336:325:341	NO	NO
295	IX007	448	T	chr1	30258409	G	A	4933.57	AF=0.492944;AO=487;DP=990;FAO=489;FDP=992;FR=.;FRO=503;FSAF=274;FSAR=215;FSRF=256;FSRR=247;FWDB=0.0112323;FXX=0.00100704;HRUN=1;LEN=1;MLLD=119.226;OALT=A;OID=.;OMAPALT=A;OPOS=30258409;OREF=G;QD=19.8934;RBI=0.0113234;REFB=-0.0184733;REVB=0.00143313;RO=497;SAF=272;SAR=215;SRF=253;SRR=244;SSEN=0;SSEP=0;SSSB=0.046044;STB=0.526269;STBP=0.1;TYPE=snp;VARB=0.0197556	GT:GQ:DP:FDP:RO:FRO:AO:FAO:AF:SAR:SAF:SRF:SRR:FSAR:FSAF:FSRF:FSRR	0/1:4933:990:992:497:503:487:489:0.492944:215:272:253:244:215:274:256:247	NO	NO
296	IX007	448	T	chr1	30258430	A	G	15848.2	AF=1;AO=990;DP=991;FAO=991;FDP=991;FR=.;FRO=0;FSAF=518;FSAR=473;FSRF=0;FSRR=0;FWDB=-0.000359835;FXX=0.00100805;HRUN=2;LEN=1;MLLD=67.9471;OALT=G;OID=.;OMAPALT=G;OPOS=30258430;OREF=A;QD=63.9687;RBI=0.0635268;REFB=-0.00778194;REVB=-0.0635258;RO=1;SAF=517;SAR=473;SRF=1;SRR=0;SSEN=0;SSEP=0;SSSB=-0.000923334;STB=0.5;STBP=1;TYPE=snp;VARB=-3.60767e-05	GT:GQ:DP:FDP:RO:FRO:AO:FAO:AF:SAR:SAF:SRF:SRR:FSAR:FSAF:FSRF:FSRR	1/1:80:991:991:1:0:990:991:1:473:517:1:0:473:518:0:0	NO	NO
297	IX007	448	T	chr1	30258656	G	A	663.028	AF=0.180115;AO=125;DP=694;FAO=125;FDP=694;FR=.;FRO=569;FSAF=31;FSAR=94;FSRF=167;FSRR=402;FWDB=0.05561;FXX=0;HRUN=2;LEN=1;MLLD=75.5501;OALT=A;OID=.;OMAPALT=A;OPOS=30258656;OREF=G;QD=3.82148;RBI=0.0993383;REFB=0.00710738;REVB=0.0823142;RO=569;SAF=31;SAR=94;SRF=167;SRR=402;SSEN=0;SSEP=0;SSSB=-0.0749954;STB=0.547597;STBP=0.266;TYPE=snp;VARB=-0.0314404	GT:GQ:DP:FDP:RO:FRO:AO:FAO:AF:SAR:SAF:SRF:SRR:FSAR:FSAF:FSRF:FSRR	0/1:663:694:694:569:569:125:125:0.180115:94:31:167:402:94:31:167:402	NO	NO
298	IX007	448	T	chr12	68147222	G	A	3856.34	AF=0.511533;AO=375;DP=736;FAO=377;FDP=737;FR=.,HEALED;FRO=360;FSAF=369;FSAR=8;FSRF=340;FSRR=20;FWDB=-0.0169808;FXX=0;HRUN=1;LEN=1;MLLD=83.1615;OALT=A;OID=.;OMAPALT=A;OPOS=68147222;OREF=G;QD=20.9299;RBI=0.0305117;REFB=-0.037799;REVB=-0.0253499;RO=346;SAF=368;SAR=7;SRF=340;SRR=6;SSEN=0;SSEP=0;SSSB=-0.0162298;STB=0.645579;STBP=0.008;TYPE=snp;VARB=0.035551	GT:GQ:DP:FDP:RO:FRO:AO:FAO:AF:SAR:SAF:SRF:SRR:FSAR:FSAF:FSRF:FSRR	0/1:3587:736:737:346:360:375:377:0.511533:7:368:340:6:8:369:340:20	NO	NO
299	IX007	448	T	chr12	68147406	T	A	5904.02	AF=0.50477;AO=580;DP=1153;FAO=582;FDP=1153;FR=.;FRO=571;FSAF=305;FSAR=277;FSRF=284;FSRR=287;FWDB=-0.0283312;FXX=0.000866544;HRUN=2;LEN=1;MLLD=219.993;OALT=A;OID=.;OMAPALT=A;OPOS=68147406;OREF=T;QD=20.4823;RBI=0.0336871;REFB=0.0113284;REVB=0.0182254;RO=571;SAF=303;SAR=277;SRF=284;SRR=287;SSEN=0;SSEP=0;SSSB=0.022779;STB=0.513227;STBP=0.382;TYPE=snp;VARB=-0.0116619	GT:GQ:DP:FDP:RO:FRO:AO:FAO:AF:SAR:SAF:SRF:SRR:FSAR:FSAF:FSRF:FSRR	0/1:5718:1153:1153:571:571:580:582:0.50477:277:303:284:287:277:305:284:287	NO	NO
300	IX007	448	T	chr13	46755092	C	T	5319.82	AF=0.465928;AO=547;DP=1176;FAO=547;FDP=1174;FR=.;FRO=627;FSAF=311;FSAR=236;FSRF=366;FSRR=261;FWDB=-0.0313105;FXX=0.00170067;HRUN=1;LEN=1;MLLD=81.1073;OALT=T;OID=.;OMAPALT=T;OPOS=46755092;OREF=C;QD=18.1254;RBI=0.0317048;REFB=-0.0377055;REVB=0.00498508;RO=627;SAF=311;SAR=236;SRF=366;SRR=261;SSEN=0;SSEP=0;SSSB=-0.0150695;STB=0.508279;STBP=0.604;TYPE=snp;VARB=0.0435989	GT:GQ:DP:FDP:RO:FRO:AO:FAO:AF:SAR:SAF:SRF:SRR:FSAR:FSAF:FSRF:FSRR	0/1:5319:1176:1174:627:627:547:547:0.465928:236:311:366:261:236:311:366:261	YES	NO
301	IX007	448	T	chr13	46757961	G	C	6967.22	AF=0.549831;AO=650;DP=1184;FAO=651;FDP=1184;FR=.;FRO=533;FSAF=384;FSAR=267;FSRF=336;FSRR=197;FWDB=0.00838431;FXX=0;HRUN=1;LEN=1;MLLD=152.729;OALT=C;OID=.;OMAPALT=C;OPOS=46757961;OREF=G;QD=23.5379;RBI=0.0169757;REFB=-0.0191222;REVB=0.0147607;RO=533;SAF=384;SAR=266;SRF=336;SRR=197;SSEN=0;SSEP=0;SSSB=-0.034313;STB=0.518983;STBP=0.162;TYPE=snp;VARB=0.0159563	GT:GQ:DP:FDP:RO:FRO:AO:FAO:AF:SAR:SAF:SRF:SRR:FSAR:FSAF:FSRF:FSRR	0/1:5090:1184:1184:533:533:650:651:0.549831:266:384:336:197:267:384:336:197	YES	NO
302	IX007	448	T	chr13	46758054	C	T	7449	AF=0.533835;AO=689;DP=1336;FAO=710;FDP=1330;FR=.,HEALED;FRO=620;FSAF=366;FSAR=344;FSRF=312;FSRR=308;FWDB=0.043427;FXX=0.00449098;HRUN=1;LEN=1;MLLD=75.8841;OALT=T;OID=.;OMAPALT=T;OPOS=46758054;OREF=C;QD=22.403;RBI=0.0434488;REFB=-0.0670871;REVB=-0.00137568;RO=613;SAF=352;SAR=337;SRF=311;SRR=302;SSEN=0;SSEP=0;SSSB=0.00307136;STB=0.505722;STBP=0.666;TYPE=snp;VARB=0.0600422	GT:GQ:DP:FDP:RO:FRO:AO:FAO:AF:SAR:SAF:SRF:SRR:FSAR:FSAF:FSRF:FSRR	0/1:6027:1336:1330:613:620:689:710:0.533835:337:352:311:302:344:366:312:308	YES	NO
303	IX007	448	T	chr13	46758331	T	C	1802.05	AF=0.312332;AO=231;DP=745;FAO=233;FDP=746;FR=.;FRO=513;FSAF=158;FSAR=75;FSRF=324;FSRR=189;FWDB=-0.0121872;FXX=0;HRUN=1;LEN=1;MLLD=212.433;OALT=C;OID=.;OMAPALT=C;OPOS=46758331;OREF=T;QD=9.66248;RBI=0.0363137;REFB=0.00523522;REVB=0.0342076;RO=513;SAF=157;SAR=74;SRF=324;SRR=189;SSEN=0;SSEP=0;SSSB=0.0642526;STB=0.535714;STBP=0.199;TYPE=snp;VARB=-0.0113929	GT:GQ:DP:FDP:RO:FRO:AO:FAO:AF:SAR:SAF:SRF:SRR:FSAR:FSAF:FSRF:FSRR	0/1:1802:745:746:513:513:231:233:0.312332:74:157:324:189:75:158:324:189	YES	NO
304	IX007	448	T	chr13	46758528	A	G	1706.02	AF=0.317391;AO=217;DP=692;FAO=219;FDP=690;FR=.;FRO=471;FSAF=116;FSAR=103;FSRF=226;FSRR=245;FWDB=0.0182935;FXX=0.00576361;HRUN=1;LEN=1;MLLD=276.309;OALT=G;OID=.;OMAPALT=G;OPOS=46758528;OREF=A;QD=9.88996;RBI=0.0193412;REFB=-0.0102589;REVB=-0.00627946;RO=463;SAF=114;SAR=103;SRF=225;SRR=238;SSEN=0;SSEP=0;SSSB=0.046784;STB=0.534007;STBP=0.232;TYPE=snp;VARB=0.0232088	GT:GQ:DP:FDP:RO:FRO:AO:FAO:AF:SAR:SAF:SRF:SRR:FSAR:FSAF:FSRF:FSRR	0/1:1706:692:690:463:471:217:219:0.317391:103:114:225:238:103:116:226:245	YES	NO
305	IX007	448	T	chr13	46758552	G	A	1652.49	AF=0.315634;AO=213;DP=679;FAO=214;FDP=678;FR=.;FRO=464;FSAF=107;FSAR=107;FSRF=218;FSRR=246;FWDB=0.003922;FXX=0.00147273;HRUN=2;LEN=1;MLLD=292.202;OALT=A;OID=.;OMAPALT=A;OPOS=46758552;OREF=G;QD=9.74919;RBI=0.0177545;REFB=-0.00732896;REVB=-0.0173159;RO=464;SAF=106;SAR=107;SRF=218;SRR=246;SSEN=0;SSEP=0;SSSB=0.0332278;STB=0.520647;STBP=0.436;TYPE=snp;VARB=0.0171158	GT:GQ:DP:FDP:RO:FRO:AO:FAO:AF:SAR:SAF:SRF:SRR:FSAR:FSAF:FSRF:FSRR	0/1:1652:679:678:464:464:213:214:0.315634:107:106:218:246:107:107:218:246	YES	NO
306	IX007	448	T	chr13	46762473	G	A	10180.3	AF=0.508673;AO=997;DP=1960;FAO=997;FDP=1960;FR=.;FRO=963;FSAF=539;FSAR=458;FSRF=527;FSRR=436;FWDB=-0.0130622;FXX=0;HRUN=1;LEN=1;MLLD=78.5429;OALT=A;OID=.;OMAPALT=A;OPOS=46762473;OREF=G;QD=20.7761;RBI=0.0641925;REFB=-0.0213309;REVB=-0.0628494;RO=957;SAF=539;SAR=458;SRF=522;SRR=435;SSEN=0;SSEP=0;SSSB=-0.00437397;STB=0.503279;STBP=0.748;TYPE=snp;VARB=0.0215451	GT:GQ:DP:FDP:RO:FRO:AO:FAO:AF:SAR:SAF:SRF:SRR:FSAR:FSAF:FSRF:FSRR	0/1:9636:1960:1960:957:963:997:997:0.508673:458:539:522:435:458:539:527:436	YES	NO
307	IX007	448	T	chr13	47144532	C	T	5880.98	AF=0.498719;AO=580;DP=1168;FAO=584;FDP=1171;FR=.;FRO=587;FSAF=209;FSAR=375;FSRF=218;FSRR=369;FWDB=0.014986;FXX=0.00425166;HRUN=1;LEN=1;MLLD=87.1944;OALT=T;OID=.;OMAPALT=T;OPOS=47144532;OREF=C;QD=20.0887;RBI=0.0201801;REFB=-0.0203215;REVB=-0.0135151;RO=587;SAF=205;SAR=375;SRF=218;SRR=369;SSEN=0;SSEP=0;SSSB=-0.0179453;STB=0.507333;STBP=0.614;TYPE=snp;VARB=0.020228	GT:GQ:DP:FDP:RO:FRO:AO:FAO:AF:SAR:SAF:SRF:SRR:FSAR:FSAF:FSRF:FSRR	0/1:5880:1168:1171:587:587:580:584:0.498719:375:205:218:369:375:209:218:369	YES	YES
308	IX007	448	T	chr13	47178651	T	C	13956.8	AF=1;AO=873;DP=874;FAO=875;FDP=875;FR=.;FRO=0;FSAF=287;FSAR=588;FSRF=0;FSRR=0;FWDB=0.0694086;FXX=0;HRUN=1;LEN=1;MLLD=94.6116;OALT=C;OID=.;OMAPALT=C;OPOS=47178651;OREF=T;QD=63.8026;RBI=0.0724212;REFB=0;REVB=0.0206705;RO=0;SAF=287;SAR=586;SRF=0;SRR=0;SSEN=0;SSEP=0;SSSB=4.06231e-08;STB=0.5;STBP=1;TYPE=snp;VARB=6.33718e-05	GT:GQ:DP:FDP:RO:FRO:AO:FAO:AF:SAR:SAF:SRF:SRR:FSAR:FSAF:FSRF:FSRR	1/1:76:874:875:0:0:873:875:1:586:287:0:0:588:287:0:0	YES	YES
309	IX007	448	T	chr13	47182355	A	G	15417.8	AF=0.987192;AO=975;DP=1012;FAO=1002;FDP=1015;FR=.;FRO=13;FSAF=597;FSAR=405;FSRF=0;FSRR=13;FWDB=0.00723838;FXX=0;HRUN=1;LEN=1;MLLD=234.167;OALT=G;OID=.;OMAPALT=G;OPOS=47182355;OREF=A;QD=60.7596;RBI=0.0295831;REFB=-0.120221;REVB=-0.0286839;RO=36;SAF=593;SAR=382;SRF=0;SRR=36;SSEN=0;SSEP=0;SSSB=0.0429245;STB=0.507898;STBP=0;TYPE=snp;VARB=0.000245466	GT:GQ:DP:FDP:RO:FRO:AO:FAO:AF:SAR:SAF:SRF:SRR:FSAR:FSAF:FSRF:FSRR	1/1:18:1012:1015:36:13:975:1002:0.987192:382:593:0:36:405:597:0:13	YES	YES
310	IX007	448	T	chr13	47187819	A	G	11141.7	AF=1;AO=688;DP=694;FAO=695;FDP=695;FR=.;FRO=0;FSAF=198;FSAR=497;FSRF=0;FSRR=0;FWDB=0.0277861;FXX=0.00429793;HRUN=2;LEN=1;MLLD=230.353;OALT=G;OID=.;OMAPALT=G;OPOS=47187819;OREF=A;QD=64.1247;RBI=0.0341198;REFB=0;REVB=-0.0198013;RO=0;SAF=195;SAR=493;SRF=0;SRR=0;SSEN=0;SSEP=0;SSSB=0;STB=0.5;STBP=1;TYPE=snp;VARB=-6.06869e-07	GT:GQ:DP:FDP:RO:FRO:AO:FAO:AF:SAR:SAF:SRF:SRR:FSAR:FSAF:FSRF:FSRR	1/1:60:694:695:0:0:688:695:1:493:195:0:0:497:198:0:0	YES	NO
311	IX007	448	T	chr13	47187923	GAA	GAAAA,GAAA,GA,G	423.352	AF=0,0,0.304,0.0128;AO=14,70,174,27;DP=628;FAO=0,0,190,8;FDP=625;FR=.;FRO=427;FSAF=0,0,4,0;FSAR=0,0,186,8;FSRF=86;FSRR=341;FWDB=-0.0297302,-0.0656239,0.0422113,0.021563;FXX=0.00477699;HRUN=3,3,3,3;LEN=2,1,1,2;MLLD=30.503,9.9156,12.3686,32.416;OALT=AA,A,-,-;OID=.,.,.,.;OMAPALT=GAAAA,GAAA,GA,G;OPOS=47187924,47187924,47187924,47187924;OREF=-,-,A,AA;QD=2.70945;RBI=0.0390231,0.0830056,0.0662632,0.0334…	GT:GQ:DP:FDP:RO:FRO:AO:FAO:AF:SAR:SAF:SRF:SRR:FSAR:FSAF:FSRF:FSRR	0/3:414:628:625:334:427:14,70,174,27:0,0,190,8:0,0,0.304,0.0128:14,70,172,27:0,0,2,0:87:247:0,0,186,8:0,0,4,0:86:341	NO	NO
312	IX007	448	T	chr13	47450108	C	G	15442.1	AF=1;AO=967;DP=973;FAO=971;FDP=971;FR=.;FRO=0;FSAF=769;FSAR=202;FSRF=0;FSRR=0;FWDB=0.028634;FXX=0.00205548;HRUN=3;LEN=1;MLLD=66.4295;OALT=G;OID=.;OMAPALT=G;OPOS=47450108;OREF=C;QD=63.6131;RBI=0.0806625;REFB=-0.0231471;REVB=0.0754091;RO=1;SAF=765;SAR=202;SRF=0;SRR=1;SSEN=0;SSEP=0;SSSB=0.00235958;STB=0.5;STBP=1;TYPE=snp;VARB=0.000110367	GT:GQ:DP:FDP:RO:FRO:AO:FAO:AF:SAR:SAF:SRF:SRR:FSAR:FSAF:FSRF:FSRR	1/1:72:973:971:1:0:967:971:1:202:765:0:1:202:769:0:0	YES	NO
313	IX007	448	T	chr13	47451336	A	G	103.659	AF=0.0718157;AO=53;DP=737;FAO=53;FDP=738;FR=.;FRO=685;FSAF=40;FSAR=13;FSRF=504;FSRR=181;FWDB=0.0215049;FXX=0;HRUN=2;LEN=1;MLLD=63.2004;OALT=G;OID=.;OMAPALT=G;OPOS=47451336;OREF=A;QD=0.561838;RBI=0.0895756;REFB=0.00345744;REVB=-0.0869559;RO=684;SAF=40;SAR=13;SRF=504;SRR=180;SSEN=0;SSEP=0;SSSB=0.0263718;STB=0.523184;STBP=0.766;TYPE=snp;VARB=-0.050274	GT:GQ:DP:FDP:RO:FRO:AO:FAO:AF:SAR:SAF:SRF:SRR:FSAR:FSAF:FSRF:FSRR	0/1:103:737:738:684:685:53:53:0.0718157:13:40:504:180:13:40:504:181	NO	NO
314	IX007	448	T	chr14	7521706	T	C	6552.28	AF=0.50912;AO=642;DP=1265;FAO=642;FDP=1261;FR=.,HEALED;FRO=619;FSAF=363;FSAR=279;FSRF=367;FSRR=252;FWDB=-0.0270815;FXX=0.0023734;HRUN=1;LEN=1;MLLD=169.939;OALT=C;OID=.;OMAPALT=C;OPOS=7521706;OREF=T;QD=20.7844;RBI=0.0712186;REFB=-0.0169847;REVB=-0.0658687;RO=599;SAF=363;SAR=279;SRF=368;SRR=231;SSEN=0;SSEP=0;SSSB=-0.0444403;STB=0.513769;STBP=0.334;TYPE=snp;VARB=0.016923	GT:GQ:DP:FDP:RO:FRO:AO:FAO:AF:SAR:SAF:SRF:SRR:FSAR:FSAF:FSRF:FSRR	0/1:6185:1265:1261:599:619:642:642:0.50912:279:363:368:231:279:363:367:252	YES	NO
315	IX007	448	T	chr14	7524668	A	G	4258.66	AF=0.502398;AO=417;DP=833;FAO=419;FDP=834;FR=.;FRO=415;FSAF=240;FSAR=179;FSRF=238;FSRR=177;FWDB=0.00671451;FXX=0;HRUN=3;LEN=1;MLLD=333.385;OALT=G;OID=.;OMAPALT=G;OPOS=7524668;OREF=A;QD=20.4252;RBI=0.0262192;REFB=-0.0174474;REVB=-0.0253449;RO=415;SAF=240;SAR=177;SRF=238;SRR=177;SSEN=0;SSEP=0;SSSB=0.00191057;STB=0.500357;STBP=0.985;TYPE=snp;VARB=0.017244	GT:GQ:DP:FDP:RO:FRO:AO:FAO:AF:SAR:SAF:SRF:SRR:FSAR:FSAF:FSRF:FSRR	0/1:4195:833:834:415:415:417:419:0.502398:177:240:238:177:179:240:238:177	YES	NO
316	IX007	448	T	chr14	55626696	T	C	6.99791	AF=0.0275;AO=58;DP=2040;FAO=55;FDP=2000;FR=.;FRO=1945;FSAF=26;FSAR=29;FSRF=1138;FSRR=807;FWDB=-0.0351754;FXX=0;HRUN=2;LEN=1;MLLD=99.5425;OALT=C;OID=.;OMAPALT=C;OPOS=55626696;OREF=T;QD=0.0139958;RBI=0.0763697;REFB=-0.00208638;REVB=-0.0677866;RO=1977;SAF=28;SAR=30;SRF=1153;SRR=824;SSEN=0;SSEP=0;SSSB=-0.0758517;STB=0.608266;STBP=0.111;TYPE=snp;VARB=0.0791834	GT:GQ:DP:FDP:RO:FRO:AO:FAO:AF:SAR:SAF:SRF:SRR:FSAR:FSAF:FSRF:FSRR	0/1:6:2040:2000:1977:1945:58:55:0.0275:30:28:1153:824:29:26:1138:807	NO	NO
317	IX007	448	T	chr14	55691224	CAAAAAAAT	CAAAAAAAAT,CAAAAAAA,CAAAAAA,CAAAAAAT	61.9612	AF=0,0,0,0.0573913;AO=32,16,16,187;DP=1158;FAO=0,0,0,66;FDP=1150;FR=.;FRO=1084;FSAF=0,0,0,14;FSAR=0,0,0,52;FSRF=674;FSRR=410;FWDB=0.05329,-0.0267056,-0.0396417,-0.0496405;FXX=0.00776525;HRUN=7,2,7,7;LEN=1,1,2,1;MLLD=15.8936,18.3701,28.9889,13.4605;OALT=A,-,-,-;OID=.,.,.,.;OMAPALT=CAAAAAAAAT,CAAAAAAA,CAAAAAA,CAAAAAAT;OPOS=55691225,55691232,55691231,55691225;OREF=-,T,AT,A;QD=0.215517;RBI=0.101369,0…	GT:GQ:DP:FDP:RO:FRO:AO:FAO:AF:SAR:SAF:SRF:SRR:FSAR:FSAF:FSRF:FSRR	0/4:64:1158:1150:885:1084:32,16,16,187:0,0,0,66:0,0,0,0.0573913:25,9,15,121:7,7,1,66:600:285:0,0,0,52:0,0,0,14:674:410	NO	NO
318	IX007	448	T	chr16	1987270	C	T	5129.22	AF=0.325163;AO=900;DP=2900;FAO=650;FDP=1999;FR=.;FRO=1349;FSAF=419;FSAR=231;FSRF=844;FSRR=505;FWDB=-0.0328103;FXX=0.000499998;HRUN=1;LEN=1;MLLD=80.8317;OALT=T;OID=.;OMAPALT=T;OPOS=1987270;OREF=C;QD=10.2636;RBI=0.114704;REFB=-0.0261766;REVB=0.109911;RO=1999;SAF=581;SAR=319;SRF=1254;SRR=745;SSEN=0;SSEP=0;SSSB=0.0237448;STB=0.513856;STBP=0.402;TYPE=snp;VARB=0.0533943	GT:GQ:DP:FDP:RO:FRO:AO:FAO:AF:SAR:SAF:SRF:SRR:FSAR:FSAF:FSRF:FSRR	0/1:5129:2900:1999:1999:1349:900:650:0.325163:319:581:1254:745:231:419:844:505	YES	NO
319	IX007	448	T	chr16	8274440	A	G	13.5272	AF=0.0363636;AO=18;DP=495;FAO=18;FDP=495;FR=.;FRO=477;FSAF=12;FSAR=6;FSRF=227;FSRR=250;FWDB=0.00750898;FXX=0;HRUN=1;LEN=1;MLLD=84.8354;OALT=G;OID=.;OMAPALT=G;OPOS=8274440;OREF=A;QD=0.10931;RBI=0.0394693;REFB=-0.00130191;REVB=-0.0387484;RO=477;SAF=12;SAR=6;SRF=227;SRR=250;SSEN=0;SSEP=0;SSSB=0.159467;STB=0.681558;STBP=0.135;TYPE=snp;VARB=0.0388536	GT:GQ:DP:FDP:RO:FRO:AO:FAO:AF:SAR:SAF:SRF:SRR:FSAR:FSAF:FSRF:FSRR	0/1:13:495:495:477:477:18:18:0.0363636:6:12:227:250:6:12:227:250	NO	NO
320	IX007	448	T	chr16	27064007	T	C	22114.5	AF=1;AO=1379;DP=1387;FAO=1385;FDP=1385;FR=.;FRO=0;FSAF=654;FSAR=731;FSRF=0;FSRR=0;FWDB=0.0176957;FXX=0.00287975;HRUN=2;LEN=1;MLLD=166.538;OALT=C;OID=.;OMAPALT=C;OPOS=27064007;OREF=T;QD=63.8686;RBI=0.0177078;REFB=-0.0151013;REVB=0.000656516;RO=3;SAF=651;SAR=728;SRF=2;SRR=1;SSEN=0;SSEP=0;SSSB=-0.000809999;STB=0.5;STBP=1;TYPE=snp;VARB=1.56913e-05	GT:GQ:DP:FDP:RO:FRO:AO:FAO:AF:SAR:SAF:SRF:SRR:FSAR:FSAF:FSRF:FSRR	1/1:101:1387:1385:3:0:1379:1385:1:728:651:2:1:731:654:0:0	YES	NO
321	IX007	448	T	chr16	27064092	C	T	18982.8	AF=1;AO=1196;DP=1202;FAO=1198;FDP=1198;FR=.;FRO=0;FSAF=429;FSAR=769;FSRF=0;FSRR=0;FWDB=0.0785518;FXX=0.00332776;HRUN=3;LEN=1;MLLD=271.311;OALT=T;OID=.;OMAPALT=T;OPOS=27064092;OREF=C;QD=63.3815;RBI=0.0792526;REFB=-0.003416;REVB=-0.0105158;RO=5;SAF=428;SAR=768;SRF=3;SRR=2;SSEN=0;SSEP=0;SSSB=-0.00209488;STB=0.5;STBP=1;TYPE=snp;VARB=2.07292e-06	GT:GQ:DP:FDP:RO:FRO:AO:FAO:AF:SAR:SAF:SRF:SRR:FSAR:FSAF:FSRF:FSRR	1/1:79:1202:1198:5:0:1196:1198:1:768:428:3:2:769:429:0:0	YES	NO
322	IX007	448	T	chr17	19492385	T	C	269.807	AF=0.215;AO=43;DP=203;FAO=43;FDP=200;FR=.,HEALED;FRO=157;FSAF=33;FSAR=10;FSRF=143;FSRR=14;FWDB=-0.00159652;FXX=0;HRUN=1;LEN=1;MLLD=244.034;OALT=C;OID=.;OMAPALT=C;OPOS=19492385;OREF=T;QD=5.39613;RBI=0.0411564;REFB=-0.0104673;REVB=-0.0411254;RO=116;SAF=33;SAR=10;SRF=102;SRR=14;SSEN=0;SSEP=0;SSSB=-0.225925;STB=0.689592;STBP=0.099;TYPE=snp;VARB=0.0383046	GT:GQ:DP:FDP:RO:FRO:AO:FAO:AF:SAR:SAF:SRF:SRR:FSAR:FSAF:FSRF:FSRR	0/1:270:203:200:116:157:43:43:0.215:10:33:102:14:10:33:143:14	YES	NO
323	IX007	448	T	chr17	23035450	C	T	5525.66	AF=0.761484;AO=429;DP=565;FAO=431;FDP=566;FR=.;FRO=135;FSAF=252;FSAR=179;FSRF=64;FSRR=71;FWDB=0.0231341;FXX=0;HRUN=3;LEN=1;MLLD=140.305;OALT=T;OID=.;OMAPALT=T;OPOS=23035450;OREF=C;QD=39.0506;RBI=0.0273153;REFB=-0.0160073;REVB=-0.0145238;RO=133;SAF=252;SAR=177;SRF=63;SRR=70;SSEN=0;SSEP=0;SSSB=0.0517876;STB=0.526913;STBP=0.022;TYPE=snp;VARB=0.00592544	GT:GQ:DP:FDP:RO:FRO:AO:FAO:AF:SAR:SAF:SRF:SRR:FSAR:FSAF:FSRF:FSRR	0/1:866:565:566:133:135:429:431:0.761484:177:252:63:70:179:252:64:71	YES	NO
324	IX007	448	T	chr18	6021995	T	C	8.5067	AF=0.0350877;AO=6;DP=171;FAO=6;FDP=171;FR=.;FRO=165;FSAF=4;FSAR=2;FSRF=87;FSRR=78;FWDB=-0.0425363;FXX=0;HRUN=3;LEN=1;MLLD=279.591;OALT=C;OID=.;OMAPALT=C;OPOS=6021995;OREF=T;QD=0.198987;RBI=0.0712277;REFB=-0.00224045;REVB=-0.0571319;RO=165;SAF=4;SAR=2;SRF=87;SRR=78;SSEN=0;SSEP=0;SSSB=0.111881;STB=0.636986;STBP=0.526;TYPE=snp;VARB=0.0568906	GT:GQ:DP:FDP:RO:FRO:AO:FAO:AF:SAR:SAF:SRF:SRR:FSAR:FSAF:FSRF:FSRR	0/1:8:171:171:165:165:6:6:0.0350877:2:4:87:78:2:4:87:78	NO	NO
325	IX007	448	T	chr20	8210988	A	G	5447.63	AF=1;AO=341;DP=341;FAO=341;FDP=341;FR=.;FRO=0;FSAF=174;FSAR=167;FSRF=0;FSRR=0;FWDB=-0.0271704;FXX=0.00292389;HRUN=1;LEN=1;MLLD=172.02;OALT=G;OID=.;OMAPALT=G;OPOS=8210988;OREF=A;QD=63.9018;RBI=0.0347851;REFB=0;REVB=0.0217203;RO=0;SAF=174;SAR=167;SRF=0;SRR=0;SSEN=0;SSEP=0;SSSB=0;STB=0.5;STBP=1;TYPE=snp;VARB=-3.91861e-06	GT:GQ:DP:FDP:RO:FRO:AO:FAO:AF:SAR:SAF:SRF:SRR:FSAR:FSAF:FSRF:FSRR	1/1:29:341:341:0:0:341:341:1:167:174:0:0:167:174:0:0	YES	NO
326	IX007	448	T	chr20	45059808	T	G	8673.59	AF=1;AO=541;DP=546;FAO=545;FDP=545;FR=.;FRO=0;FSAF=244;FSAR=301;FSRF=0;FSRR=0;FWDB=0.038457;FXX=0.00547435;HRUN=3;LEN=1;MLLD=125.438;OALT=G;OID=.;OMAPALT=G;OPOS=45059808;OREF=T;QD=63.6594;RBI=0.0396884;REFB=-0.112793;REVB=-0.00980944;RO=0;SAF=244;SAR=297;SRF=0;SRR=0;SSEN=0;SSEP=0;SSSB=0;STB=0.5;STBP=1;TYPE=snp;VARB=5.60151e-05	GT:GQ:DP:FDP:RO:FRO:AO:FAO:AF:SAR:SAF:SRF:SRR:FSAR:FSAF:FSRF:FSRR	1/1:31:546:545:0:0:541:545:1:297:244:0:0:301:244:0:0	YES	NO
327	IX007	448	T	chr20	57563578	C	T	2806.35	AF=0.50361;AO=278;DP=555;FAO=279;FDP=554;FR=.;FRO=275;FSAF=114;FSAR=165;FSRF=95;FSRR=180;FWDB=-0.0187099;FXX=0.00180177;HRUN=1;LEN=1;MLLD=339.21;OALT=T;OID=.;OMAPALT=T;OPOS=57563578;OREF=C;QD=20.2625;RBI=0.0193209;REFB=-0.0158459;REVB=-0.00482067;RO=275;SAF=114;SAR=164;SRF=95;SRR=180;SSEN=0;SSEP=0;SSSB=0.0615636;STB=0.532816;STBP=0.13;TYPE=snp;VARB=0.0166007	GT:GQ:DP:FDP:RO:FRO:AO:FAO:AF:SAR:SAF:SRF:SRR:FSAR:FSAF:FSRF:FSRR	0/1:2743:555:554:275:275:278:279:0.50361:164:114:95:180:165:114:95:180	YES	YES
328	IX007	448	T	chr20	57566943	C	A	8.78874	AF=0.0326975;AO=10;DP=367;FAO=12;FDP=367;FR=.;FRO=355;FSAF=0;FSAR=12;FSRF=6;FSRR=349;FWDB=0.0024368;FXX=0.00810789;HRUN=2;LEN=1;MLLD=76.7015;OALT=A;OID=.;OMAPALT=A;OPOS=57566943;OREF=C;QD=0.0957901;RBI=0.0475039;REFB=-0.00243859;REVB=-0.0474414;RO=355;SAF=0;SAR=10;SRF=6;SRR=349;SSEN=0;SSEP=0;SSSB=-0.225967;STB=0.998358;STBP=0.402;TYPE=snp;VARB=0.0768614	GT:GQ:DP:FDP:RO:FRO:AO:FAO:AF:SAR:SAF:SRF:SRR:FSAR:FSAF:FSRF:FSRR	0/1:8:367:367:355:355:10:12:0.0326975:10:0:6:349:12:0:6:349	NO	NO
329	IX007	448	T	chr22	3150414	G	A	1145.42	AF=0.469388;AO=113;DP=248;FAO=115;FDP=245;FR=.,HEALED;FRO=129;FSAF=55;FSAR=60;FSRF=50;FSRR=79;FWDB=0.0198085;FXX=0.00406488;HRUN=1;LEN=1;MLLD=111.704;OALT=A;OID=.;OMAPALT=A;OPOS=3150414;OREF=G;QD=18.7007;RBI=0.0415523;REFB=-0.0100066;REVB=-0.036527;RO=129;SAF=53;SAR=60;SRF=50;SRR=79;SSEN=0;SSEP=0;SSSB=0.0794213;STB=0.548217;STBP=0.139;TYPE=snp;VARB=0.0124008	GT:GQ:DP:FDP:RO:FRO:AO:FAO:AF:SAR:SAF:SRF:SRR:FSAR:FSAF:FSRF:FSRR	0/1:1136:248:245:129:129:113:115:0.469388:60:53:50:79:60:55:50:79	YES	YES
330	IX007	448	T	chr24	26017533	T	C	5572.07	AF=0.477966;AO=562;DP=1180;FAO=564;FDP=1180;FR=.;FRO=616;FSAF=337;FSAR=227;FSRF=344;FSRR=272;FWDB=-0.0361325;FXX=0.00169203;HRUN=1;LEN=1;MLLD=85.2696;OALT=C;OID=.;OMAPALT=C;OPOS=26017533;OREF=T;QD=18.8884;RBI=0.0525108;REFB=-0.0420575;REVB=-0.0381028;RO=607;SAF=336;SAR=226;SRF=344;SRR=263;SSEN=0;SSEP=0;SSSB=0.030469;STB=0.521031;STBP=0.176;TYPE=snp;VARB=0.0445087	GT:GQ:DP:FDP:RO:FRO:AO:FAO:AF:SAR:SAF:SRF:SRR:FSAR:FSAF:FSRF:FSRR	0/1:5572:1180:1180:607:616:562:564:0.477966:226:336:344:263:227:337:344:272	YES	YES
331	IX007	448	T	chr24	26017713	G	A	5092.04	AF=0.465717;AO=521;DP=1127;FAO=523;FDP=1123;FR=.;FRO=600;FSAF=250;FSAR=273;FSRF=267;FSRR=333;FWDB=-0.00916867;FXX=0.00795046;HRUN=3;LEN=1;MLLD=172.053;OALT=A;OID=.;OMAPALT=A;OPOS=26017713;OREF=G;QD=18.1373;RBI=0.00923796;REFB=-0.0330368;REVB=-0.00112928;RO=595;SAF=249;SAR=272;SRF=262;SRR=333;SSEN=0;SSEP=0;SSSB=0.0366217;STB=0.517698;STBP=0.273;TYPE=snp;VARB=0.0286493	GT:GQ:DP:FDP:RO:FRO:AO:FAO:AF:SAR:SAF:SRF:SRR:FSAR:FSAF:FSRF:FSRR	0/1:5092:1127:1123:595:600:521:523:0.465717:272:249:262:333:273:250:267:333	YES	YES
332	IX007	448	T	chr24	29203925	G	A	110.126	AF=0.117155;AO=28;DP=239;FAO=28;FDP=239;FR=.;FRO=211;FSAF=28;FSAR=0;FSRF=204;FSRR=7;FWDB=-0.0826514;FXX=0;HRUN=2;LEN=1;MLLD=162.678;OALT=A;OID=.;OMAPALT=A;OPOS=29203925;OREF=G;QD=1.84311;RBI=0.102382;REFB=-0.0429515;REVB=-0.0604228;RO=211;SAF=28;SAR=0;SRF=204;SRR=7;SSEN=0;SSEP=0;SSSB=0.552449;STB=0.999305;STBP=0.189;TYPE=snp;VARB=0.218371	GT:GQ:DP:FDP:RO:FRO:AO:FAO:AF:SAR:SAF:SRF:SRR:FSAR:FSAF:FSRF:FSRR	0/1:110:239:239:211:211:28:28:0.117155:0:28:204:7:0:28:204:7	NO	NO
333	IX007	448	T	chr26	10052555	T	A	737.16	AF=0.292899;AO=98;DP=340;FAO=99;FDP=338;FR=.;FRO=239;FSAF=79;FSAR=20;FSRF=138;FSRR=101;FWDB=-0.0112453;FXX=0.00588218;HRUN=2;LEN=1;MLLD=64.823;OALT=A;OID=.;OMAPALT=A;OPOS=10052555;OREF=T;QD=8.72379;RBI=0.0792304;REFB=0.00619306;REVB=0.0784283;RO=241;SAF=78;SAR=20;SRF=140;SRR=101;SSEN=0;SSEP=0;SSSB=0.311077;STB=0.687705;STBP=0;TYPE=snp;VARB=-0.0142224	GT:GQ:DP:FDP:RO:FRO:AO:FAO:AF:SAR:SAF:SRF:SRR:FSAR:FSAF:FSRF:FSRR	0/1:737:340:338:241:239:98:99:0.292899:20:78:140:101:20:79:138:101	YES	NO
334	IX007	448	T	chr26	10052580	A	G	719.323	AF=0.291667;AO=98;DP=338;FAO=98;FDP=336;FR=.;FRO=238;FSAF=78;FSAR=20;FSRF=133;FSRR=105;FWDB=0.0295911;FXX=0.00591698;HRUN=1;LEN=1;MLLD=72.5291;OALT=G;OID=.;OMAPALT=G;OPOS=10052580;OREF=A;QD=8.56337;RBI=0.0625421;REFB=-0.0318583;REVB=-0.0550989;RO=240;SAF=78;SAR=20;SRF=135;SRR=105;SSEN=0;SSEP=0;SSSB=0.331523;STB=0.69788;STBP=0;TYPE=snp;VARB=0.0690209	GT:GQ:DP:FDP:RO:FRO:AO:FAO:AF:SAR:SAF:SRF:SRR:FSAR:FSAF:FSRF:FSRR	0/1:719:338:336:240:238:98:98:0.291667:20:78:135:105:20:78:133:105	YES	NO
335	IX007	448	T	chr26	37885973	T	C	13809.1	AF=1;AO=864;DP=871;FAO=869;FDP=869;FR=.;FRO=0;FSAF=432;FSAR=437;FSRF=0;FSRR=0;FWDB=0.00790216;FXX=0.00344033;HRUN=2;LEN=1;MLLD=186.839;OALT=C;OID=.;OMAPALT=C;OPOS=37885973;OREF=T;QD=63.5632;RBI=0.012381;REFB=-0.0301135;REVB=0.00953132;RO=2;SAF=432;SAR=432;SRF=0;SRR=2;SSEN=0;SSEP=0;SSSB=0.00220685;STB=0.5;STBP=1;TYPE=snp;VARB=1.32091e-05	GT:GQ:DP:FDP:RO:FRO:AO:FAO:AF:SAR:SAF:SRF:SRR:FSAR:FSAF:FSRF:FSRR	1/1:64:871:869:2:0:864:869:1:432:432:0:2:437:432:0:0	YES	NO
336	IX007	448	T	chr26	37910145	T	C	5624.06	AF=1;AO=358;DP=359;FAO=358;FDP=358;FR=.;FRO=0;FSAF=343;FSAR=15;FSRF=0;FSRR=0;FWDB=-0.0183357;FXX=0.00278544;HRUN=1;LEN=1;MLLD=78.9618;OALT=C;OID=.;OMAPALT=C;OPOS=37910145;OREF=T;QD=62.8387;RBI=0.018512;REFB=0;REVB=-0.00254859;RO=0;SAF=343;SAR=15;SRF=0;SRR=0;SSEN=0;SSEP=0;SSSB=-4.13412e-08;STB=0.5;STBP=1;TYPE=snp;VARB=-5.54686e-05	GT:GQ:DP:FDP:RO:FRO:AO:FAO:AF:SAR:SAF:SRF:SRR:FSAR:FSAF:FSRF:FSRR	1/1:31:359:358:0:0:358:358:1:15:343:0:0:15:343:0:0	YES	NO
337	IX007	448	T	chr26	38761242	C	T	3168.69	AF=0.504026;AO=308;DP=616;FAO=313;FDP=621;FR=.;FRO=308;FSAF=140;FSAR=173;FSRF=123;FSRR=185;FWDB=-0.023593;FXX=0;HRUN=1;LEN=1;MLLD=84.8287;OALT=T;OID=.;OMAPALT=T;OPOS=38761242;OREF=C;QD=20.4103;RBI=0.029266;REFB=-0.0320296;REVB=0.0173168;RO=307;SAF=140;SAR=168;SRF=123;SRR=184;SSEN=0;SSEP=0;SSSB=0.0498981;STB=0.524162;STBP=0.255;TYPE=snp;VARB=0.0291591	GT:GQ:DP:FDP:RO:FRO:AO:FAO:AF:SAR:SAF:SRF:SRR:FSAR:FSAF:FSRF:FSRR	0/1:3087:616:621:307:308:308:313:0.504026:168:140:123:184:173:140:123:185	NO	NO
338	IX007	448	T	chr28	3957322	G	A	3684.83	AF=0.451163;AO=388;DP=860;FAO=388;FDP=860;FR=.;FRO=472;FSAF=164;FSAR=224;FSRF=204;FSRR=268;FWDB=-0.0137456;FXX=0;HRUN=2;LEN=1;MLLD=109.881;OALT=A;OID=.;OMAPALT=A;OPOS=3957322;OREF=G;QD=17.1387;RBI=0.0176135;REFB=-0.0214444;REVB=-0.0110134;RO=472;SAF=164;SAR=224;SRF=204;SRR=268;SSEN=0;SSEP=0;SSSB=-0.00969287;STB=0.505346;STBP=0.766;TYPE=snp;VARB=0.0265833	GT:GQ:DP:FDP:RO:FRO:AO:FAO:AF:SAR:SAF:SRF:SRR:FSAR:FSAF:FSRF:FSRR	0/1:3684:860:860:472:472:388:388:0.451163:224:164:204:268:224:164:204:268	YES	YES
339	IX007	448	T	chr28	31338032	G	A	5114.35	AF=0.548571;AO=479;DP=874;FAO=480;FDP=875;FR=.;FRO=395;FSAF=319;FSAR=161;FSRF=243;FSRR=152;FWDB=-0.0209104;FXX=0;HRUN=3;LEN=1;MLLD=315.674;OALT=A;OID=.;OMAPALT=A;OPOS=31338032;OREF=G;QD=23.3799;RBI=0.0366544;REFB=-0.000259022;REVB=0.0301047;RO=391;SAF=318;SAR=161;SRF=243;SRR=148;SSEN=0;SSEP=0;SSSB=0.0387989;STB=0.524601;STBP=0.115;TYPE=snp;VARB=0.000212657	GT:GQ:DP:FDP:RO:FRO:AO:FAO:AF:SAR:SAF:SRF:SRR:FSAR:FSAF:FSRF:FSRR	0/1:3765:874:875:391:395:479:480:0.548571:161:318:243:148:161:319:243:152	YES	YES
340	IX007	448	T	chr3	62311142	G	A	4833.03	AF=0.482249;AO=489;DP=1014;FAO=489;FDP=1014;FR=.;FRO=525;FSAF=169;FSAR=320;FSRF=211;FSRR=314;FWDB=-0.0222453;FXX=0;HRUN=4;LEN=1;MLLD=289.717;OALT=A;OID=.;OMAPALT=A;OPOS=62311142;OREF=G;QD=19.0652;RBI=0.0298787;REFB=-0.01091;REVB=0.0199471;RO=525;SAF=169;SAR=320;SRF=211;SRR=314;SSEN=0;SSEP=0;SSSB=-0.0575765;STB=0.531593;STBP=0.059;TYPE=snp;VARB=0.0120723	GT:GQ:DP:FDP:RO:FRO:AO:FAO:AF:SAR:SAF:SRF:SRR:FSAR:FSAF:FSRF:FSRR	0/1:4833:1014:1014:525:525:489:489:0.482249:320:169:211:314:320:169:211:314	YES	NO
341	IX007	448	T	chr32	26104558	A	T	6012.76	AF=0.489796;AO=601;DP=1232;FAO=600;FDP=1225;FR=.;FRO=625;FSAF=295;FSAR=305;FSRF=289;FSRR=336;FWDB=-0.015392;FXX=0.00648819;HRUN=3;LEN=1;MLLD=333.734;OALT=T;OID=.;OMAPALT=T;OPOS=26104558;OREF=A;QD=19.6335;RBI=0.0203747;REFB=-0.0168103;REVB=-0.0133498;RO=629;SAF=297;SAR=304;SRF=294;SRR=335;SSEN=0;SSEP=0;SSSB=0.0250293;STB=0.514943;STBP=0.31;TYPE=snp;VARB=0.0175723	GT:GQ:DP:FDP:RO:FRO:AO:FAO:AF:SAR:SAF:SRF:SRR:FSAR:FSAF:FSRF:FSRR	0/1:6012:1232:1225:629:625:601:600:0.489796:304:297:294:335:305:295:289:336	NO	NO
342	IX007	448	T	chr32	26137009	C	T	2440.03	AF=0.48249;AO=247;DP=518;FAO=248;FDP=514;FR=.;FRO=266;FSAF=194;FSAR=54;FSRF=210;FSRR=56;FWDB=0.000527763;FXX=0.0115382;HRUN=1;LEN=1;MLLD=154.881;OALT=T;OID=.;OMAPALT=T;OPOS=26137009;OREF=C;QD=18.9886;RBI=0.0224384;REFB=-0.0381459;REVB=-0.0224322;RO=264;SAF=194;SAR=53;SRF=210;SRR=54;SSEN=0;SSEP=0;SSSB=-0.0141439;STB=0.505514;STBP=0.87;TYPE=snp;VARB=0.0401286	GT:GQ:DP:FDP:RO:FRO:AO:FAO:AF:SAR:SAF:SRF:SRR:FSAR:FSAF:FSRF:FSRR	0/1:2440:518:514:264:266:247:248:0.48249:53:194:210:54:54:194:210:56	NO	NO
343	IX007	448	T	chr32	26139439	A	T	5694.91	AF=0.429874;AO=612;DP=1428;FAO=613;FDP=1426;FR=.;FRO=813;FSAF=443;FSAR=170;FSRF=520;FSRR=293;FWDB=-0.00581876;FXX=0.00140055;HRUN=1;LEN=1;MLLD=390.545;OALT=T;OID=.;OMAPALT=T;OPOS=26139439;OREF=A;QD=15.9745;RBI=0.0128725;REFB=-0.00386275;REVB=0.0114823;RO=801;SAF=443;SAR=169;SRF=518;SRR=283;SSEN=0;SSEP=0;SSSB=0.0939473;STB=0.556122;STBP=0.001;TYPE=snp;VARB=0.00499579	GT:GQ:DP:FDP:RO:FRO:AO:FAO:AF:SAR:SAF:SRF:SRR:FSAR:FSAF:FSRF:FSRR	0/1:5694:1428:1426:801:813:612:613:0.429874:169:443:518:283:170:443:520:293	YES	NO
344	IX007	448	T	chr32	26139504	G	A	7091.43	AF=0.458986;AO=728;DP=1595;FAO=733;FDP=1597;FR=.;FRO=864;FSAF=415;FSAR=318;FSRF=483;FSRR=381;FWDB=0.0176662;FXX=0.000625778;HRUN=3;LEN=1;MLLD=67.0957;OALT=A;OID=.;OMAPALT=A;OPOS=26139504;OREF=G;QD=17.7619;RBI=0.0481195;REFB=-0.00920504;REVB=-0.0447593;RO=865;SAF=412;SAR=316;SRF=484;SRR=381;SSEN=0;SSEP=0;SSSB=0.00641689;STB=0.503927;STBP=0.769;TYPE=snp;VARB=0.00982185	GT:GQ:DP:FDP:RO:FRO:AO:FAO:AF:SAR:SAF:SRF:SRR:FSAR:FSAF:FSRF:FSRR	0/1:7091:1595:1597:865:864:728:733:0.458986:316:412:484:381:318:415:483:381	YES	NO
345	IX007	448	T	chr32	26142023	C	T	1964.22	AF=0.476303;AO=201;DP=422;FAO=201;FDP=422;FR=.;FRO=221;FSAF=180;FSAR=21;FSRF=185;FSRR=36;FWDB=0.0104967;FXX=0;HRUN=1;LEN=1;MLLD=281.158;OALT=T;OID=.;OMAPALT=T;OPOS=26142023;OREF=C;QD=18.6182;RBI=0.0637121;REFB=-0.0143513;REVB=0.0628415;RO=220;SAF=180;SAR=21;SRF=184;SRR=36;SSEN=0;SSEP=0;SSSB=0.131647;STB=0.572377;STBP=0.049;TYPE=snp;VARB=0.0145285	GT:GQ:DP:FDP:RO:FRO:AO:FAO:AF:SAR:SAF:SRF:SRR:FSAR:FSAF:FSRF:FSRR	0/1:1964:422:422:220:221:201:201:0.476303:21:180:184:36:21:180:185:36	NO	NO
346	IX007	448	T	chr34	12651251	G	C	18950.3	AF=1;AO=1180;DP=1185;FAO=1185;FDP=1185;FR=.;FRO=0;FSAF=521;FSAR=664;FSRF=0;FSRR=0;FWDB=0.0401469;FXX=0.00336414;HRUN=1;LEN=1;MLLD=166.853;OALT=C;OID=.;OMAPALT=C;OPOS=12651251;OREF=G;QD=63.9671;RBI=0.057567;REFB=0;REVB=0.0412576;RO=1;SAF=520;SAR=660;SRF=1;SRR=0;SSEN=0;SSEP=0;SSSB=-0.000918176;STB=0.5;STBP=1;TYPE=snp;VARB=2.84007e-05	GT:GQ:DP:FDP:RO:FRO:AO:FAO:AF:SAR:SAF:SRF:SRR:FSAR:FSAF:FSRF:FSRR	1/1:97:1185:1185:1:0:1180:1185:1:660:520:1:0:664:521:0:0	YES	NO
347	IX007	448	T	chr34	12660692	G	A	2425.07	AF=0.942857;AO=165;DP=175;FAO=165;FDP=175;FR=.;FRO=10;FSAF=132;FSAR=33;FSRF=0;FSRR=10;FWDB=0.00588738;FXX=0;HRUN=2;LEN=1;MLLD=130.966;OALT=A;OID=.;OMAPALT=A;OPOS=12660692;OREF=G;QD=55.4303;RBI=0.0425894;REFB=0.0510117;REVB=0.0421805;RO=10;SAF=132;SAR=33;SRF=0;SRR=10;SSEN=0;SSEP=0;SSSB=0.124516;STB=0.565781;STBP=0;TYPE=snp;VARB=-0.0008239	GT:GQ:DP:FDP:RO:FRO:AO:FAO:AF:SAR:SAF:SRF:SRR:FSAR:FSAF:FSRF:FSRR	0/1:22:175:175:10:10:165:165:0.942857:33:132:0:10:33:132:0:10	YES	NO
348	IX007	448	T	chr34	12674426	T	C	15662.8	AF=1;AO=969;DP=988;FAO=984;FDP=984;FR=.,HEALED;FRO=0;FSAF=469;FSAR=515;FSRF=0;FSRR=0;FWDB=0.0211642;FXX=0.00505556;HRUN=4;LEN=1;MLLD=291.223;OALT=C;OID=.;OMAPALT=C;OPOS=12674426;OREF=T;QD=63.67;RBI=0.0291936;REFB=0.0273287;REVB=0.0201083;RO=3;SAF=456;SAR=513;SRF=0;SRR=3;SSEN=0;SSEP=0;SSSB=0.00278608;STB=0.5;STBP=1;TYPE=snp;VARB=0.000109089	GT:GQ:DP:FDP:RO:FRO:AO:FAO:AF:SAR:SAF:SRF:SRR:FSAR:FSAF:FSRF:FSRR	1/1:69:988:984:3:0:969:984:1:513:456:0:3:515:469:0:0	YES	YES
349	IX007	448	T	chr37	12525830	G	A	3515.94	AF=1;AO=223;DP=223;FAO=224;FDP=224;FR=.;FRO=0;FSAF=132;FSAR=92;FSRF=0;FSRR=0;FWDB=0.0221577;FXX=0;HRUN=1;LEN=1;MLLD=249.403;OALT=A;OID=.;OMAPALT=A;OPOS=12525830;OREF=G;QD=62.7847;RBI=0.07921;REFB=0;REVB=-0.0760477;RO=0;SAF=132;SAR=91;SRF=0;SRR=0;SSEN=0;SSEP=0;SSSB=0;STB=0.5;STBP=1;TYPE=snp;VARB=-3.55488e-05	GT:GQ:DP:FDP:RO:FRO:AO:FAO:AF:SAR:SAF:SRF:SRR:FSAR:FSAF:FSRF:FSRR	1/1:19:223:224:0:0:223:224:1:91:132:0:0:92:132:0:0	NO	NO
350	IX007	448	T	chr37	19076001	T	C	4477.36	AF=0.428571;AO=483;DP=1127;FAO=483;FDP=1127;FR=.;FRO=644;FSAF=301;FSAR=182;FSRF=405;FSRR=239;FWDB=-0.0122041;FXX=0;HRUN=1;LEN=1;MLLD=153.291;OALT=C;OID=.;OMAPALT=C;OPOS=19076001;OREF=T;QD=15.8912;RBI=0.0902211;REFB=-0.0267921;REVB=0.0893918;RO=637;SAF=301;SAR=182;SRF=405;SRR=232;SSEN=0;SSEP=0;SSSB=-0.0138446;STB=0.50347;STBP=0.853;TYPE=snp;VARB=0.0358495	GT:GQ:DP:FDP:RO:FRO:AO:FAO:AF:SAR:SAF:SRF:SRR:FSAR:FSAF:FSRF:FSRR	0/1:4477:1127:1127:637:644:483:483:0.428571:182:301:405:232:182:301:405:239	YES	NO
351	IX007	448	T	chr37	19323616	A	G	7913.4	AF=1;AO=494;DP=495;FAO=496;FDP=496;FR=.;FRO=0;FSAF=415;FSAR=81;FSRF=0;FSRR=0;FWDB=0.0293731;FXX=0;HRUN=2;LEN=1;MLLD=396.208;OALT=G;OID=.;OMAPALT=G;OPOS=19323616;OREF=A;QD=63.8178;RBI=0.0814219;REFB=0;REVB=0.0759391;RO=0;SAF=414;SAR=80;SRF=0;SRR=0;SSEN=0;SSEP=0;SSSB=0;STB=0.5;STBP=1;TYPE=snp;VARB=2.23927e-05	GT:GQ:DP:FDP:RO:FRO:AO:FAO:AF:SAR:SAF:SRF:SRR:FSAR:FSAF:FSRF:FSRR	1/1:40:495:496:0:0:494:496:1:80:414:0:0:81:415:0:0	YES	NO
352	IX007	448	T	chr4	58991739	G	A	2781.95	AF=0.498208;AO=278;DP=558;FAO=278;FDP=558;FR=.;FRO=280;FSAF=275;FSAR=3;FSRF=257;FSRR=23;FWDB=-0.00278517;FXX=0;HRUN=5;LEN=1;MLLD=226.607;OALT=A;OID=.;OMAPALT=A;OPOS=58991739;OREF=G;QD=19.9423;RBI=0.0838697;REFB=-0.0259925;REVB=0.0838234;RO=279;SAF=275;SAR=3;SRF=256;SRR=23;SSEN=0;SSEP=0;SSSB=0.553545;STB=0.817481;STBP=0;TYPE=snp;VARB=0.0240913	GT:GQ:DP:FDP:RO:FRO:AO:FAO:AF:SAR:SAF:SRF:SRR:FSAR:FSAF:FSRF:FSRR	0/1:2778:558:558:279:280:278:278:0.498208:3:275:256:23:3:275:257:23	YES	NO
353	IX007	448	T	chr5	24198533	A	T	16658.3	AF=1;AO=1041;DP=1044;FAO=1041;FDP=1041;FR=.;FRO=0;FSAF=519;FSAR=522;FSRF=0;FSRR=0;FWDB=0.0345419;FXX=0.00287354;HRUN=1;LEN=1;MLLD=183.544;OALT=T;OID=.;OMAPALT=T;OPOS=24198533;OREF=A;QD=64.0087;RBI=0.0616625;REFB=0;REVB=0.0510795;RO=1;SAF=519;SAR=522;SRF=0;SRR=1;SSEN=0;SSEP=0;SSSB=0.000914544;STB=0.5;STBP=1;TYPE=snp;VARB=2.14202e-05	GT:GQ:DP:FDP:RO:FRO:AO:FAO:AF:SAR:SAF:SRF:SRR:FSAR:FSAF:FSRF:FSRR	1/1:85:1044:1041:1:0:1041:1041:1:522:519:0:1:522:519:0:0	YES	NO
354	IX007	448	T	chr5	24198679	C	T	15466.8	AF=1;AO=939;DP=980;FAO=975;FDP=975;FR=.;FRO=0;FSAF=423;FSAR=552;FSRF=0;FSRR=0;FWDB=0.0483927;FXX=0.00510199;HRUN=1;LEN=1;MLLD=166.181;OALT=T;OID=.;OMAPALT=T;OPOS=24198679;OREF=C;QD=63.4534;RBI=0.0500787;REFB=-0.10119;REVB=0.0128849;RO=5;SAF=394;SAR=545;SRF=3;SRR=2;SSEN=0;SSEP=0;SSSB=-0.00187388;STB=0.5;STBP=1;TYPE=snp;VARB=0.00015125	GT:GQ:DP:FDP:RO:FRO:AO:FAO:AF:SAR:SAF:SRF:SRR:FSAR:FSAF:FSRF:FSRR	1/1:54:980:975:5:0:939:975:1:545:394:3:2:552:423:0:0	YES	YES
355	IX007	448	T	chr5	24199401	A	ATAAAA,ATAAAAA	578.588	AF=0.353846,0;AO=67,2;DP=197;FAO=69,0;FDP=195;FR=.;FRO=126;FSAF=67,0;FSAR=2,0;FSRF=112;FSRR=14;FWDB=-0.043298,-0.0452629;FXX=0.0101518;HRUN=1,1;LEN=5,6;MLLD=192.559,198.499;OALT=TAAAA,TAAAAA;OID=.,.;OMAPALT=ATAAAA,ATAAAAA;OPOS=24199402,24199402;OREF=-,-;QD=11.8685;RBI=0.0483359,0.0482198;REFB=-0.0144919,-0.0133428;REVB=-0.0214859,-0.0166258;RO=128;SAF=66,1;SAR=1,1;SRF=114;SRR=14;SSEN=0,0;SSEP=0,0…	GT:GQ:DP:FDP:RO:FRO:AO:FAO:AF:SAR:SAF:SRF:SRR:FSAR:FSAF:FSRF:FSRR	0/1:576:197:195:128:126:67,2:69,0:0.353846,0:1,1:66,1:114:14:2,0:67,0:112:14	NO	NO
356	IX007	448	T	chr5	24199546	G	A	3330.02	AF=1;AO=213;DP=213;FAO=214;FDP=214;FR=.;FRO=0;FSAF=90;FSAR=124;FSRF=0;FSRR=0;FWDB=0.104599;FXX=0;HRUN=1;LEN=1;MLLD=101.486;OALT=A;OID=.;OMAPALT=A;OPOS=24199546;OREF=G;QD=62.2433;RBI=0.107931;REFB=0;REVB=0.0266108;RO=0;SAF=89;SAR=124;SRF=0;SRR=0;SSEN=0;SSEP=0;SSSB=3.83811e-08;STB=0.5;STBP=1;TYPE=snp;VARB=0.000324217	GT:GQ:DP:FDP:RO:FRO:AO:FAO:AF:SAR:SAF:SRF:SRR:FSAR:FSAF:FSRF:FSRR	1/1:18:213:214:0:0:213:214:1:124:89:0:0:124:90:0:0	YES	YES
357	IX007	448	T	chr5	24226831	A	G	16042.8	AF=1;AO=1000;DP=1001;FAO=1008;FDP=1008;FR=.;FRO=0;FSAF=529;FSAR=479;FSRF=0;FSRR=0;FWDB=0.0798997;FXX=0.00099107;HRUN=1;LEN=1;MLLD=219.438;OALT=G;OID=.;OMAPALT=G;OPOS=24226831;OREF=A;QD=63.6617;RBI=0.0823694;REFB=0;REVB=0.0200188;RO=0;SAF=521;SAR=479;SRF=0;SRR=0;SSEN=0;SSEP=0;SSSB=5.47714e-08;STB=0.5;STBP=1;TYPE=snp;VARB=1.3358e-05	GT:GQ:DP:FDP:RO:FRO:AO:FAO:AF:SAR:SAF:SRF:SRR:FSAR:FSAF:FSRF:FSRR	1/1:88:1001:1008:0:0:1000:1008:1:479:521:0:0:479:529:0:0	YES	NO
358	IX007	448	T	chr5	24261937	A	C	7054.55	AF=1;AO=393;DP=455;FAO=451;FDP=451;FR=.,HEALED;FRO=0;FSAF=267;FSAR=184;FSRF=0;FSRR=0;FWDB=0.0884464;FXX=0.00879102;HRUN=6;LEN=1;MLLD=61.7248;OALT=C;OID=.;OMAPALT=C;OPOS=24261937;OREF=A;QD=62.5681;RBI=0.0970054;REFB=0;REVB=-0.0398407;RO=0;SAF=250;SAR=143;SRF=0;SRR=0;SSEN=0;SSEP=0;SSSB=4.76243e-08;STB=0.5;STBP=1;TYPE=snp;VARB=9.52764e-05	GT:GQ:DP:FDP:RO:FRO:AO:FAO:AF:SAR:SAF:SRF:SRR:FSAR:FSAF:FSRF:FSRR	1/1:39:455:451:0:0:393:451:1:143:250:0:0:184:267:0:0	YES	NO
359	IX007	448	T	chr5	24267294	C	T	10054.5	AF=0.98626;AO=645;DP=656;FAO=646;FDP=655;FR=.;FRO=9;FSAF=492;FSAR=154;FSRF=4;FSRR=5;FWDB=0.00658543;FXX=0.00304409;HRUN=3;LEN=1;MLLD=269.227;OALT=T;OID=.;OMAPALT=T;OPOS=24267294;OREF=C;QD=61.4013;RBI=0.0201754;REFB=-0.0177119;REVB=0.0190704;RO=8;SAF=492;SAR=153;SRF=4;SRR=4;SSEN=0;SSEP=0;SSSB=0.0084535;STB=0.505963;STBP=0.039;TYPE=snp;VARB=0.000182757	GT:GQ:DP:FDP:RO:FRO:AO:FAO:AF:SAR:SAF:SRF:SRR:FSAR:FSAF:FSRF:FSRR	1/1:14:656:655:8:9:645:646:0.98626:153:492:4:4:154:492:4:5	YES	NO
360	IX007	448	T	chr5	24271372	T	C	8922.18	AF=1;AO=540;DP=564;FAO=563;FDP=563;FR=.;FRO=0;FSAF=336;FSAR=227;FSRF=0;FSRR=0;FWDB=-0.0154025;FXX=0.00177302;HRUN=1;LEN=1;MLLD=229.396;OALT=C;OID=.;OMAPALT=C;OPOS=24271372;OREF=T;QD=63.3903;RBI=0.0188454;REFB=0;REVB=0.0108588;RO=0;SAF=317;SAR=223;SRF=0;SRR=0;SSEN=0;SSEP=0;SSSB=-4.82454e-08;STB=0.5;STBP=1;TYPE=snp;VARB=-1.13372e-06	GT:GQ:DP:FDP:RO:FRO:AO:FAO:AF:SAR:SAF:SRF:SRR:FSAR:FSAF:FSRF:FSRR	1/1:49:564:563:0:0:540:563:1:223:317:0:0:227:336:0:0	YES	NO
361	IX007	448	T	chr5	24272687	C	T	7187.9	AF=1;AO=456;DP=456;FAO=456;FDP=456;FR=.;FRO=0;FSAF=187;FSAR=269;FSRF=0;FSRR=0;FWDB=-0.00201428;FXX=0;HRUN=2;LEN=1;MLLD=155.15;OALT=T;OID=.;OMAPALT=T;OPOS=24272687;OREF=C;QD=63.0518;RBI=0.00469479;REFB=0;REVB=0.00424072;RO=0;SAF=187;SAR=269;SRF=0;SRR=0;SSEN=0;SSEP=0;SSSB=3.38734e-08;STB=0.5;STBP=1;TYPE=snp;VARB=1.71334e-06	GT:GQ:DP:FDP:RO:FRO:AO:FAO:AF:SAR:SAF:SRF:SRR:FSAR:FSAF:FSRF:FSRR	1/1:39:456:456:0:0:456:456:1:269:187:0:0:269:187:0:0	YES	YES
362	IX007	448	T	chr5	32563389	G	A	3357.13	AF=0.36422;AO=397;DP=1091;FAO=397;FDP=1090;FR=.;FRO=693;FSAF=198;FSAR=199;FSRF=319;FSRR=374;FWDB=-0.0135575;FXX=0.00183149;HRUN=1;LEN=1;MLLD=100.282;OALT=A;OID=.;OMAPALT=A;OPOS=32563389;OREF=G;QD=12.3198;RBI=0.0216195;REFB=-0.0292404;REVB=-0.0168403;RO=692;SAF=198;SAR=199;SRF=319;SRR=373;SSEN=0;SSEP=0;SSSB=0.0426046;STB=0.524431;STBP=0.239;TYPE=snp;VARB=0.0533424	GT:GQ:DP:FDP:RO:FRO:AO:FAO:AF:SAR:SAF:SRF:SRR:FSAR:FSAF:FSRF:FSRR	0/1:3357:1091:1090:692:693:397:397:0.36422:199:198:319:373:199:198:319:374	NO	YES
363	IX007	448	T	chr9	22763465	G	T	7832.77	AF=1;AO=490;DP=491;FAO=490;FDP=490;FR=.;FRO=0;FSAF=6;FSAR=484;FSRF=0;FSRR=0;FWDB=0.0494625;FXX=0.00203662;HRUN=3;LEN=1;MLLD=259.312;OALT=T;OID=.;OMAPALT=T;OPOS=22763465;OREF=G;QD=63.941;RBI=0.0643586;REFB=0;REVB=0.0411762;RO=0;SAF=6;SAR=484;SRF=0;SRR=0;SSEN=0;SSEP=0;SSSB=-3.66848e-08;STB=0.5;STBP=1;TYPE=snp;VARB=2.22525e-05	GT:GQ:DP:FDP:RO:FRO:AO:FAO:AF:SAR:SAF:SRF:SRR:FSAR:FSAF:FSRF:FSRR	1/1:42:491:490:0:0:490:490:1:484:6:0:0:484:6:0:0	YES	NO
364	IX007	448	T	chr9	49010884	C	T	4100.68	AF=0.465675;AO=395;DP=877;FAO=407;FDP=874;FR=.,HEALED,HEALED;FRO=443;FSAF=165;FSAR=242;FSRF=180;FSRR=263;FWDB=-0.0106634;FXX=0.00455576;HRUN=5;LEN=1;MLLD=196.492;OALT=T;OID=.;OMAPALT=T;OPOS=49010884;OREF=C;QD=18.7674;RBI=0.0176091;REFB=-0.0134287;REVB=0.0140133;RO=417;SAF=164;SAR=231;SRF=165;SRR=252;SSEN=0;SSEP=0;SSSB=0.0189022;STB=0.500495;STBP=0.977;TYPE=snp;VARB=0.0138418	GT:GQ:DP:FDP:RO:FRO:AO:FAO:AF:SAR:SAF:SRF:SRR:FSAR:FSAF:FSRF:FSRR	0/1:3996:877:874:417:443:395:407:0.465675:231:164:165:252:242:165:180:263	YES	NO
365	IX007	448	T	chr9	49016767	A	G	3948.46	AF=0.495575;AO=389;DP=791;FAO=392;FDP=791;FR=.;FRO=399;FSAF=220;FSAR=172;FSRF=241;FSRR=158;FWDB=0.0221991;FXX=0;HRUN=1;LEN=1;MLLD=56.5267;OALT=G;OID=.;OMAPALT=G;OPOS=49016767;OREF=A;QD=19.9669;RBI=0.022737;REFB=-0.0609432;REVB=-0.00491657;RO=400;SAF=220;SAR=169;SRF=241;SRR=159;SSEN=0;SSEP=0;SSSB=-0.0350269;STB=0.522028;STBP=0.193;TYPE=snp;VARB=0.0641444	GT:GQ:DP:FDP:RO:FRO:AO:FAO:AF:SAR:SAF:SRF:SRR:FSAR:FSAF:FSRF:FSRR	0/1:3948:791:791:400:399:389:392:0.495575:169:220:241:159:172:220:241:158	YES	NO
366	IX007	448	T	chr9	53131684	C	T	18753.4	AF=1;AO=1179;DP=1187;FAO=1182;FDP=1182;FR=.;FRO=0;FSAF=603;FSAR=579;FSRF=0;FSRR=0;FWDB=-0.00647734;FXX=0.00672263;HRUN=2;LEN=1;MLLD=227.961;OALT=T;OID=.;OMAPALT=T;OPOS=53131684;OREF=C;QD=63.4634;RBI=0.00689961;REFB=-0.0353457;REVB=-0.00237671;RO=8;SAF=602;SAR=577;SRF=4;SRR=4;SSEN=0;SSEP=0;SSSB=0.000136613;STB=0.5;STBP=1;TYPE=snp;VARB=5.97383e-05	GT:GQ:DP:FDP:RO:FRO:AO:FAO:AF:SAR:SAF:SRF:SRR:FSAR:FSAF:FSRF:FSRR	1/1:55:1187:1182:8:0:1179:1182:1:577:602:4:4:579:603:0:0	YES	NO
367	IX007	448	T	chr9	53131717	G	T	18871.4	AF=0.989924;AO=1176;DP=1197;FAO=1179;FDP=1191;FR=.,HEALED;FRO=0;FSAF=584;FSAR=595;FSRF=0;FSRR=0;FWDB=-6.34478e-06;FXX=0.00501249;HRUN=1;LEN=1;MLLD=201.878;OALT=T;OID=.;OMAPALT=T;OPOS=53131717;OREF=G;QD=63.38;RBI=0.0564897;REFB=-0.0281627;REVB=0.0564897;RO=3;SAF=583;SAR=593;SRF=2;SRR=1;SSEN=0;SSEP=0;SSSB=-0.000831391;STB=0.5;STBP=1;TYPE=snp;VARB=-4.18022e-06	GT:GQ:DP:FDP:RO:FRO:AO:FAO:AF:SAR:SAF:SRF:SRR:FSAR:FSAF:FSRF:FSRR	1/1:38:1197:1191:3:0:1176:1179:0.989924:593:583:2:1:595:584:0:0	YES	NO
368	IX007	448	T	chr9	53132929	A	G	4952.19	AF=0.495951;AO=490;DP=989;FAO=490;FDP=988;FR=.;FRO=498;FSAF=252;FSAR=238;FSRF=236;FSRR=262;FWDB=0.00666214;FXX=0.00101111;HRUN=2;LEN=1;MLLD=71.2465;OALT=G;OID=.;OMAPALT=G;OPOS=53132929;OREF=A;QD=20.0493;RBI=0.0595952;REFB=0.000322802;REVB=0.0592217;RO=498;SAF=252;SAR=238;SRF=236;SRR=262;SSEN=0;SSEP=0;SSSB=0.03723;STB=0.520351;STBP=0.193;TYPE=snp;VARB=-0.000242841	GT:GQ:DP:FDP:RO:FRO:AO:FAO:AF:SAR:SAF:SRF:SRR:FSAR:FSAF:FSRF:FSRR	0/1:4952:989:988:498:498:490:490:0.495951:238:252:236:262:238:252:236:262	YES	NO
369	IX008	626	T	chr1	23894575	G	A	5012.43	AF=0.669856;AO=419;DP=628;FAO=420;FDP=627;FR=.;FRO=207;FSAF=230;FSAR=190;FSRF=13;FSRR=194;FWDB=0.0336143;FXX=0.00159233;HRUN=1;LEN=1;MLLD=299.559;OALT=A;OID=.;OMAPALT=A;OPOS=23894575;OREF=G;QD=31.9772;RBI=0.0382262;REFB=-0.0371473;REVB=0.0182021;RO=205;SAF=230;SAR=189;SRF=11;SRR=194;SSEN=0;SSEP=0;SSSB=0.299008;STB=0.656696;STBP=0;TYPE=snp;VARB=0.0164638	GT:GQ:DP:FDP:RO:FRO:AO:FAO:AF:SAR:SAF:SRF:SRR:FSAR:FSAF:FSRF:FSRR	0/1:1642:628:627:205:207:419:420:0.669856:189:230:11:194:190:230:13:194	YES	YES
370	IX008	626	T	chr1	30251436	A	G	2187.57	AF=0.541885;AO=207;DP=382;FAO=207;FDP=382;FR=.;FRO=175;FSAF=42;FSAR=165;FSRF=44;FSRR=131;FWDB=-0.00874151;FXX=0;HRUN=1;LEN=1;MLLD=109.145;OALT=G;OID=.;OMAPALT=G;OPOS=30251436;OREF=A;QD=22.9065;RBI=0.0227861;REFB=-0.0324336;REVB=-0.0210426;RO=174;SAF=42;SAR=165;SRF=44;SRR=130;SSEN=0;SSEP=0;SSSB=-0.0620777;STB=0.533014;STBP=0.245;TYPE=snp;VARB=0.029096	GT:GQ:DP:FDP:RO:FRO:AO:FAO:AF:SAR:SAF:SRF:SRR:FSAR:FSAF:FSRF:FSRR	0/1:1682:382:382:174:175:207:207:0.541885:165:42:44:130:165:42:44:131	NO	NO
371	IX008	626	T	chr1	30258069	A	C	4725.7	AF=0.478392;AO=475;DP=996;FAO=476;FDP=995;FR=.;FRO=519;FSAF=251;FSAR=225;FSRF=257;FSRR=262;FWDB=0.0111054;FXX=0.002006;HRUN=1;LEN=1;MLLD=110.983;OALT=C;OID=.;OMAPALT=C;OPOS=30258069;OREF=A;QD=18.9978;RBI=0.0304859;REFB=-0.0271793;REVB=0.0283912;RO=517;SAF=251;SAR=224;SRF=256;SRR=261;SSEN=0;SSEP=0;SSSB=0.0316469;STB=0.516777;STBP=0.32;TYPE=snp;VARB=0.0281267	GT:GQ:DP:FDP:RO:FRO:AO:FAO:AF:SAR:SAF:SRF:SRR:FSAR:FSAF:FSRF:FSRR	0/1:4725:996:995:517:519:475:476:0.478392:224:251:256:261:225:251:257:262	NO	NO
372	IX008	626	T	chr1	30258409	G	A	3817.21	AF=0.493523;AO=379;DP=770;FAO=381;FDP=772;FR=.;FRO=391;FSAF=208;FSAR=173;FSRF=206;FSRR=185;FWDB=0.016337;FXX=0;HRUN=1;LEN=1;MLLD=120.209;OALT=A;OID=.;OMAPALT=A;OPOS=30258409;OREF=G;QD=19.7783;RBI=0.0176275;REFB=-0.0163874;REVB=0.00662041;RO=391;SAF=207;SAR=172;SRF=206;SRR=185;SSEN=0;SSEP=0;SSSB=0.0180455;STB=0.509727;STBP=0.583;TYPE=snp;VARB=0.0177164	GT:GQ:DP:FDP:RO:FRO:AO:FAO:AF:SAR:SAF:SRF:SRR:FSAR:FSAF:FSRF:FSRR	0/1:3817:770:772:391:391:379:381:0.493523:172:207:206:185:173:208:206:185	NO	NO
373	IX008	626	T	chr1	30258430	A	G	3793.77	AF=0.48906;AO=380;DP=777;FAO=380;FDP=777;FR=.;FRO=397;FSAF=201;FSAR=179;FSRF=204;FSRR=193;FWDB=-0.013393;FXX=0;HRUN=2;LEN=1;MLLD=64.6987;OALT=G;OID=.;OMAPALT=G;OPOS=30258430;OREF=A;QD=19.5303;RBI=0.0211785;REFB=0.0129275;REVB=-0.0164059;RO=397;SAF=201;SAR=179;SRF=204;SRR=193;SSEN=0;SSEP=0;SSSB=0.014118;STB=0.50773;STBP=0.668;TYPE=snp;VARB=-0.0141122	GT:GQ:DP:FDP:RO:FRO:AO:FAO:AF:SAR:SAF:SRF:SRR:FSAR:FSAF:FSRF:FSRR	0/1:3793:777:777:397:397:380:380:0.48906:179:201:204:193:179:201:204:193	NO	NO
374	IX008	626	T	chr1	30258656	G	A	622.635	AF=0.206564;AO=107;DP=518;FAO=107;FDP=518;FR=.;FRO=411;FSAF=26;FSAR=81;FSRF=94;FSRR=317;FWDB=0.0698924;FXX=0;HRUN=2;LEN=1;MLLD=70.5014;OALT=A;OID=.;OMAPALT=A;OPOS=30258656;OREF=G;QD=4.808;RBI=0.101148;REFB=0.00536725;REVB=0.0731163;RO=411;SAF=26;SAR=81;SRF=94;SRR=317;SSEN=0;SSEP=0;SSSB=0.0255683;STB=0.515644;STBP=0.76;TYPE=snp;VARB=-0.020862	GT:GQ:DP:FDP:RO:FRO:AO:FAO:AF:SAR:SAF:SRF:SRR:FSAR:FSAF:FSRF:FSRR	0/1:622:518:518:411:411:107:107:0.206564:81:26:94:317:81:26:94:317	NO	NO
375	IX008	626	T	chr13	47144532	C	T	12452.3	AF=1;AO=761;DP=791;FAO=785;FDP=785;FR=.,HEALED;FRO=0;FSAF=326;FSAR=459;FSRF=0;FSRR=0;FWDB=0.0358532;FXX=0.00883827;HRUN=1;LEN=1;MLLD=72.9102;OALT=T;OID=.;OMAPALT=T;OPOS=47144532;OREF=C;QD=63.4512;RBI=0.0390117;REFB=-0.0286814;REVB=-0.0153773;RO=4;SAF=304;SAR=457;SRF=1;SRR=3;SSEN=0;SSEP=0;SSSB=0.00155666;STB=0.5;STBP=1;TYPE=snp;VARB=9.5485e-05	GT:GQ:DP:FDP:RO:FRO:AO:FAO:AF:SAR:SAF:SRF:SRR:FSAR:FSAF:FSRF:FSRR	1/1:45:791:785:4:0:761:785:1:457:304:1:3:459:326:0:0	YES	YES
376	IX008	626	T	chr13	47178488	G	A	11767.4	AF=1;AO=737;DP=742;FAO=739;FDP=739;FR=.;FRO=0;FSAF=439;FSAR=300;FSRF=0;FSRR=0;FWDB=0.0233033;FXX=0.00538351;HRUN=1;LEN=1;MLLD=255.399;OALT=A;OID=.;OMAPALT=A;OPOS=47178488;OREF=G;QD=63.6937;RBI=0.0286943;REFB=0.00370619;REVB=0.0167427;RO=3;SAF=439;SAR=298;SRF=3;SRR=0;SSEN=0;SSEP=0;SSSB=-0.00325321;STB=0.5;STBP=1;TYPE=snp;VARB=-5.38285e-06	GT:GQ:DP:FDP:RO:FRO:AO:FAO:AF:SAR:SAF:SRF:SRR:FSAR:FSAF:FSRF:FSRR	1/1:46:742:739:3:0:737:739:1:298:439:3:0:300:439:0:0	YES	YES
377	IX008	626	T	chr13	47178598	C	T	2180.81	AF=0.486547;AO=217;DP=446;FAO=217;FDP=446;FR=.;FRO=229;FSAF=52;FSAR=165;FSRF=63;FSRR=166;FWDB=-0.0172474;FXX=0.00223709;HRUN=1;LEN=1;MLLD=74.7666;OALT=T;OID=.;OMAPALT=T;OPOS=47178598;OREF=C;QD=19.5588;RBI=0.0311667;REFB=-0.0363393;REVB=0.0259594;RO=228;SAF=52;SAR=165;SRF=62;SRR=166;SSEN=0;SSEP=0;SSSB=-0.0403617;STB=0.524357;STBP=0.383;TYPE=snp;VARB=0.0366304	GT:GQ:DP:FDP:RO:FRO:AO:FAO:AF:SAR:SAF:SRF:SRR:FSAR:FSAF:FSRF:FSRR	0/1:2180:446:446:228:229:217:217:0.486547:165:52:62:166:165:52:63:166	YES	NO
378	IX008	626	T	chr13	47178651	T	C	6422.12	AF=1;AO=408;DP=410;FAO=409;FDP=409;FR=.;FRO=0;FSAF=66;FSAR=343;FSRF=0;FSRR=0;FWDB=0.0778992;FXX=0.00243896;HRUN=1;LEN=1;MLLD=89.3136;OALT=C;OID=.;OMAPALT=C;OPOS=47178651;OREF=T;QD=62.808;RBI=0.0792777;REFB=-0.0204763;REVB=-0.0147199;RO=1;SAF=66;SAR=342;SRF=1;SRR=0;SSEN=0;SSEP=0;SSSB=-0.00717563;STB=0.5;STBP=1;TYPE=snp;VARB=0.000160676	GT:GQ:DP:FDP:RO:FRO:AO:FAO:AF:SAR:SAF:SRF:SRR:FSAR:FSAF:FSRF:FSRR	1/1:29:410:409:1:0:408:409:1:342:66:1:0:343:66:0:0	YES	YES
379	IX008	626	T	chr13	47182346	C	T	3391.21	AF=0.482468;AO=344;DP=713;FAO=344;FDP=713;FR=.;FRO=369;FSAF=243;FSAR=101;FSRF=261;FSRR=108;FWDB=-0.012448;FXX=0;HRUN=1;LEN=1;MLLD=274.019;OALT=T;OID=.;OMAPALT=T;OPOS=47182346;OREF=C;QD=19.025;RBI=0.0127749;REFB=-0.022343;REVB=-0.00287168;RO=368;SAF=243;SAR=101;SRF=260;SRR=108;SSEN=0;SSEP=0;SSSB=-0.000143644;STB=0.500575;STBP=0.975;TYPE=snp;VARB=0.023009	GT:GQ:DP:FDP:RO:FRO:AO:FAO:AF:SAR:SAF:SRF:SRR:FSAR:FSAF:FSRF:FSRR	0/1:3391:713:713:368:369:344:344:0.482468:101:243:260:108:101:243:261:108	YES	YES
380	IX008	626	T	chr13	47182355	A	G	10415.9	AF=0.981455;AO=672;DP=698;FAO=688;FDP=701;FR=.;FRO=13;FSAF=472;FSAR=216;FSRF=0;FSRR=13;FWDB=0.00634666;FXX=0;HRUN=1;LEN=1;MLLD=177.084;OALT=G;OID=.;OMAPALT=G;OPOS=47182355;OREF=A;QD=59.4343;RBI=0.00757866;REFB=-0.0718636;REVB=0.00414199;RO=26;SAF=469;SAR=203;SRF=0;SRR=26;SSEN=0;SSEP=0;SSSB=0.0573497;STB=0.514606;STBP=0;TYPE=snp;VARB=0.000675679	GT:GQ:DP:FDP:RO:FRO:AO:FAO:AF:SAR:SAF:SRF:SRR:FSAR:FSAF:FSRF:FSRR	1/1:5:698:701:26:13:672:688:0.981455:203:469:0:26:216:472:0:13	YES	YES
381	IX008	626	T	chr13	47187735	A	G	2720.54	AF=0.545455;AO=250;DP=476;FAO=258;FDP=473;FR=.,HEALED,HEALED;FRO=215;FSAF=155;FSAR=103;FSRF=140;FSRR=75;FWDB=0.0069496;FXX=0.00630239;HRUN=1;LEN=1;MLLD=192.583;OALT=G;OID=.;OMAPALT=G;OPOS=47187735;OREF=A;QD=23.0066;RBI=0.0414348;REFB=-0.0546661;REVB=0.0408479;RO=193;SAF=152;SAR=98;SRF=127;SRR=66;SSEN=0;SSEP=0;SSSB=-0.0426504;STB=0.524103;STBP=0.275;TYPE=snp;VARB=0.0368462	GT:GQ:DP:FDP:RO:FRO:AO:FAO:AF:SAR:SAF:SRF:SRR:FSAR:FSAF:FSRF:FSRR	0/1:1996:476:473:193:215:250:258:0.545455:98:152:127:66:103:155:140:75	YES	NO
382	IX008	626	T	chr13	47187801	TCTTTTT	TCTT,TCTTT,TCTTTT,TCTTTTTT,T,TT,TTT,TTTT,TTTTT,TTTTTT,TTTTTTT	3104.53	AF=0.0235602,0.361257,0.078534,0,0.0445026,0.489529,0.0026178,0,0,0,0;AO=7,34,53,16,7,35,56,74,23,6,6;DP=416;FAO=9,138,30,0,17,187,1,0,0,0,0;FDP=382;FR=.;FRO=0;FSAF=0,56,25,0,0,61,0,0,0,0,0;FSAR=9,82,5,0,17,126,1,0,0,0,0;FSRF=0;FSRR=0;FWDB=0.0705893,0.105697,0.20938,-0.209388,-0.00402733,-0.00547523,-0.0066745,-0.0076505,-0.0084313,-0.00904456,-0.00951569;FXX=0.068291;HRUN=14,14,14,14,1,1,1,1,1,1…	GT:GQ:DP:FDP:RO:FRO:AO:FAO:AF:SAR:SAF:SRF:SRR:FSAR:FSAF:FSRF:FSRR	2/6:194:416:382:60:0:7,34,53,16,7,35,56,74,23,6,6:9,138,30,0,17,187,1,0,0,0,0:0.0235602,0.361257,0.078534,0,0.0445026,0.489529,0.0026178,0,0,0,0:4,12,32,12,5,22,41,54,16,2,2:3,22,21,4,2,13,15,20,7,4,4:20:40:9,82,5,0,17,126,1,0,0,0,0:0,56,25,0,0,61,0,0,0,0,0:0:0	NO	NO
383	IX008	626	T	chr13	47187819	A	G	2460.3	AF=0.527594;AO=239;DP=453;FAO=239;FDP=453;FR=.;FRO=214;FSAF=74;FSAR=165;FSRF=88;FSRR=126;FWDB=-0.0431626;FXX=0.00220259;HRUN=2;LEN=1;MLLD=246.556;OALT=G;OID=.;OMAPALT=G;OPOS=47187819;OREF=A;QD=21.7245;RBI=0.0431715;REFB=0.0102028;REVB=-0.000874226;RO=214;SAF=74;SAR=165;SRF=88;SRR=126;SSEN=0;SSEP=0;SSSB=-0.0985567;STB=0.553824;STBP=0.015;TYPE=snp;VARB=-0.0091289	GT:GQ:DP:FDP:RO:FRO:AO:FAO:AF:SAR:SAF:SRF:SRR:FSAR:FSAF:FSRF:FSRR	0/1:2072:453:453:214:214:239:239:0.527594:165:74:88:126:165:74:88:126	YES	NO
384	IX008	626	T	chr13	47187839	G	A	2289.78	AF=0.522353;AO=222;DP=424;FAO=222;FDP=425;FR=.;FRO=203;FSAF=51;FSAR=171;FSRF=75;FSRR=128;FWDB=0.0504583;FXX=0;HRUN=2;LEN=1;MLLD=302.408;OALT=A;OID=.;OMAPALT=A;OPOS=47187839;OREF=G;QD=21.5508;RBI=0.0509305;REFB=-0.0127676;REVB=-0.00691922;RO=202;SAF=51;SAR=171;SRF=74;SRR=128;SSEN=0;SSEP=0;SSSB=-0.152514;STB=0.58556;STBP=0;TYPE=snp;VARB=0.00846253	GT:GQ:DP:FDP:RO:FRO:AO:FAO:AF:SAR:SAF:SRF:SRR:FSAR:FSAF:FSRF:FSRR	0/1:1990:424:425:202:203:222:222:0.522353:171:51:74:128:171:51:75:128	YES	NO
385	IX008	626	T	chr13	47450108	C	G	3339.24	AF=0.493333;AO=332;DP=677;FAO=333;FDP=675;FR=.;FRO=342;FSAF=282;FSAR=51;FSRF=292;FSRR=50;FWDB=0.0293401;FXX=0.00295417;HRUN=3;LEN=1;MLLD=71.9923;OALT=G;OID=.;OMAPALT=G;OPOS=47450108;OREF=C;QD=19.7881;RBI=0.0567437;REFB=0.0112588;REVB=0.0485696;RO=342;SAF=282;SAR=50;SRF=292;SRR=50;SSEN=0;SSEP=0;SSSB=-0.008031;STB=0.506856;STBP=0.802;TYPE=snp;VARB=-0.0114901	GT:GQ:DP:FDP:RO:FRO:AO:FAO:AF:SAR:SAF:SRF:SRR:FSAR:FSAF:FSRF:FSRR	0/1:3339:677:675:342:342:332:333:0.493333:50:282:292:50:51:282:292:50	YES	NO
386	IX008	626	T	chr14	7521706	T	C	16811.6	AF=1;AO=1044;DP=1044;FAO=1048;FDP=1048;FR=.;FRO=0;FSAF=649;FSAR=399;FSRF=0;FSRR=0;FWDB=-0.0254882;FXX=0.00190474;HRUN=1;LEN=1;MLLD=185.085;OALT=C;OID=.;OMAPALT=C;OPOS=7521706;OREF=T;QD=64.1665;RBI=0.0254902;REFB=0;REVB=-0.000317467;RO=0;SAF=646;SAR=398;SRF=0;SRR=0;SSEN=0;SSEP=0;SSSB=0;STB=0.5;STBP=1;TYPE=snp;VARB=-4.77696e-06	GT:GQ:DP:FDP:RO:FRO:AO:FAO:AF:SAR:SAF:SRF:SRR:FSAR:FSAF:FSRF:FSRR	1/1:91:1044:1048:0:0:1044:1048:1:398:646:0:0:399:649:0:0	YES	NO
387	IX008	626	T	chr14	7524668	A	G	9132.15	AF=1;AO=573;DP=576;FAO=574;FDP=574;FR=.;FRO=0;FSAF=322;FSAR=252;FSRF=0;FSRR=0;FWDB=0.0167268;FXX=0.00347216;HRUN=3;LEN=1;MLLD=345.141;OALT=G;OID=.;OMAPALT=G;OPOS=7524668;OREF=A;QD=63.6386;RBI=0.017015;REFB=0;REVB=-0.00311856;RO=0;SAF=321;SAR=252;SRF=0;SRR=0;SSEN=0;SSEP=0;SSSB=-4.21717e-08;STB=0.5;STBP=1;TYPE=snp;VARB=-4.28995e-06	GT:GQ:DP:FDP:RO:FRO:AO:FAO:AF:SAR:SAF:SRF:SRR:FSAR:FSAF:FSRF:FSRR	1/1:50:576:574:0:0:573:574:1:252:321:0:0:252:322:0:0	YES	NO
388	IX008	626	T	chr14	55699106	G	C	2306.45	AF=0.503356;AO=210;DP=451;FAO=225;FDP=447;FR=.,HEALED,HEALED;FRO=222;FSAF=115;FSAR=110;FSRF=140;FSRR=82;FWDB=0.00185871;FXX=0.00666652;HRUN=1;LEN=1;MLLD=287.761;OALT=C;OID=.;OMAPALT=C;OPOS=55699106;OREF=G;QD=20.6394;RBI=0.0175919;REFB=-0.0149822;REVB=0.0174935;RO=215;SAF=112;SAR=98;SRF=137;SRR=78;SSEN=0;SSEP=0;SSSB=-0.0971664;STB=0.55954;STBP=0.005;TYPE=snp;VARB=0.016159	GT:GQ:DP:FDP:RO:FRO:AO:FAO:AF:SAR:SAF:SRF:SRR:FSAR:FSAF:FSRF:FSRR	0/1:2251:451:447:215:222:210:225:0.503356:98:112:137:78:110:115:140:82	YES	NO
389	IX008	626	T	chr14	55699186	C	G	19.5719	AF=0.0405157;AO=22;DP=543;FAO=22;FDP=543;FR=.;FRO=521;FSAF=12;FSAR=10;FSRF=261;FSRR=260;FWDB=0.00137406;FXX=0;HRUN=1;LEN=1;MLLD=115.628;OALT=G;OID=.;OMAPALT=G;OPOS=55699186;OREF=C;QD=0.144176;RBI=0.0752829;REFB=-0.00279991;REVB=-0.0752703;RO=521;SAF=12;SAR=10;SRF=261;SRR=260;SSEN=0;SSEP=0;SSSB=0.0395517;STB=0.542675;STBP=0.706;TYPE=snp;VARB=0.0845511	GT:GQ:DP:FDP:RO:FRO:AO:FAO:AF:SAR:SAF:SRF:SRR:FSAR:FSAF:FSRF:FSRR	0/1:19:543:543:521:521:22:22:0.0405157:10:12:261:260:10:12:261:260	NO	NO
390	IX008	626	T	chr14	55699210	C	T	2729.91	AF=0.505639;AO=268;DP=532;FAO=269;FDP=532;FR=.;FRO=263;FSAF=126;FSAR=143;FSRF=133;FSRR=130;FWDB=-0.0264823;FXX=0;HRUN=1;LEN=1;MLLD=171.211;OALT=T;OID=.;OMAPALT=T;OPOS=55699210;OREF=C;QD=20.5256;RBI=0.0268521;REFB=-0.0446851;REVB=0.00444093;RO=263;SAF=126;SAR=142;SRF=133;SRR=130;SSEN=0;SSEP=0;SSSB=-0.0322635;STB=0.51847;STBP=0.389;TYPE=snp;VARB=0.0413126	GT:GQ:DP:FDP:RO:FRO:AO:FAO:AF:SAR:SAF:SRF:SRR:FSAR:FSAF:FSRF:FSRR	0/1:2643:532:532:263:263:268:269:0.505639:142:126:133:130:143:126:133:130	YES	NO
391	IX008	626	T	chr16	1987270	C	T	17559.8	AF=0.725104;AO=1394;DP=1927;FAO=1398;FDP=1928;FR=.;FRO=530;FSAF=922;FSAR=476;FSRF=332;FSRR=198;FWDB=0.0119507;FXX=0.00103626;HRUN=1;LEN=1;MLLD=81.7714;OALT=T;OID=.;OMAPALT=T;OPOS=1987270;OREF=C;QD=36.4311;RBI=0.107242;REFB=-0.0670798;REVB=0.106574;RO=530;SAF=920;SAR=474;SRF=332;SRR=198;SSEN=0;SSEP=0;SSSB=0.0192351;STB=0.510064;STBP=0.163;TYPE=snp;VARB=0.025825	GT:GQ:DP:FDP:RO:FRO:AO:FAO:AF:SAR:SAF:SRF:SRR:FSAR:FSAF:FSRF:FSRR	0/1:3746:1927:1928:530:530:1394:1398:0.725104:474:920:332:198:476:922:332:198	YES	NO
392	IX008	626	T	chr16	8274440	A	G	22.8074	AF=0.046832;AO=17;DP=363;FAO=17;FDP=363;FR=.;FRO=346;FSAF=10;FSAR=7;FSRF=192;FSRR=154;FWDB=0.0102564;FXX=0;HRUN=1;LEN=1;MLLD=78.1654;OALT=G;OID=.;OMAPALT=G;OPOS=8274440;OREF=A;QD=0.251321;RBI=0.0403187;REFB=-0.00174859;REVB=-0.0389923;RO=346;SAF=10;SAR=7;SRF=192;SRR=154;SSEN=0;SSEP=0;SSSB=0.0319849;STB=0.532369;STBP=0.793;TYPE=snp;VARB=0.0369485	GT:GQ:DP:FDP:RO:FRO:AO:FAO:AF:SAR:SAF:SRF:SRR:FSAR:FSAF:FSRF:FSRR	0/1:22:363:363:346:346:17:17:0.046832:7:10:192:154:7:10:192:154	NO	NO
393	IX008	626	T	chr17	23025243	T	C	4242.92	AF=0.595912;AO=379;DP=636;FAO=379;FDP=636;FR=.;FRO=257;FSAF=227;FSAR=152;FSRF=147;FSRR=110;FWDB=-0.0161079;FXX=0;HRUN=3;LEN=1;MLLD=56.9379;OALT=C;OID=.;OMAPALT=C;OPOS=23025243;OREF=T;QD=26.6851;RBI=0.0621356;REFB=-0.00583292;REVB=0.0600114;RO=257;SAF=227;SAR=152;SRF=147;SRR=110;SSEN=0;SSEP=0;SSSB=0.020927;STB=0.511287;STBP=0.505;TYPE=snp;VARB=0.00373052	GT:GQ:DP:FDP:RO:FRO:AO:FAO:AF:SAR:SAF:SRF:SRR:FSAR:FSAF:FSRF:FSRR	0/1:2300:636:636:257:257:379:379:0.595912:152:227:147:110:152:227:147:110	YES	NO
394	IX008	626	T	chr17	23025268	A	T	4449.95	AF=0.599099;AO=398;DP=667;FAO=399;FDP=666;FR=.;FRO=267;FSAF=227;FSAR=172;FSRF=146;FSRR=121;FWDB=0.014873;FXX=0.00149923;HRUN=1;LEN=1;MLLD=221.855;OALT=T;OID=.;OMAPALT=T;OPOS=23025268;OREF=A;QD=26.7264;RBI=0.0641446;REFB=-0.0412834;REVB=0.0623965;RO=265;SAF=226;SAR=172;SRF=145;SRR=120;SSEN=0;SSEP=0;SSSB=0.0155801;STB=0.509011;STBP=0.554;TYPE=snp;VARB=0.0260928	GT:GQ:DP:FDP:RO:FRO:AO:FAO:AF:SAR:SAF:SRF:SRR:FSAR:FSAF:FSRF:FSRR	0/1:2367:667:666:265:267:398:399:0.599099:172:226:145:120:172:227:146:121	YES	NO
395	IX008	626	T	chr17	23035450	C	T	3506.81	AF=0.478378;AO=352;DP=739;FAO=354;FDP=740;FR=.;FRO=386;FSAF=182;FSAR=172;FSRF=157;FSRR=229;FWDB=0.0107093;FXX=0;HRUN=3;LEN=1;MLLD=148.438;OALT=T;OID=.;OMAPALT=T;OPOS=23035450;OREF=C;QD=18.9557;RBI=0.0162791;REFB=-0.00273816;REVB=-0.0122605;RO=384;SAF=181;SAR=171;SRF=156;SRR=228;SSEN=0;SSEP=0;SSSB=0.102493;STB=0.555881;STBP=0.002;TYPE=snp;VARB=0.0034191	GT:GQ:DP:FDP:RO:FRO:AO:FAO:AF:SAR:SAF:SRF:SRR:FSAR:FSAF:FSRF:FSRR	0/1:3506:739:740:384:386:352:354:0.478378:171:181:156:228:172:182:157:229	YES	NO
396	IX008	626	T	chr18	5984573	G	A	3518.3	AF=0.48892;AO=350;DP=719;FAO=353;FDP=722;FR=.;FRO=369;FSAF=188;FSAR=165;FSRF=172;FSRR=197;FWDB=-0.00911381;FXX=0.00138311;HRUN=1;LEN=1;MLLD=73.3895;OALT=A;OID=.;OMAPALT=A;OPOS=5984573;OREF=G;QD=19.492;RBI=0.0152837;REFB=-0.0592135;REVB=0.012269;RO=364;SAF=186;SAR=164;SRF=168;SRR=196;SSEN=0;SSEP=0;SSSB=0.0650422;STB=0.533955;STBP=0.071;TYPE=snp;VARB=0.0627003	GT:GQ:DP:FDP:RO:FRO:AO:FAO:AF:SAR:SAF:SRF:SRR:FSAR:FSAF:FSRF:FSRR	0/1:3518:719:722:364:369:350:353:0.48892:164:186:168:196:165:188:172:197	YES	YES
397	IX008	626	T	chr18	6009777	TTAA	TAAC,TTAAC,TTA,TTAC	1591.48	AF=0,0.53169,0,0;AO=4,133,7,8;DP=286;FAO=0,151,0,0;FDP=284;FR=.;FRO=133;FSAF=0,85,0,0;FSAR=0,66,0,0;FSRF=85;FSRR=48;FWDB=0.021031,0.023801,0.0255512,0.0198392;FXX=0.00699276;HRUN=2,0,3,3;LEN=3,1,1,1;MLLD=239.705,240.531,25.9036,228.546;OALT=AAC,C,-,C;OID=.,.,.,.;OMAPALT=TAAC,TTAAC,TTA,TTAC;OPOS=6009778,6009781,6009779,6009780;OREF=TAA,-,A,A;QD=22.4152;RBI=0.0223172,0.0260321,0.119848,0.0271699;RE…	GT:GQ:DP:FDP:RO:FRO:AO:FAO:AF:SAR:SAF:SRF:SRR:FSAR:FSAF:FSRF:FSRR	0/2:1295:286:284:125:133:4,133,7,8:0,151,0,0:0,0.53169,0,0:4,50,7,8:0,83,0,0:85:40:0,66,0,0:0,85,0,0:85:48	NO	NO
398	IX008	626	T	chr18	6015600	A	T	1877.96	AF=0.474328;AO=193;DP=408;FAO=194;FDP=409;FR=.;FRO=215;FSAF=107;FSAR=87;FSRF=103;FSRR=112;FWDB=-0.00381471;FXX=0;HRUN=1;LEN=1;MLLD=199.571;OALT=T;OID=.;OMAPALT=T;OPOS=6015600;OREF=A;QD=18.3664;RBI=0.00502818;REFB=-0.0190877;REVB=-0.00327575;RO=214;SAF=106;SAR=87;SRF=102;SRR=112;SSEN=0;SSEP=0;SSSB=0.0695265;STB=0.538201;STBP=0.128;TYPE=snp;VARB=0.0234796	GT:GQ:DP:FDP:RO:FRO:AO:FAO:AF:SAR:SAF:SRF:SRR:FSAR:FSAF:FSRF:FSRR	0/1:1877:408:409:214:215:193:194:0.474328:87:106:102:112:87:107:103:112	YES	YES
399	IX008	626	T	chr18	6016238	C	T	2239.75	AF=0.475992;AO=228;DP=480;FAO=228;FDP=479;FR=.;FRO=251;FSAF=111;FSAR=117;FSRF=135;FSRR=116;FWDB=0.00965159;FXX=0.00208329;HRUN=1;LEN=1;MLLD=85.8575;OALT=T;OID=.;OMAPALT=T;OPOS=6016238;OREF=C;QD=18.7035;RBI=0.0635958;REFB=-0.0384667;REVB=-0.0628591;RO=251;SAF=112;SAR=116;SRF=135;SRR=116;SSEN=0;SSEP=0;SSSB=-0.0444353;STB=0.526706;STBP=0.239;TYPE=snp;VARB=0.0415015	GT:GQ:DP:FDP:RO:FRO:AO:FAO:AF:SAR:SAF:SRF:SRR:FSAR:FSAF:FSRF:FSRR	0/1:2239:480:479:251:251:228:228:0.475992:116:112:135:116:117:111:135:116	YES	YES
400	IX008	626	T	chr18	6021995	T	C	15.7965	AF=0.0535714;AO=6;DP=112;FAO=6;FDP=112;FR=.;FRO=106;FSAF=1;FSAR=5;FSRF=66;FSRR=40;FWDB=-0.0573428;FXX=0;HRUN=3;LEN=1;MLLD=303.39;OALT=C;OID=.;OMAPALT=C;OPOS=6021995;OREF=T;QD=0.564159;RBI=0.0768417;REFB=-0.00209204;REVB=-0.0511514;RO=106;SAF=1;SAR=5;SRF=66;SRR=40;SSEN=0;SSEP=0;SSSB=-0.415546;STB=0.8805;STBP=0.114;TYPE=snp;VARB=0.0506222	GT:GQ:DP:FDP:RO:FRO:AO:FAO:AF:SAR:SAF:SRF:SRR:FSAR:FSAF:FSRF:FSRR	0/1:15:112:112:106:106:6:6:0.0535714:5:1:66:40:5:1:66:40	NO	NO
401	IX008	626	T	chr18	6022009	C	T	520.07	AF=0.482456;AO=55;DP=114;FAO=55;FDP=114;FR=.;FRO=59;FSAF=35;FSAR=20;FSRF=34;FSRR=25;FWDB=0.0383914;FXX=0;HRUN=2;LEN=1;MLLD=75.748;OALT=T;OID=.;OMAPALT=T;OPOS=6022009;OREF=C;QD=18.2481;RBI=0.0728618;REFB=-0.00821206;REVB=-0.0619269;RO=59;SAF=35;SAR=20;SRF=34;SRR=25;SSEN=0;SSEP=0;SSSB=0.0594224;STB=0.532983;STBP=0.534;TYPE=snp;VARB=0.00840093	GT:GQ:DP:FDP:RO:FRO:AO:FAO:AF:SAR:SAF:SRF:SRR:FSAR:FSAF:FSRF:FSRR	0/1:520:114:114:59:59:55:55:0.482456:20:35:34:25:20:35:34:25	YES	YES
402	IX008	626	T	chr18	6022295	G	A	450.832	AF=0.45045;AO=44;DP=120;FAO=50;FDP=111;FR=.,HEALED;FRO=61;FSAF=36;FSAR=14;FSRF=30;FSRR=31;FWDB=0.0198435;FXX=0;HRUN=5;LEN=1;MLLD=129.098;OALT=A;OID=.;OMAPALT=A;OPOS=6022295;OREF=G;QD=16.2462;RBI=0.0228416;REFB=0.00718715;REVB=-0.0113126;RO=70;SAF=36;SAR=8;SRF=30;SRR=40;SSEN=0;SSEP=0;SSSB=0.463461;STB=0.636735;STBP=0.016;TYPE=snp;VARB=-0.0296149	GT:GQ:DP:FDP:RO:FRO:AO:FAO:AF:SAR:SAF:SRF:SRR:FSAR:FSAF:FSRF:FSRR	0/1:444:120:111:70:61:44:50:0.45045:8:36:30:40:14:36:30:31	YES	YES
403	IX008	626	T	chr20	8209744	G	A	2824.11	AF=0.295029;AO=366;DP=1240;FAO=362;FDP=1227;FR=.,HEALED;FRO=839;FSAF=269;FSAR=93;FSRF=544;FSRR=295;FWDB=-0.0051061;FXX=0.00486614;HRUN=2;LEN=1;MLLD=73.5492;OALT=A;OID=.;OMAPALT=A;OPOS=8209744;OREF=G;QD=9.20654;RBI=0.0104935;REFB=0.0128741;REVB=-0.00916742;RO=842;SAF=273;SAR=93;SRF=551;SRR=291;SSEN=0;SSEP=0;SSSB=0.133864;STB=0.579901;STBP=0.001;TYPE=snp;VARB=-0.0265845	GT:GQ:DP:FDP:RO:FRO:AO:FAO:AF:SAR:SAF:SRF:SRR:FSAR:FSAF:FSRF:FSRR	0/1:2706:1240:1227:842:839:366:362:0.295029:93:273:551:291:93:269:544:295	YES	NO
404	IX008	626	T	chr20	8209788	T	C	3060.17	AF=0.323873;AO=387;DP=1198;FAO=388;FDP=1198;FR=.;FRO=810;FSAF=254;FSAR=134;FSRF=511;FSRR=299;FWDB=-0.0535874;FXX=0;HRUN=1;LEN=1;MLLD=135.404;OALT=C;OID=.;OMAPALT=C;OPOS=8209788;OREF=T;QD=10.2176;RBI=0.0541398;REFB=-0.0158224;REVB=-0.00771405;RO=810;SAF=253;SAR=134;SRF=511;SRR=299;SSEN=0;SSEP=0;SSSB=0.0295849;STB=0.517581;STBP=0.432;TYPE=snp;VARB=0.033312	GT:GQ:DP:FDP:RO:FRO:AO:FAO:AF:SAR:SAF:SRF:SRR:FSAR:FSAF:FSRF:FSRR	0/1:3060:1198:1198:810:810:387:388:0.323873:134:253:511:299:134:254:511:299	YES	NO
405	IX008	626	T	chr20	8210988	A	G	4799.56	AF=1;AO=297;DP=297;FAO=299;FDP=299;FR=.;FRO=0;FSAF=138;FSAR=161;FSRF=0;FSRR=0;FWDB=-0.00860158;FXX=0.00333322;HRUN=1;LEN=1;MLLD=177.975;OALT=G;OID=.;OMAPALT=G;OPOS=8210988;OREF=A;QD=64.2081;RBI=0.0172812;REFB=0;REVB=0.0149884;RO=0;SAF=137;SAR=160;SRF=0;SRR=0;SSEN=0;SSEP=0;SSSB=-3.87634e-08;STB=0.5;STBP=1;TYPE=snp;VARB=5.30502e-06	GT:GQ:DP:FDP:RO:FRO:AO:FAO:AF:SAR:SAF:SRF:SRR:FSAR:FSAF:FSRF:FSRR	1/1:26:297:299:0:0:297:299:1:160:137:0:0:161:138:0:0	YES	NO
406	IX008	626	T	chr20	45059750	G	A	3955.28	AF=0.666667;AO=330;DP=495;FAO=330;FDP=495;FR=.;FRO=165;FSAF=128;FSAR=202;FSRF=61;FSRR=104;FWDB=0.0211211;FXX=0;HRUN=2;LEN=1;MLLD=72.9239;OALT=A;OID=.;OMAPALT=A;OPOS=45059750;OREF=G;QD=31.9619;RBI=0.0233112;REFB=0.00168227;REVB=-0.00986462;RO=165;SAF=128;SAR=202;SRF=61;SRR=104;SSEN=0;SSEP=0;SSSB=0.0119571;STB=0.506399;STBP=0.696;TYPE=snp;VARB=-0.000804572	GT:GQ:DP:FDP:RO:FRO:AO:FAO:AF:SAR:SAF:SRF:SRR:FSAR:FSAF:FSRF:FSRR	0/1:1330:495:495:165:165:330:330:0.666667:202:128:61:104:202:128:61:104	YES	NO
407	IX008	626	T	chr20	45059808	T	G	7879.69	AF=1;AO=500;DP=504;FAO=502;FDP=502;FR=.;FRO=0;FSAF=178;FSAR=324;FSRF=0;FSRR=0;FWDB=0.0555688;FXX=0.00396818;HRUN=3;LEN=1;MLLD=135.802;OALT=G;OID=.;OMAPALT=G;OPOS=45059808;OREF=T;QD=62.7864;RBI=0.0567026;REFB=-0.00957641;REVB=-0.0112827;RO=2;SAF=177;SAR=323;SRF=2;SRR=0;SSEN=0;SSEP=0;SSSB=-0.00536392;STB=0.5;STBP=1;TYPE=snp;VARB=1.53119e-05	GT:GQ:DP:FDP:RO:FRO:AO:FAO:AF:SAR:SAF:SRF:SRR:FSAR:FSAF:FSRF:FSRR	1/1:32:504:502:2:0:500:502:1:323:177:2:0:324:178:0:0	YES	NO
408	IX008	626	T	chr20	45060036	C	T	1261.25	AF=0.320866;AO=163;DP=508;FAO=163;FDP=508;FR=.;FRO=345;FSAF=37;FSAR=126;FSRF=76;FSRR=269;FWDB=0.0118592;FXX=0;HRUN=2;LEN=1;MLLD=70.4447;OALT=T;OID=.;OMAPALT=T;OPOS=45060036;OREF=C;QD=9.93107;RBI=0.0274629;REFB=0.000870939;REVB=-0.0247703;RO=345;SAF=37;SAR=126;SRF=76;SRR=269;SSEN=0;SSEP=0;SSSB=0.0114051;STB=0.506532;STBP=0.893;TYPE=snp;VARB=-0.00193481	GT:GQ:DP:FDP:RO:FRO:AO:FAO:AF:SAR:SAF:SRF:SRR:FSAR:FSAF:FSRF:FSRR	0/1:1261:508:508:345:345:163:163:0.320866:126:37:76:269:126:37:76:269	YES	NO
409	IX008	626	T	chr20	45062197	TGGGGG	TGGG,TGGGG,TGGGGGG,TGGGGGGG,TGGGGGGTG,TGGGGGT,TGGGGGTG,TGGGGT	2352.93	AF=0,0.141243,0.0762712,0,0,0,0.564972,0;AO=25,36,36,11,17,27,147,9;DP=366;FAO=0,50,27,0,0,0,200,0;FDP=354;FR=.;FRO=77;FSAF=0,10,27,0,0,0,190,0;FSAR=0,40,0,0,0,0,10,0;FSRF=61;FSRR=16;FWDB=0.0896896,0.178109,-0.18321,-0.0920005,0.0205943,0.0219974,0.0201324,0.0208604;FXX=0.0301362;HRUN=11,11,11,11,11,0,0,11;LEN=2,1,1,2,3,1,2,1;MLLD=14.1771,7.51746,4.22574,6.7539,203.909,208.631,214.094,200.715;OAL…	GT:GQ:DP:FDP:RO:FRO:AO:FAO:AF:SAR:SAF:SRF:SRR:FSAR:FSAF:FSRF:FSRR	0/7:156:366:354:43:77:25,36,36,11,17,27,147,9:0,50,27,0,0,0,200,0:0,0.141243,0.0762712,0,0,0,0.564972,0:25,23,0,0,0,2,1,5:0,13,36,11,17,25,146,4:38:5:0,40,0,0,0,0,10,0:0,10,27,0,0,0,190,0:61:16	YES	NO
410	IX008	626	T	chr20	57566943	C	A	24.5783	AF=0.0461894;AO=19;DP=432;FAO=20;FDP=433;FR=.;FRO=413;FSAF=0;FSAR=20;FSRF=7;FSRR=406;FWDB=0.03356;FXX=0;HRUN=2;LEN=1;MLLD=68.4623;OALT=A;OID=.;OMAPALT=A;OPOS=57566943;OREF=C;QD=0.227051;RBI=0.0738853;REFB=-0.00418328;REVB=-0.0658237;RO=413;SAF=0;SAR=19;SRF=7;SRR=406;SSEN=0;SSEP=0;SSSB=-0.320644;STB=0.999013;STBP=0.364;TYPE=snp;VARB=0.0928242	GT:GQ:DP:FDP:RO:FRO:AO:FAO:AF:SAR:SAF:SRF:SRR:FSAR:FSAF:FSRF:FSRR	0/1:24:432:433:413:413:19:20:0.0461894:19:0:7:406:20:0:7:406	NO	NO
411	IX008	626	T	chr22	3150414	G	A	890.398	AF=0.486486;AO=76;DP=189;FAO=90;FDP=185;FR=.,HEALED,HEALED,HEALED;FRO=95;FSAF=35;FSAR=55;FSRF=33;FSRR=62;FWDB=0.00432605;FXX=0.0106946;HRUN=1;LEN=1;MLLD=70.5536;OALT=A;OID=.;OMAPALT=A;OPOS=3150414;OREF=G;QD=19.2518;RBI=0.0413181;REFB=-0.020776;REVB=-0.041091;RO=78;SAF=23;SAR=53;SRF=19;SRR=59;SSEN=0;SSEP=0;SSSB=0.0662937;STB=0.52265;STBP=0.542;TYPE=snp;VARB=0.0200669	GT:GQ:DP:FDP:RO:FRO:AO:FAO:AF:SAR:SAF:SRF:SRR:FSAR:FSAF:FSRF:FSRR	0/1:890:189:185:78:95:76:90:0.486486:53:23:19:59:55:35:33:62	YES	YES
412	IX008	626	T	chr25	11658204	T	C	3579.09	AF=0.556303;AO=330;DP=595;FAO=331;FDP=595;FR=.;FRO=264;FSAF=14;FSAR=317;FSRF=23;FSRR=241;FWDB=0.00174027;FXX=0;HRUN=1;LEN=1;MLLD=99.2751;OALT=C;OID=.;OMAPALT=C;OPOS=11658204;OREF=T;QD=24.0611;RBI=0.00677506;REFB=-0.0405187;REVB=-0.00654774;RO=261;SAF=14;SAR=316;SRF=22;SRR=239;SSEN=0;SSEP=0;SSSB=-0.171567;STB=0.600218;STBP=0.013;TYPE=snp;VARB=0.037234	GT:GQ:DP:FDP:RO:FRO:AO:FAO:AF:SAR:SAF:SRF:SRR:FSAR:FSAF:FSRF:FSRR	0/1:2511:595:595:261:264:330:331:0.556303:316:14:22:239:317:14:23:241	YES	NO
413	IX008	626	T	chr25	11658211	TC	CG	3480.9	AF=0.559792;AO=323;DP=580;FAO=323;FDP=577;FR=.;FRO=254;FSAF=7;FSAR=316;FSRF=14;FSRR=240;FWDB=0.0438276;FXX=0.00517232;HRUN=1;LEN=2;MLLD=380.94;OALT=CG;OID=.;OMAPALT=CG;OPOS=11658211;OREF=TC;QD=24.131;RBI=0.0458534;REFB=-0.0245647;REVB=0.0134786;RO=254;SAF=7;SAR=316;SRF=14;SRR=240;SSEN=0;SSEP=0;SSSB=-0.236088;STB=0.630309;STBP=0.012;TYPE=mnp;VARB=0.0199518	GT:GQ:DP:FDP:RO:FRO:AO:FAO:AF:SAR:SAF:SRF:SRR:FSAR:FSAF:FSRF:FSRR	0/1:2387:580:577:254:254:323:323:0.559792:316:7:14:240:316:7:14:240	YES	NO
414	IX008	626	T	chr25	11658216	C	A	3483.62	AF=0.560764;AO=323;DP=579;FAO=323;FDP=576;FR=.;FRO=253;FSAF=6;FSAR=317;FSRF=14;FSRR=239;FWDB=-0.0509667;FXX=0.00518126;HRUN=4;LEN=1;MLLD=140.51;OALT=A;OID=.;OMAPALT=A;OPOS=11658216;OREF=C;QD=24.1918;RBI=0.0514784;REFB=0.0471798;REVB=-0.00724034;RO=252;SAF=6;SAR=317;SRF=13;SRR=239;SSEN=0;SSEP=0;SSSB=-0.259623;STB=0.655217;STBP=0.009;TYPE=snp;VARB=-0.0369597	GT:GQ:DP:FDP:RO:FRO:AO:FAO:AF:SAR:SAF:SRF:SRR:FSAR:FSAF:FSRF:FSRR	0/1:2366:579:576:252:253:323:323:0.560764:317:6:13:239:317:6:14:239	YES	NO
415	IX008	626	T	chr26	10052555	T	A	410.759	AF=0.225694;AO=65;DP=290;FAO=65;FDP=288;FR=.;FRO=223;FSAF=57;FSAR=8;FSRF=120;FSRR=103;FWDB=-0.011342;FXX=0.00689631;HRUN=2;LEN=1;MLLD=64.7457;OALT=A;OID=.;OMAPALT=A;OPOS=10052555;OREF=T;QD=5.70499;RBI=0.0878028;REFB=0.00904657;REVB=0.0870672;RO=225;SAF=57;SAR=8;SRF=122;SRR=103;SSEN=0;SSEP=0;SSSB=0.505796;STB=0.817013;STBP=0;TYPE=snp;VARB=-0.0298604	GT:GQ:DP:FDP:RO:FRO:AO:FAO:AF:SAR:SAF:SRF:SRR:FSAR:FSAF:FSRF:FSRR	0/1:410:290:288:225:223:65:65:0.225694:8:57:122:103:8:57:120:103	YES	NO
416	IX008	626	T	chr26	10052580	A	G	381.722	AF=0.219081;AO=61;DP=285;FAO=62;FDP=283;FR=.;FRO=221;FSAF=55;FSAR=7;FSRF=116;FSRR=105;FWDB=0.0259474;FXX=0.0070173;HRUN=1;LEN=1;MLLD=76.7754;OALT=G;OID=.;OMAPALT=G;OPOS=10052580;OREF=A;QD=5.39537;RBI=0.0809115;REFB=-0.015512;REVB=-0.0766382;RO=223;SAF=54;SAR=7;SRF=118;SRR=105;SSEN=0;SSEP=0;SSSB=0.531451;STB=0.837174;STBP=0;TYPE=snp;VARB=0.0636044	GT:GQ:DP:FDP:RO:FRO:AO:FAO:AF:SAR:SAF:SRF:SRR:FSAR:FSAF:FSRF:FSRR	0/1:381:285:283:223:221:61:62:0.219081:7:54:118:105:7:55:116:105	YES	NO
417	IX008	626	T	chr26	16818461	A	C	5081.65	AF=0.452685;AO=531;DP=1175;FAO=531;FDP=1173;FR=.;FRO=642;FSAF=250;FSAR=281;FSRF=335;FSRR=307;FWDB=0.00516298;FXX=0.00508902;HRUN=4;LEN=1;MLLD=244.279;OALT=C;OID=.;OMAPALT=C;OPOS=16818461;OREF=A;QD=17.3287;RBI=0.0166591;REFB=-0.00454601;REVB=0.0158389;RO=640;SAF=250;SAR=281;SRF=335;SRR=305;SSEN=0;SSEP=0;SSSB=-0.052214;STB=0.527915;STBP=0.083;TYPE=snp;VARB=0.011009	GT:GQ:DP:FDP:RO:FRO:AO:FAO:AF:SAR:SAF:SRF:SRR:FSAR:FSAF:FSRF:FSRR	0/1:5081:1175:1173:640:642:531:531:0.452685:281:250:335:305:281:250:335:307	NO	NO
418	IX008	626	T	chr26	16818463	A	G	5066.92	AF=0.450382;AO=531;DP=1179;FAO=531;FDP=1179;FR=.;FRO=648;FSAF=250;FSAR=281;FSRF=341;FSRR=307;FWDB=-0.00722091;FXX=0;HRUN=4;LEN=1;MLLD=272.449;OALT=G;OID=.;OMAPALT=G;OPOS=16818463;OREF=A;QD=17.1906;RBI=0.014539;REFB=-0.0150272;REVB=-0.0126191;RO=643;SAF=250;SAR=281;SRF=337;SRR=306;SSEN=0;SSEP=0;SSSB=-0.0529744;STB=0.530457;STBP=0.06;TYPE=snp;VARB=0.0304212	GT:GQ:DP:FDP:RO:FRO:AO:FAO:AF:SAR:SAF:SRF:SRR:FSAR:FSAF:FSRF:FSRR	0/1:5066:1179:1179:643:648:531:531:0.450382:281:250:337:306:281:250:341:307	NO	NO
419	IX008	626	T	chr26	38761242	C	T	8354.7	AF=1;AO=518;DP=532;FAO=527;FDP=527;FR=.,HEALED;FRO=0;FSAF=250;FSAR=277;FSRF=0;FSRR=0;FWDB=0.0315803;FXX=0.00939832;HRUN=1;LEN=1;MLLD=79.9757;OALT=T;OID=.;OMAPALT=T;OPOS=38761242;OREF=C;QD=63.4133;RBI=0.0442962;REFB=-0.0556958;REVB=0.0310618;RO=2;SAF=249;SAR=269;SRF=2;SRR=0;SSEN=0;SSEP=0;SSSB=-0.00381964;STB=0.5;STBP=1;TYPE=snp;VARB=0.000150897	GT:GQ:DP:FDP:RO:FRO:AO:FAO:AF:SAR:SAF:SRF:SRR:FSAR:FSAF:FSRF:FSRR	1/1:36:532:527:2:0:518:527:1:269:249:2:0:277:250:0:0	NO	NO
420	IX008	626	T	chr26	38761670	G	T	5103.38	AF=0.521277;AO=488;DP=943;FAO=490;FDP=940;FR=.;FRO=450;FSAF=198;FSAR=292;FSRF=201;FSRR=249;FWDB=-0.0316185;FXX=0.00423724;HRUN=1;LEN=1;MLLD=137.9;OALT=T;OID=.;OMAPALT=T;OPOS=38761670;OREF=G;QD=21.7165;RBI=0.0320744;REFB=-0.00240893;REVB=-0.00538864;RO=449;SAF=197;SAR=291;SRF=200;SRR=249;SSEN=0;SSEP=0;SSSB=-0.0378329;STB=0.520994;STBP=0.184;TYPE=snp;VARB=0.00373459	GT:GQ:DP:FDP:RO:FRO:AO:FAO:AF:SAR:SAF:SRF:SRR:FSAR:FSAF:FSRF:FSRR	0/1:4463:943:940:449:450:488:490:0.521277:291:197:200:249:292:198:201:249	NO	NO
421	IX008	626	T	chr26	38761742	G	A	4900.85	AF=0.500516;AO=478;DP=964;FAO=485;FDP=969;FR=.;FRO=484;FSAF=180;FSAR=305;FSRF=191;FSRR=293;FWDB=0.0798616;FXX=0;HRUN=1;LEN=1;MLLD=130.321;OALT=A;OID=.;OMAPALT=A;OPOS=38761742;OREF=G;QD=20.2306;RBI=0.0818291;REFB=-0.0240153;REVB=0.0178358;RO=482;SAF=177;SAR=301;SRF=189;SRR=293;SSEN=0;SSEP=0;SSSB=-0.0213556;STB=0.512488;STBP=0.422;TYPE=snp;VARB=0.0238529	GT:GQ:DP:FDP:RO:FRO:AO:FAO:AF:SAR:SAF:SRF:SRR:FSAR:FSAF:FSRF:FSRR	0/1:4874:964:969:482:484:478:485:0.500516:301:177:189:293:305:180:191:293	NO	NO
422	IX008	626	T	chr28	31338032	G	A	2666.55	AF=0.487365;AO=270;DP=554;FAO=270;FDP=554;FR=.;FRO=284;FSAF=203;FSAR=67;FSRF=183;FSRR=101;FWDB=-0.0228554;FXX=0;HRUN=3;LEN=1;MLLD=327.27;OALT=A;OID=.;OMAPALT=A;OPOS=31338032;OREF=G;QD=19.253;RBI=0.0426246;REFB=-0.00232985;REVB=0.035979;RO=283;SAF=203;SAR=67;SRF=183;SRR=100;SSEN=0;SSEP=0;SSSB=0.122145;STB=0.568717;STBP=0.003;TYPE=snp;VARB=0.00242815	GT:GQ:DP:FDP:RO:FRO:AO:FAO:AF:SAR:SAF:SRF:SRR:FSAR:FSAF:FSRF:FSRR	0/1:2666:554:554:283:284:270:270:0.487365:67:203:183:100:67:203:183:101	YES	YES
423	IX008	626	T	chr32	26137009	C	T	6180.32	AF=1;AO=388;DP=391;FAO=389;FDP=389;FR=.;FRO=0;FSAF=311;FSAR=78;FSRF=0;FSRR=0;FWDB=0.0352776;FXX=0.00511496;HRUN=1;LEN=1;MLLD=174.271;OALT=T;OID=.;OMAPALT=T;OPOS=26137009;OREF=C;QD=63.5508;RBI=0.0492974;REFB=0;REVB=0.0344344;RO=0;SAF=310;SAR=78;SRF=0;SRR=0;SSEN=0;SSEP=0;SSSB=3.52035e-08;STB=0.5;STBP=1;TYPE=snp;VARB=7.05468e-05	GT:GQ:DP:FDP:RO:FRO:AO:FAO:AF:SAR:SAF:SRF:SRR:FSAR:FSAF:FSRF:FSRR	1/1:31:391:389:0:0:388:389:1:78:310:0:0:78:311:0:0	NO	NO
424	IX008	626	T	chr32	26139439	A	T	15075.3	AF=1;AO=947;DP=950;FAO=948;FDP=948;FR=.;FRO=0;FSAF=668;FSAR=280;FSRF=0;FSRR=0;FWDB=-0.00696165;FXX=0.00315454;HRUN=1;LEN=1;MLLD=392.707;OALT=T;OID=.;OMAPALT=T;OPOS=26139439;OREF=A;QD=63.6088;RBI=0.0476492;REFB=0;REVB=0.0471379;RO=0;SAF=667;SAR=280;SRF=0;SRR=0;SSEN=0;SSEP=0;SSSB=3.65896e-08;STB=0.5;STBP=1;TYPE=snp;VARB=3.12942e-06	GT:GQ:DP:FDP:RO:FRO:AO:FAO:AF:SAR:SAF:SRF:SRR:FSAR:FSAF:FSRF:FSRR	1/1:82:950:948:0:0:947:948:1:280:667:0:0:280:668:0:0	YES	NO
425	IX008	626	T	chr32	26139504	G	A	17402	AF=1;AO=1091;DP=1098;FAO=1093;FDP=1093;FR=.;FRO=0;FSAF=620;FSAR=473;FSRF=0;FSRR=0;FWDB=0.00751138;FXX=0.00636358;HRUN=3;LEN=1;MLLD=69.4272;OALT=A;OID=.;OMAPALT=A;OPOS=26139504;OREF=G;QD=63.6854;RBI=0.0223327;REFB=-0.0380558;REVB=-0.0210316;RO=5;SAF=618;SAR=473;SRF=5;SRR=0;SSEN=0;SSEP=0;SSSB=-0.00385038;STB=0.5;STBP=1;TYPE=snp;VARB=5.56045e-05	GT:GQ:DP:FDP:RO:FRO:AO:FAO:AF:SAR:SAF:SRF:SRR:FSAR:FSAF:FSRF:FSRR	1/1:58:1098:1093:5:0:1091:1093:1:473:618:5:0:473:620:0:0	YES	NO
426	IX008	626	T	chr32	26139543	ACGCGCGCG	ACACACACG,ACACACGCT,ACG	13736.7	AF=0.687773,0.295852,0.0163755;AO=25,29,47;DP=1009;FAO=630,271,15;FDP=916;FR=.;FRO=0;FSAF=6,271,12;FSAR=624,0,3;FSRF=0;FSRR=0;FWDB=0.0689346,0.0977253,0.0124471;FXX=0.110679;HRUN=1,1,1;LEN=5,7,6;MLLD=176.809,104.738,181.135;OALT=ACACA,ACACGCT,-;OID=.,.,.;OMAPALT=ACACACACG,ACACACGCT,ACG;OPOS=26139545,26139545,26139544;OREF=GCGCG,GCGCGCG,CGCGCG;QD=59.9854;RBI=0.0697975,0.0986406,0.0166332;REFB=-0.0…	GT:GQ:DP:FDP:RO:FRO:AO:FAO:AF:SAR:SAF:SRF:SRR:FSAR:FSAF:FSRF:FSRR	1/2:1082:1009:916:1:0:25,29,47:630,271,15:0.687773,0.295852,0.0163755:21,0,36:4,29,11:0:1:624,0,3:6,271,12:0:0	NO	NO
427	IX008	626	T	chr34	12651251	G	C	11907.4	AF=1;AO=749;DP=752;FAO=752;FDP=752;FR=.;FRO=0;FSAF=319;FSAR=433;FSRF=0;FSRR=0;FWDB=0.036926;FXX=0.001328;HRUN=1;LEN=1;MLLD=161.281;OALT=C;OID=.;OMAPALT=C;OPOS=12651251;OREF=G;QD=63.3371;RBI=0.0453589;REFB=-0.0819484;REVB=0.0263419;RO=1;SAF=318;SAR=431;SRF=1;SRR=0;SSEN=0;SSEP=0;SSSB=-0.00149996;STB=0.5;STBP=1;TYPE=snp;VARB=8.75037e-05	GT:GQ:DP:FDP:RO:FRO:AO:FAO:AF:SAR:SAF:SRF:SRR:FSAR:FSAF:FSRF:FSRR	1/1:59:752:752:1:0:749:752:1:431:318:1:0:433:319:0:0	YES	NO
428	IX008	626	T	chr34	12660692	G	A	530.043	AF=0.478632;AO=56;DP=117;FAO=56;FDP=117;FR=.;FRO=61;FSAF=42;FSAR=14;FSRF=45;FSRR=16;FWDB=-0.0084625;FXX=0;HRUN=2;LEN=1;MLLD=128.401;OALT=A;OID=.;OMAPALT=A;OPOS=12660692;OREF=G;QD=18.1211;RBI=0.0154767;REFB=-0.0276518;REVB=0.0129581;RO=61;SAF=42;SAR=14;SRF=45;SRR=16;SSEN=0;SSEP=0;SSSB=0.015264;STB=0.508472;STBP=0.894;TYPE=snp;VARB=0.0284049	GT:GQ:DP:FDP:RO:FRO:AO:FAO:AF:SAR:SAF:SRF:SRR:FSAR:FSAF:FSRF:FSRR	0/1:530:117:117:61:61:56:56:0.478632:14:42:45:16:14:42:45:16	YES	NO
429	IX008	626	T	chr34	12674426	T	C	9858.23	AF=1;AO=614;DP=623;FAO=622;FDP=622;FR=.,HEALED;FRO=0;FSAF=322;FSAR=300;FSRF=0;FSRR=0;FWDB=0.0296403;FXX=0.00320508;HRUN=4;LEN=1;MLLD=276.85;OALT=C;OID=.;OMAPALT=C;OPOS=12674426;OREF=T;QD=63.3969;RBI=0.0366431;REFB=-0.0196741;REVB=0.0215445;RO=1;SAF=314;SAR=300;SRF=0;SRR=1;SSEN=0;SSEP=0;SSSB=0.00158941;STB=0.5;STBP=1;TYPE=snp;VARB=0.00013864	GT:GQ:DP:FDP:RO:FRO:AO:FAO:AF:SAR:SAF:SRF:SRR:FSAR:FSAF:FSRF:FSRR	1/1:48:623:622:1:0:614:622:1:300:314:0:1:300:322:0:0	YES	YES
430	IX008	626	T	chr37	19323616	A	G	4578.16	AF=1;AO=288;DP=291;FAO=291;FDP=291;FR=.;FRO=0;FSAF=258;FSAR=33;FSRF=0;FSRR=0;FWDB=0.0280512;FXX=0;HRUN=2;LEN=1;MLLD=407.414;OALT=G;OID=.;OMAPALT=G;OPOS=19323616;OREF=A;QD=62.93;RBI=0.0900801;REFB=0;REVB=0.0856012;RO=0;SAF=257;SAR=31;SRF=0;SRR=0;SSEN=0;SSEP=0;SSSB=0;STB=0.5;STBP=1;TYPE=snp;VARB=9.83313e-05	GT:GQ:DP:FDP:RO:FRO:AO:FAO:AF:SAR:SAF:SRF:SRR:FSAR:FSAF:FSRF:FSRR	1/1:20:291:291:0:0:288:291:1:31:257:0:0:33:258:0:0	YES	NO
431	IX008	626	T	chr4	58991739	G	A	2322.28	AF=0.498925;AO=232;DP=465;FAO=232;FDP=465;FR=.;FRO=233;FSAF=230;FSAR=2;FSRF=218;FSRR=15;FWDB=-0.00137128;FXX=0;HRUN=5;LEN=1;MLLD=221.909;OALT=A;OID=.;OMAPALT=A;OPOS=58991739;OREF=G;QD=19.9766;RBI=0.0322413;REFB=-0.0274088;REVB=0.0322121;RO=231;SAF=230;SAR=2;SRF=217;SRR=14;SSEN=0;SSEP=0;SSSB=0.530706;STB=0.813524;STBP=0;TYPE=snp;VARB=0.0260718	GT:GQ:DP:FDP:RO:FRO:AO:FAO:AF:SAR:SAF:SRF:SRR:FSAR:FSAF:FSRF:FSRR	0/1:2321:465:465:231:233:232:232:0.498925:2:230:217:14:2:230:218:15	YES	NO
432	IX008	626	T	chr5	24198533	A	T	12470.7	AF=1;AO=784;DP=788;FAO=785;FDP=785;FR=.;FRO=0;FSAF=403;FSAR=382;FSRF=0;FSRR=0;FWDB=0.0393647;FXX=0.00506964;HRUN=1;LEN=1;MLLD=178.039;OALT=T;OID=.;OMAPALT=T;OPOS=24198533;OREF=A;QD=63.5451;RBI=0.0681401;REFB=-0.0790864;REVB=0.0556192;RO=4;SAF=402;SAR=382;SRF=1;SRR=3;SSEN=0;SSEP=0;SSSB=0.00254991;STB=0.5;STBP=1;TYPE=snp;VARB=0.000181827	GT:GQ:DP:FDP:RO:FRO:AO:FAO:AF:SAR:SAF:SRF:SRR:FSAR:FSAF:FSRF:FSRR	1/1:44:788:785:4:0:784:785:1:382:402:1:3:382:403:0:0	YES	NO
433	IX008	626	T	chr5	24198679	C	T	11422.9	AF=1;AO=699;DP=730;FAO=724;FDP=724;FR=.;FRO=0;FSAF=320;FSAR=404;FSRF=0;FSRR=0;FWDB=0.0452256;FXX=0.00821907;HRUN=1;LEN=1;MLLD=163.432;OALT=T;OID=.;OMAPALT=T;OPOS=24198679;OREF=C;QD=63.1098;RBI=0.052322;REFB=-0.0371507;REVB=0.0263103;RO=5;SAF=298;SAR=401;SRF=0;SRR=5;SSEN=0;SSEP=0;SSSB=0.00591812;STB=0.5;STBP=1;TYPE=snp;VARB=8.75392e-05	GT:GQ:DP:FDP:RO:FRO:AO:FAO:AF:SAR:SAF:SRF:SRR:FSAR:FSAF:FSRF:FSRR	1/1:30:730:724:5:0:699:724:1:401:298:0:5:404:320:0:0	YES	YES
434	IX008	626	T	chr5	24199546	G	A	3118.44	AF=1;AO=202;DP=202;FAO=202;FDP=202;FR=.;FRO=0;FSAF=101;FSAR=101;FSRF=0;FSRR=0;FWDB=0.110883;FXX=0;HRUN=1;LEN=1;MLLD=96.4014;OALT=A;OID=.;OMAPALT=A;OPOS=24199546;OREF=G;QD=61.7513;RBI=0.112301;REFB=0;REVB=0.0177912;RO=0;SAF=101;SAR=101;SRF=0;SRR=0;SSEN=0;SSEP=0;SSSB=0;STB=0.5;STBP=1;TYPE=snp;VARB=0.000350871	GT:GQ:DP:FDP:RO:FRO:AO:FAO:AF:SAR:SAF:SRF:SRR:FSAR:FSAF:FSRF:FSRR	1/1:17:202:202:0:0:202:202:1:101:101:0:0:101:101:0:0	YES	YES
435	IX008	626	T	chr5	24226831	A	G	11754.1	AF=1;AO=732;DP=733;FAO=736;FDP=736;FR=.;FRO=0;FSAF=370;FSAR=366;FSRF=0;FSRR=0;FWDB=0.0821796;FXX=0.00405949;HRUN=1;LEN=1;MLLD=221.306;OALT=G;OID=.;OMAPALT=G;OPOS=24226831;OREF=A;QD=63.8807;RBI=0.0848193;REFB=0.00442689;REVB=0.0209959;RO=1;SAF=367;SAR=365;SRF=1;SRR=0;SSEN=0;SSEP=0;SSSB=-0.00129995;STB=0.5;STBP=1;TYPE=snp;VARB=1.54945e-05	GT:GQ:DP:FDP:RO:FRO:AO:FAO:AF:SAR:SAF:SRF:SRR:FSAR:FSAF:FSRF:FSRR	1/1:58:733:736:1:0:732:736:1:365:367:1:0:366:370:0:0	YES	NO
436	IX008	626	T	chr5	24261937	A	C	5497.97	AF=1;AO=332;DP=361;FAO=355;FDP=355;FR=.,HEALED;FRO=0;FSAF=220;FSAR=135;FSRF=0;FSRR=0;FWDB=0.0679882;FXX=0.0138885;HRUN=6;LEN=1;MLLD=63.1285;OALT=C;OID=.;OMAPALT=C;OPOS=24261937;OREF=A;QD=61.9489;RBI=0.0684617;REFB=0.00805434;REVB=-0.00803817;RO=1;SAF=208;SAR=124;SRF=1;SRR=0;SSEN=0;SSEP=0;SSSB=-0.00228813;STB=0.5;STBP=1;TYPE=snp;VARB=0.000462597	GT:GQ:DP:FDP:RO:FRO:AO:FAO:AF:SAR:SAF:SRF:SRR:FSAR:FSAF:FSRF:FSRR	1/1:25:361:355:1:0:332:355:1:124:208:1:0:135:220:0:0	YES	NO
437	IX008	626	T	chr5	24267294	C	T	6349.51	AF=1;AO=405;DP=406;FAO=405;FDP=405;FR=.;FRO=0;FSAF=303;FSAR=102;FSRF=0;FSRR=0;FWDB=0.0197382;FXX=0.00246299;HRUN=3;LEN=1;MLLD=274.532;OALT=T;OID=.;OMAPALT=T;OPOS=24267294;OREF=C;QD=62.7112;RBI=0.025236;REFB=-0.0062494;REVB=0.0157245;RO=1;SAF=303;SAR=102;SRF=1;SRR=0;SSEN=0;SSEP=0;SSSB=-0.00157262;STB=0.5;STBP=1;TYPE=snp;VARB=1.43958e-05	GT:GQ:DP:FDP:RO:FRO:AO:FAO:AF:SAR:SAF:SRF:SRR:FSAR:FSAF:FSRF:FSRR	1/1:29:406:405:1:0:405:405:1:102:303:1:0:102:303:0:0	YES	NO
438	IX008	626	T	chr5	24271372	T	C	5939.09	AF=1;AO=362;DP=375;FAO=375;FDP=375;FR=.;FRO=0;FSAF=223;FSAR=152;FSRF=0;FSRR=0;FWDB=-0.0177003;FXX=0;HRUN=1;LEN=1;MLLD=232.476;OALT=C;OID=.;OMAPALT=C;OPOS=24271372;OREF=T;QD=63.3503;RBI=0.0213917;REFB=0;REVB=0.0120126;RO=0;SAF=215;SAR=147;SRF=0;SRR=0;SSEN=0;SSEP=0;SSSB=0;STB=0.5;STBP=1;TYPE=snp;VARB=-1.94084e-06	GT:GQ:DP:FDP:RO:FRO:AO:FAO:AF:SAR:SAF:SRF:SRR:FSAR:FSAF:FSRF:FSRR	1/1:32:375:375:0:0:362:375:1:147:215:0:0:152:223:0:0	YES	NO
439	IX008	626	T	chr5	24272687	C	T	4323.71	AF=0.989286;AO=277;DP=280;FAO=277;FDP=280;FR=.;FRO=3;FSAF=88;FSAR=189;FSRF=1;FSRR=2;FWDB=-0.00083864;FXX=0;HRUN=2;LEN=1;MLLD=130.657;OALT=T;OID=.;OMAPALT=T;OPOS=24272687;OREF=C;QD=61.7673;RBI=0.00554965;REFB=-0.0371217;REVB=0.00548591;RO=3;SAF=88;SAR=189;SRF=1;SRR=2;SSEN=0;SSEP=0;SSSB=-0.000368587;STB=0.500193;STBP=0.95;TYPE=snp;VARB=0.000164592	GT:GQ:DP:FDP:RO:FRO:AO:FAO:AF:SAR:SAF:SRF:SRR:FSAR:FSAF:FSRF:FSRR	1/1:10:280:280:3:3:277:277:0.989286:189:88:1:2:189:88:1:2	YES	YES
440	IX008	626	T	chr8	72322557	G	A	595.908	AF=0.480315;AO=53;DP=128;FAO=61;FDP=127;FR=.,HEALED,HEALED;FRO=66;FSAF=23;FSAR=38;FSRF=26;FSRR=40;FWDB=-0.0451466;FXX=0.00781189;HRUN=2;LEN=1;MLLD=167.387;OALT=A;OID=.;OMAPALT=A;OPOS=72322557;OREF=G;QD=18.7687;RBI=0.0501167;REFB=0.0131339;REVB=0.0217594;RO=49;SAF=23;SAR=30;SRF=21;SRR=28;SSEN=0;SSEP=0;SSSB=0.00478365;STB=0.509297;STBP=0.851;TYPE=snp;VARB=-0.00985254	GT:GQ:DP:FDP:RO:FRO:AO:FAO:AF:SAR:SAF:SRF:SRR:FSAR:FSAF:FSRF:FSRR	0/1:596:128:127:49:66:53:61:0.480315:30:23:21:28:38:23:26:40	YES	NO
441	IX008	626	T	chr8	72326498	T	C	1399.56	AF=0.404145;AO=156;DP=386;FAO=156;FDP=386;FR=.;FRO=230;FSAF=88;FSAR=68;FSRF=128;FSRR=102;FWDB=-0.00272729;FXX=0;HRUN=1;LEN=1;MLLD=120.676;OALT=C;OID=.;OMAPALT=C;OPOS=72326498;OREF=T;QD=14.5032;RBI=0.0521073;REFB=-0.0291577;REVB=-0.0520358;RO=228;SAF=88;SAR=68;SRF=127;SRR=101;SSEN=0;SSEP=0;SSSB=0.00764774;STB=0.504587;STBP=0.876;TYPE=snp;VARB=0.0781394	GT:GQ:DP:FDP:RO:FRO:AO:FAO:AF:SAR:SAF:SRF:SRR:FSAR:FSAF:FSRF:FSRR	0/1:1399:386:386:228:230:156:156:0.404145:68:88:127:101:68:88:128:102	YES	YES
442	IX008	626	T	chr8	72326509	T	C	1269.15	AF=0.386243;AO=145;DP=377;FAO=146;FDP=378;FR=.;FRO=232;FSAF=79;FSAR=67;FSRF=126;FSRR=106;FWDB=0.00276252;FXX=0;HRUN=1;LEN=1;MLLD=86.1874;OALT=C;OID=.;OMAPALT=C;OPOS=72326509;OREF=T;QD=13.4302;RBI=0.030249;REFB=-0.0251013;REVB=-0.0301226;RO=232;SAF=79;SAR=66;SRF=126;SRR=106;SSEN=0;SSEP=0;SSSB=0.0019031;STB=0.501241;STBP=0.97;TYPE=snp;VARB=0.0306009	GT:GQ:DP:FDP:RO:FRO:AO:FAO:AF:SAR:SAF:SRF:SRR:FSAR:FSAF:FSRF:FSRR	0/1:1269:377:378:232:232:145:146:0.386243:66:79:126:106:67:79:126:106	YES	YES
443	IX008	626	T	chr9	20608498	A	G	5814.87	AF=0.638107;AO=420;DP=775;FAO=499;FDP=782;FR=.;FRO=283;FSAF=274;FSAR=225;FSRF=255;FSRR=28;FWDB=-0.012196;FXX=0.00127712;HRUN=2;LEN=1;MLLD=325.764;OALT=G;OID=.;OMAPALT=G;OPOS=20608498;OREF=A;QD=29.7436;RBI=0.0372682;REFB=-0.0197935;REVB=0.0352161;RO=249;SAF=240;SAR=180;SRF=247;SRR=2;SSEN=0;SSEP=0;SSSB=-0.315007;STB=0.63194;STBP=0;TYPE=snp;VARB=0.0146412	GT:GQ:DP:FDP:RO:FRO:AO:FAO:AF:SAR:SAF:SRF:SRR:FSAR:FSAF:FSRF:FSRR	0/1:2289:775:782:249:283:420:499:0.638107:180:240:247:2:225:274:255:28	NO	NO
444	IX008	626	T	chr9	20709173	CTT	C	12659.7	AF=1;AO=796;DP=802;FAO=799;FDP=799;FR=.;FRO=0;FSAF=459;FSAR=340;FSRF=0;FSRR=0;FWDB=-0.0244908;FXX=0.0037406;HRUN=4;LEN=2;MLLD=46.3053;OALT=-;OID=.;OMAPALT=C;OPOS=20709174;OREF=TT;QD=63.3775;RBI=0.028479;REFB=0;REVB=0.0145346;RO=0;SAF=457;SAR=339;SRF=0;SRR=0;SSEN=0;SSEP=0;SSSB=0;STB=0.5;STBP=1;TYPE=del;VARB=1.02465e-05	GT:GQ:DP:FDP:RO:FRO:AO:FAO:AF:SAR:SAF:SRF:SRR:FSAR:FSAF:FSRF:FSRR	1/1:69:802:799:0:0:796:799:1:339:457:0:0:340:459:0:0	NO	NO
445	IX008	626	T	chr9	53131684	C	T	4976.68	AF=0.510995;AO=488;DP=955;FAO=488;FDP=955;FR=.;FRO=467;FSAF=263;FSAR=225;FSRF=284;FSRR=183;FWDB=-0.0129181;FXX=0;HRUN=2;LEN=1;MLLD=232.064;OALT=T;OID=.;OMAPALT=T;OPOS=53131684;OREF=C;QD=20.8447;RBI=0.0133199;REFB=-0.00638963;REVB=-0.00324683;RO=466;SAF=263;SAR=225;SRF=283;SRR=183;SSEN=0;SSEP=0;SSSB=-0.0619879;STB=0.534227;STBP=0.02;TYPE=snp;VARB=0.00542341	GT:GQ:DP:FDP:RO:FRO:AO:FAO:AF:SAR:SAF:SRF:SRR:FSAR:FSAF:FSRF:FSRR	0/1:4645:955:955:466:467:488:488:0.510995:225:263:283:183:225:263:284:183	YES	NO
446	IX008	626	T	chr9	53131717	G	T	4893.75	AF=0.488095;AO=484;DP=1004;FAO=492;FDP=1008;FR=.;FRO=516;FSAF=260;FSAR=232;FSRF=271;FSRR=245;FWDB=-0.0291226;FXX=0.00198018;HRUN=1;LEN=1;MLLD=186.336;OALT=T;OID=.;OMAPALT=T;OPOS=53131717;OREF=G;QD=19.4197;RBI=0.0432563;REFB=-0.0318866;REVB=0.0319841;RO=515;SAF=252;SAR=232;SRF=270;SRR=245;SSEN=0;SSEP=0;SSSB=-0.00340448;STB=0.501675;STBP=0.903;TYPE=snp;VARB=0.0342934	GT:GQ:DP:FDP:RO:FRO:AO:FAO:AF:SAR:SAF:SRF:SRR:FSAR:FSAF:FSRF:FSRR	0/1:4893:1004:1008:515:516:484:492:0.488095:232:252:270:245:232:260:271:245	YES	NO
447	IX009	663	T	chr1	23894575	G	A	5573.94	AF=0.628238;AO=485;DP=772;FAO=485;FDP=772;FR=.;FRO=287;FSAF=265;FSAR=220;FSRF=28;FSRR=259;FWDB=0.0284006;FXX=0;HRUN=1;LEN=1;MLLD=308.797;OALT=A;OID=.;OMAPALT=A;OPOS=23894575;OREF=G;QD=28.8805;RBI=0.0307294;REFB=-0.0351326;REVB=0.0117347;RO=283;SAF=265;SAR=220;SRF=25;SRR=258;SSEN=0;SSEP=0;SSSB=0.309142;STB=0.663203;STBP=0;TYPE=snp;VARB=0.0193059	GT:GQ:DP:FDP:RO:FRO:AO:FAO:AF:SAR:SAF:SRF:SRR:FSAR:FSAF:FSRF:FSRR	0/1:2440:772:772:283:287:485:485:0.628238:220:265:25:258:220:265:28:259	YES	YES
448	IX009	663	T	chr1	30251436	A	G	2831.61	AF=0.514981;AO=275;DP=534;FAO=275;FDP=534;FR=.;FRO=259;FSAF=71;FSAR=204;FSRF=47;FSRR=212;FWDB=-0.0013442;FXX=0;HRUN=1;LEN=1;MLLD=111.36;OALT=G;OID=.;OMAPALT=G;OPOS=30251436;OREF=A;QD=21.2105;RBI=0.0334315;REFB=-0.0234513;REVB=-0.0334045;RO=259;SAF=71;SAR=204;SRF=47;SRR=212;SSEN=0;SSEP=0;SSSB=0.0938477;STB=0.550959;STBP=0.046;TYPE=snp;VARB=0.0192932	GT:GQ:DP:FDP:RO:FRO:AO:FAO:AF:SAR:SAF:SRF:SRR:FSAR:FSAF:FSRF:FSRR	0/1:2578:534:534:259:259:275:275:0.514981:204:71:47:212:204:71:47:212	NO	NO
449	IX009	663	T	chr1	30258069	A	C	6169.43	AF=0.496344;AO=610;DP=1231;FAO=611;FDP=1231;FR=.;FRO=620;FSAF=305;FSAR=306;FSRF=311;FSRR=309;FWDB=0.00356269;FXX=0.00162205;HRUN=1;LEN=1;MLLD=117.981;OALT=C;OID=.;OMAPALT=C;OPOS=30258069;OREF=A;QD=20.0469;RBI=0.0281893;REFB=-0.0246661;REVB=0.0279633;RO=617;SAF=305;SAR=305;SRF=309;SRR=308;SSEN=0;SSEP=0;SSSB=-0.000745805;STB=0.501224;STBP=0.924;TYPE=snp;VARB=0.0248786	GT:GQ:DP:FDP:RO:FRO:AO:FAO:AF:SAR:SAF:SRF:SRR:FSAR:FSAF:FSRF:FSRR	0/1:6169:1231:1231:617:620:610:611:0.496344:305:305:309:308:306:305:311:309	NO	NO
450	IX009	663	T	chr1	30258409	G	A	4831.22	AF=0.511376;AO=469;DP=920;FAO=472;FDP=923;FR=.;FRO=451;FSAF=247;FSAR=225;FSRF=236;FSRR=215;FWDB=0.0157301;FXX=0;HRUN=1;LEN=1;MLLD=119.058;OALT=A;OID=.;OMAPALT=A;OPOS=30258409;OREF=G;QD=20.937;RBI=0.0162338;REFB=-0.0174662;REVB=0.00401269;RO=446;SAF=244;SAR=225;SRF=234;SRR=212;SSEN=0;SSEP=0;SSSB=-0.00394788;STB=0.500012;STBP=1;TYPE=snp;VARB=0.017289	GT:GQ:DP:FDP:RO:FRO:AO:FAO:AF:SAR:SAF:SRF:SRR:FSAR:FSAF:FSRF:FSRR	0/1:4498:920:923:446:451:469:472:0.511376:225:244:234:212:225:247:236:215	NO	NO
451	IX009	663	T	chr1	30258430	A	G	4913.07	AF=0.512326;AO=477;DP=933;FAO=478;FDP=933;FR=.;FRO=455;FSAF=245;FSAR=233;FSRF=232;FSRR=223;FWDB=-0.00570929;FXX=0.00107065;HRUN=2;LEN=1;MLLD=65.0568;OALT=G;OID=.;OMAPALT=G;OPOS=30258430;OREF=A;QD=21.0636;RBI=0.0296227;REFB=0.0114904;REVB=-0.0290673;RO=455;SAF=244;SAR=233;SRF=232;SRR=223;SSEN=0;SSEP=0;SSSB=0.00146929;STB=0.501299;STBP=0.935;TYPE=snp;VARB=-0.0115155	GT:GQ:DP:FDP:RO:FRO:AO:FAO:AF:SAR:SAF:SRF:SRR:FSAR:FSAF:FSRF:FSRR	0/1:4547:933:933:455:455:477:478:0.512326:233:244:232:223:233:245:232:223	NO	NO
452	IX009	663	T	chr1	30258656	G	A	664.797	AF=0.188768;AO=121;DP=641;FAO=121;FDP=641;FR=.;FRO=520;FSAF=28;FSAR=93;FSRF=124;FSRR=396;FWDB=0.0674497;FXX=0;HRUN=2;LEN=1;MLLD=74.3014;OALT=A;OID=.;OMAPALT=A;OPOS=30258656;OREF=G;QD=4.1485;RBI=0.105072;REFB=0.00717507;REVB=0.0805648;RO=520;SAF=28;SAR=93;SRF=124;SRR=396;SSEN=0;SSEP=0;SSSB=-0.0127673;STB=0.507976;STBP=0.885;TYPE=snp;VARB=-0.0316941	GT:GQ:DP:FDP:RO:FRO:AO:FAO:AF:SAR:SAF:SRF:SRR:FSAR:FSAF:FSRF:FSRR	0/1:664:641:641:520:520:121:121:0.188768:93:28:124:396:93:28:124:396	NO	NO
453	IX009	663	T	chr12	68147222	G	A	5116.31	AF=0.580846;AO=466;DP=813;FAO=467;FDP=804;FR=.;FRO=337;FSAF=460;FSAR=7;FSRF=326;FSRR=11;FWDB=-0.0207911;FXX=0.0122849;HRUN=1;LEN=1;MLLD=84.1772;OALT=A;OID=.;OMAPALT=A;OPOS=68147222;OREF=G;QD=25.4543;RBI=0.0212356;REFB=-0.0386851;REVB=0.00432182;RO=332;SAF=460;SAR=6;SRF=325;SRR=7;SSEN=0;SSEP=0;SSSB=0.109118;STB=0.600778;STBP=0.067;TYPE=snp;VARB=0.0284272	GT:GQ:DP:FDP:RO:FRO:AO:FAO:AF:SAR:SAF:SRF:SRR:FSAR:FSAF:FSRF:FSRR	0/1:3075:813:804:332:337:466:467:0.580846:6:460:325:7:7:460:326:11	NO	NO
454	IX009	663	T	chr12	68147406	T	A	6848.88	AF=0.565295;AO=626;DP=1115;FAO=632;FDP=1118;FR=.;FRO=486;FSAF=376;FSAR=256;FSRF=268;FSRR=218;FWDB=-0.0252178;FXX=0.0017857;HRUN=2;LEN=1;MLLD=201.462;OALT=A;OID=.;OMAPALT=A;OPOS=68147406;OREF=T;QD=24.504;RBI=0.0297003;REFB=0.0142542;REVB=0.0156897;RO=485;SAF=370;SAR=256;SRF=267;SRR=218;SSEN=0;SSEP=0;SSSB=0.0335963;STB=0.51947;STBP=0.152;TYPE=snp;VARB=-0.0120165	GT:GQ:DP:FDP:RO:FRO:AO:FAO:AF:SAR:SAF:SRF:SRR:FSAR:FSAF:FSRF:FSRR	0/1:4533:1115:1118:485:486:626:632:0.565295:256:370:267:218:256:376:268:218	NO	NO
455	IX009	663	T	chr13	46762473	G	A	9626.07	AF=0.483;AO=1014;DP=2102;FAO=966;FDP=2000;FR=.;FRO=1034;FSAF=541;FSAR=425;FSRF=600;FSRR=434;FWDB=-0.0151254;FXX=0;HRUN=1;LEN=1;MLLD=76.7602;OALT=A;OID=.;OMAPALT=A;OPOS=46762473;OREF=G;QD=19.2521;RBI=0.0735463;REFB=-0.0227595;REVB=-0.0719741;RO=1088;SAF=562;SAR=452;SRF=629;SRR=459;SSEN=0;SSEP=0;SSSB=-0.022917;STB=0.510638;STBP=0.371;TYPE=snp;VARB=0.0240352	GT:GQ:DP:FDP:RO:FRO:AO:FAO:AF:SAR:SAF:SRF:SRR:FSAR:FSAF:FSRF:FSRR	0/1:9626:2102:2000:1088:1034:1014:966:0.483:452:562:629:459:425:541:600:434	YES	NO
456	IX009	663	T	chr13	47144532	C	T	17822	AF=0.989492;AO=1118;DP=1146;FAO=1130;FDP=1142;FR=.,HEALED;FRO=12;FSAF=453;FSAR=677;FSRF=5;FSRR=7;FWDB=0.0239347;FXX=0.00262006;HRUN=1;LEN=1;MLLD=76.1224;OALT=T;OID=.;OMAPALT=T;OPOS=47144532;OREF=C;QD=62.4237;RBI=0.0287442;REFB=-0.0180189;REVB=-0.0159172;RO=12;SAF=440;SAR=678;SRF=5;SRR=7;SSEN=0;SSEP=0;SSSB=-0.000491062;STB=0.500173;STBP=0.944;TYPE=snp;VARB=0.000115803	GT:GQ:DP:FDP:RO:FRO:AO:FAO:AF:SAR:SAF:SRF:SRR:FSAR:FSAF:FSRF:FSRR	1/1:33:1146:1142:12:12:1118:1130:0.989492:678:440:5:7:677:453:5:7	YES	YES
457	IX009	663	T	chr13	47178488	G	A	5196.33	AF=0.471162;AO=531;DP=1127;FAO=531;FDP=1127;FR=.;FRO=596;FSAF=280;FSAR=251;FSRF=320;FSRR=276;FWDB=0.0164514;FXX=0;HRUN=1;LEN=1;MLLD=218.403;OALT=A;OID=.;OMAPALT=A;OPOS=47178488;OREF=G;QD=18.443;RBI=0.0509596;REFB=-0.00818305;REVB=-0.048231;RO=592;SAF=280;SAR=251;SRF=320;SRR=272;SSEN=0;SSEP=0;SSSB=-0.0127596;STB=0.505098;STBP=0.747;TYPE=snp;VARB=0.0115755	GT:GQ:DP:FDP:RO:FRO:AO:FAO:AF:SAR:SAF:SRF:SRR:FSAR:FSAF:FSRF:FSRR	0/1:5196:1127:1127:592:596:531:531:0.471162:251:280:320:272:251:280:320:276	YES	YES
458	IX009	663	T	chr13	47178598	C	T	3201.24	AF=0.41452;AO=354;DP=852;FAO=354;FDP=854;FR=.;FRO=500;FSAF=62;FSAR=292;FSRF=203;FSRR=297;FWDB=-0.0454447;FXX=0;HRUN=1;LEN=1;MLLD=79.1896;OALT=T;OID=.;OMAPALT=T;OPOS=47178598;OREF=C;QD=14.9941;RBI=0.0457795;REFB=-0.0389911;REVB=0.00552648;RO=498;SAF=62;SAR=292;SRF=202;SRR=296;SSEN=0;SSEP=0;SSSB=-0.317545;STB=0.679368;STBP=0;TYPE=snp;VARB=0.05139	GT:GQ:DP:FDP:RO:FRO:AO:FAO:AF:SAR:SAF:SRF:SRR:FSAR:FSAF:FSRF:FSRR	0/1:3201:852:854:498:500:354:354:0.41452:292:62:202:296:292:62:203:297	YES	NO
459	IX009	663	T	chr13	47178651	T	C	12419	AF=1;AO=781;DP=787;FAO=783;FDP=783;FR=.;FRO=0;FSAF=192;FSAR=591;FSRF=0;FSRR=0;FWDB=0.0776542;FXX=0.00760447;HRUN=1;LEN=1;MLLD=92.6504;OALT=C;OID=.;OMAPALT=C;OPOS=47178651;OREF=T;QD=63.4431;RBI=0.0779731;REFB=-0.106178;REVB=0.00704415;RO=5;SAF=192;SAR=589;SRF=1;SRR=4;SSEN=0;SSEP=0;SSSB=0.000751571;STB=0.5;STBP=1;TYPE=snp;VARB=0.000340089	GT:GQ:DP:FDP:RO:FRO:AO:FAO:AF:SAR:SAF:SRF:SRR:FSAR:FSAF:FSRF:FSRR	1/1:40:787:783:5:0:781:783:1:589:192:1:4:591:192:0:0	YES	YES
460	IX009	663	T	chr13	47182346	C	T	5409.54	AF=0.493113;AO=536;DP=1089;FAO=537;FDP=1089;FR=.;FRO=552;FSAF=367;FSAR=170;FSRF=364;FSRR=188;FWDB=-0.0110652;FXX=0;HRUN=1;LEN=1;MLLD=276.114;OALT=T;OID=.;OMAPALT=T;OPOS=47182346;OREF=C;QD=19.8697;RBI=0.012037;REFB=-0.0202155;REVB=0.00473809;RO=548;SAF=366;SAR=170;SRF=362;SRR=186;SSEN=0;SSEP=0;SSSB=0.0235098;STB=0.513917;STBP=0.375;TYPE=snp;VARB=0.0204025	GT:GQ:DP:FDP:RO:FRO:AO:FAO:AF:SAR:SAF:SRF:SRR:FSAR:FSAF:FSRF:FSRR	0/1:5409:1089:1089:548:552:536:537:0.493113:170:366:362:186:170:367:364:188	YES	YES
461	IX009	663	T	chr13	47182355	A	G	16151	AF=0.982375;AO=1035;DP=1074;FAO=1059;FDP=1078;FR=.;FRO=19;FSAF=691;FSAR=368;FSRF=6;FSRR=13;FWDB=0.0082437;FXX=0;HRUN=1;LEN=1;MLLD=174.341;OALT=G;OID=.;OMAPALT=G;OPOS=47182355;OREF=A;QD=59.9294;RBI=0.0108361;REFB=-0.0422197;REVB=0.007033;RO=38;SAF=686;SAR=349;SRF=6;SRR=32;SSEN=0;SSEP=0;SSSB=0.0376635;STB=0.506517;STBP=0.003;TYPE=snp;VARB=0.000459007	GT:GQ:DP:FDP:RO:FRO:AO:FAO:AF:SAR:SAF:SRF:SRR:FSAR:FSAF:FSRF:FSRR	1/1:8:1074:1078:38:19:1035:1059:0.982375:349:686:6:32:368:691:6:13	YES	YES
462	IX009	663	T	chr13	47187735	A	G	3265.01	AF=0.487407;AO=316;DP=686;FAO=329;FDP=675;FR=.,HEALED,HEALED,HEALED;FRO=346;FSAF=198;FSAR=131;FSRF=213;FSRR=133;FWDB=-0.00262378;FXX=0.0160348;HRUN=1;LEN=1;MLLD=171.961;OALT=G;OID=.;OMAPALT=G;OPOS=47187735;OREF=A;QD=19.3482;RBI=0.0346896;REFB=-0.0414779;REVB=0.0345903;RO=297;SAF=197;SAR=119;SRF=191;SRR=106;SSEN=0;SSEP=0;SSSB=-0.0187193;STB=0.507393;STBP=0.685;TYPE=snp;VARB=0.0467682	GT:GQ:DP:FDP:RO:FRO:AO:FAO:AF:SAR:SAF:SRF:SRR:FSAR:FSAF:FSRF:FSRR	0/1:3264:686:675:297:346:316:329:0.487407:119:197:191:106:131:198:213:133	YES	NO
463	IX009	663	T	chr13	47187801	TCTTTTTTTTTTTT	TCTTTTTTTTTT,TCTTTTTTTTTTT,TCTTTTTTTTTTTTT,TCTTTTTTTTTTTTTT,T,TTTTTTTT,TTTTTTTTT,TTTTTTTTTT,TTTTTTTTTTT,TTTTTTTTTTTT	3178.55	AF=0,0.414159,0,0,0.0141593,0.288496,0,0.176991,0,0;AO=32,100,35,8,9,39,83,91,33,8;DP=604;FAO=0,234,0,0,8,163,0,100,0,0;FDP=565;FR=.;FRO=60;FSAF=0,106,0,0,8,54,0,39,0,0;FSAR=0,128,0,0,0,109,0,61,0,0;FSRF=13;FSRR=47;FWDB=-0.0197687,-0.0392959,0.0392727,0.0197558,-0.00264383,-0.0072107,-0.00743551,-0.00757056,-0.00763158,-0.00763303;FXX=0.0504193;HRUN=14,14,14,14,1,1,1,1,1,1;LEN=2,1,1,2,13,6,5,4,3,…	GT:GQ:DP:FDP:RO:FRO:AO:FAO:AF:SAR:SAF:SRF:SRR:FSAR:FSAF:FSRF:FSRR	2/6:320:604:565:119:60:32,100,35,8,9,39,83,91,33,8:0,234,0,0,8,163,0,100,0,0:0,0.414159,0,0,0.0141593,0.288496,0,0.176991,0,0:12,62,23,6,0,24,58,62,22,3:20,38,12,2,9,15,25,29,11,5:35:84:0,128,0,0,0,109,0,61,0,0:0,106,0,0,8,54,0,39,0,0:13:47	NO	NO
464	IX009	663	T	chr13	47187819	A	G	3177.34	AF=0.476401;AO=321;DP=677;FAO=323;FDP=678;FR=.;FRO=355;FSAF=103;FSAR=220;FSRF=133;FSRR=222;FWDB=-0.0418656;FXX=0.00147273;HRUN=2;LEN=1;MLLD=259.864;OALT=G;OID=.;OMAPALT=G;OPOS=47187819;OREF=A;QD=18.7454;RBI=0.0419847;REFB=0.0149779;REVB=-0.00316075;RO=354;SAF=103;SAR=218;SRF=133;SRR=221;SSEN=0;SSEP=0;SSSB=-0.0585969;STB=0.532806;STBP=0.14;TYPE=snp;VARB=-0.0168962	GT:GQ:DP:FDP:RO:FRO:AO:FAO:AF:SAR:SAF:SRF:SRR:FSAR:FSAF:FSRF:FSRR	0/1:3177:677:678:354:355:321:323:0.476401:218:103:133:221:220:103:133:222	YES	NO
465	IX009	663	T	chr13	47450108	C	G	13989.5	AF=0.987764;AO=885;DP=898;FAO=888;FDP=899;FR=.;FRO=11;FSAF=726;FSAR=162;FSRF=11;FSRR=0;FWDB=0.0235636;FXX=0.0011111;HRUN=3;LEN=1;MLLD=68.9169;OALT=G;OID=.;OMAPALT=G;OPOS=47450108;OREF=C;QD=62.2448;RBI=0.0883174;REFB=0.0119735;REVB=0.0851159;RO=10;SAF=724;SAR=161;SRF=9;SRR=1;SSEN=0;SSEP=0;SSSB=-0.00294346;STB=0.503759;STBP=0.113;TYPE=snp;VARB=-1.71888e-05	GT:GQ:DP:FDP:RO:FRO:AO:FAO:AF:SAR:SAF:SRF:SRR:FSAR:FSAF:FSRF:FSRR	1/1:21:898:899:10:11:885:888:0.987764:161:724:9:1:162:726:11:0	YES	NO
466	IX009	663	T	chr13	47451336	A	G	34.4886	AF=0.0477569;AO=33;DP=691;FAO=33;FDP=691;FR=.;FRO=658;FSAF=21;FSAR=12;FSRF=458;FSRR=200;FWDB=0.0288728;FXX=0;HRUN=2;LEN=1;MLLD=63.1514;OALT=G;OID=.;OMAPALT=G;OPOS=47451336;OREF=A;QD=0.199644;RBI=0.0843873;REFB=0.00198416;REVB=-0.0792942;RO=658;SAF=21;SAR=12;SRF=458;SRR=200;SSEN=0;SSEP=0;SSSB=-0.0658741;STB=0.563493;STBP=0.536;TYPE=snp;VARB=-0.0449234	GT:GQ:DP:FDP:RO:FRO:AO:FAO:AF:SAR:SAF:SRF:SRR:FSAR:FSAF:FSRF:FSRR	0/1:34:691:691:658:658:33:33:0.0477569:12:21:458:200:12:21:458:200	NO	NO
467	IX009	663	T	chr14	7521706	T	C	20197.9	AF=0.999214;AO=1262;DP=1265;FAO=1271;FDP=1272;FR=.;FRO=1;FSAF=793;FSAR=478;FSRF=0;FSRR=1;FWDB=-0.0190507;FXX=0.00313477;HRUN=1;LEN=1;MLLD=184.107;OALT=C;OID=.;OMAPALT=C;OPOS=7521706;OREF=T;QD=63.5154;RBI=0.0223928;REFB=-0.150995;REVB=0.011769;RO=1;SAF=787;SAR=475;SRF=0;SRR=1;SSEN=0;SSEP=0;SSSB=0.00100515;STB=0.500522;STBP=0.292;TYPE=snp;VARB=6.55117e-05	GT:GQ:DP:FDP:RO:FRO:AO:FAO:AF:SAR:SAF:SRF:SRR:FSAR:FSAF:FSRF:FSRR	1/1:83:1265:1272:1:1:1262:1271:0.999214:475:787:0:1:478:793:0:1	YES	NO
468	IX009	663	T	chr14	7524668	A	G	11877.8	AF=1;AO=748;DP=750;FAO=750;FDP=750;FR=.;FRO=0;FSAF=421;FSAR=329;FSRF=0;FSRR=0;FWDB=0.0217901;FXX=0.00133154;HRUN=3;LEN=1;MLLD=338.955;OALT=G;OID=.;OMAPALT=G;OPOS=7524668;OREF=A;QD=63.3483;RBI=0.0223372;REFB=0.0249593;REVB=-0.00491346;RO=1;SAF=421;SAR=327;SRF=1;SRR=0;SSEN=0;SSEP=0;SSSB=-0.00113343;STB=0.5;STBP=1;TYPE=snp;VARB=-4.16681e-06	GT:GQ:DP:FDP:RO:FRO:AO:FAO:AF:SAR:SAF:SRF:SRR:FSAR:FSAF:FSRF:FSRR	1/1:59:750:750:1:0:748:750:1:327:421:1:0:329:421:0:0	YES	NO
469	IX009	663	T	chr14	55691224	CAAAAAAAT	CAAAAAAAAT,CAAAAAAA,CAAAAAAT	26.3498	AF=0,0,0.0333876;AO=41,21,209;DP=1237;FAO=0,0,41;FDP=1228;FR=.;FRO=1187;FSAF=0,0,10;FSAR=0,0,31;FSRF=685;FSRR=502;FWDB=0.0999473,-0.0635712,-0.0930512;FXX=0.00727561;HRUN=7,2,7;LEN=1,1,1;MLLD=15.5451,18.0974,13.0187;OALT=A,-,-;OID=.,.,.;OMAPALT=CAAAAAAAAT,CAAAAAAA,CAAAAAAT;OPOS=55691225,55691232,55691225;OREF=-,T,A;QD=0.0858299;RBI=0.106793,0.170036,0.108885;REFB=0.0334727,0.00156927,-0.0385771;R…	GT:GQ:DP:FDP:RO:FRO:AO:FAO:AF:SAR:SAF:SRF:SRR:FSAR:FSAF:FSRF:FSRR	0/3:28:1237:1228:924:1187:41,21,209:0,0,41:0,0,0.0333876:38,9,136:3,12,73:589:335:0,0,31:0,0,10:685:502	NO	NO
470	IX009	663	T	chr14	55699106	G	C	3598.18	AF=0.493793;AO=343;DP=733;FAO=358;FDP=725;FR=.,HEALED;FRO=367;FSAF=205;FSAR=153;FSRF=204;FSRR=163;FWDB=0.00354687;FXX=0.00956271;HRUN=1;LEN=1;MLLD=304.602;OALT=C;OID=.;OMAPALT=C;OPOS=55699106;OREF=G;QD=19.852;RBI=0.0193601;REFB=-0.0136358;REVB=0.0190324;RO=356;SAF=196;SAR=147;SRF=201;SRR=155;SSEN=0;SSEP=0;SSSB=0.00647071;STB=0.508648;STBP=0.659;TYPE=snp;VARB=0.014443	GT:GQ:DP:FDP:RO:FRO:AO:FAO:AF:SAR:SAF:SRF:SRR:FSAR:FSAF:FSRF:FSRR	0/1:3588:733:725:356:367:343:358:0.493793:147:196:201:155:153:205:204:163	YES	NO
471	IX009	663	T	chr14	55699186	C	G	17.0622	AF=0.0359281;AO=30;DP=836;FAO=30;FDP=835;FR=.;FRO=805;FSAF=13;FSAR=17;FSRF=397;FSRR=408;FWDB=-0.00232642;FXX=0.00119616;HRUN=1;LEN=1;MLLD=116.065;OALT=G;OID=.;OMAPALT=G;OPOS=55699186;OREF=C;QD=0.081735;RBI=0.0785152;REFB=-0.00237045;REVB=-0.0784808;RO=803;SAF=13;SAR=17;SRF=395;SRR=408;SSEN=0;SSEP=0;SSSB=-0.049391;STB=0.557785;STBP=0.548;TYPE=snp;VARB=0.0819374	GT:GQ:DP:FDP:RO:FRO:AO:FAO:AF:SAR:SAF:SRF:SRR:FSAR:FSAF:FSRF:FSRR	0/1:17:836:835:803:805:30:30:0.0359281:17:13:395:408:17:13:397:408	NO	NO
472	IX009	663	T	chr14	55699210	C	T	4083.55	AF=0.493333;AO=406;DP=827;FAO=407;FDP=825;FR=.;FRO=418;FSAF=204;FSAR=203;FSRF=184;FSRR=234;FWDB=-0.0429075;FXX=0.00241835;HRUN=1;LEN=1;MLLD=177.718;OALT=T;OID=.;OMAPALT=T;OPOS=55699210;OREF=C;QD=19.799;RBI=0.0429078;REFB=-0.0390038;REVB=-0.000147793;RO=418;SAF=203;SAR=203;SRF=185;SRR=233;SSEN=0;SSEP=0;SSSB=0.053249;STB=0.530919;STBP=0.072;TYPE=snp;VARB=0.0441378	GT:GQ:DP:FDP:RO:FRO:AO:FAO:AF:SAR:SAF:SRF:SRR:FSAR:FSAF:FSRF:FSRR	0/1:4083:827:825:418:418:406:407:0.493333:203:203:185:233:203:204:184:234	YES	NO
473	IX009	663	T	chr16	1987270	C	T	13927.9	AF=0.611612;AO=3318;DP=5483;FAO=1222;FDP=1998;FR=.;FRO=776;FSAF=827;FSAR=395;FSRF=520;FSRR=256;FWDB=-0.00133258;FXX=0.000999995;HRUN=1;LEN=1;MLLD=77.8494;OALT=T;OID=.;OMAPALT=T;OPOS=1987270;OREF=C;QD=27.8837;RBI=0.113475;REFB=-0.0555911;REVB=0.113468;RO=2161;SAF=2293;SAR=1025;SRF=1429;SRR=732;SSEN=0;SSEP=0;SSSB=0.025325;STB=0.502948;STBP=0.748;TYPE=snp;VARB=0.0355321	GT:GQ:DP:FDP:RO:FRO:AO:FAO:AF:SAR:SAF:SRF:SRR:FSAR:FSAF:FSRF:FSRR	0/1:6804:5483:1998:2161:776:3318:1222:0.611612:1025:2293:1429:732:395:827:520:256	YES	NO
474	IX009	663	T	chr16	8274440	A	G	14.3738	AF=0.0372671;AO=19;DP=484;FAO=18;FDP=483;FR=.;FRO=465;FSAF=9;FSAR=9;FSRF=242;FSRR=223;FWDB=0.00880569;FXX=0.00206607;HRUN=1;LEN=1;MLLD=78.0947;OALT=G;OID=.;OMAPALT=G;OPOS=8274440;OREF=A;QD=0.119038;RBI=0.0436261;REFB=-0.00201259;REVB=-0.0427282;RO=465;SAF=9;SAR=10;SRF=242;SRR=223;SSEN=0;SSEP=0;SSSB=-0.0407997;STB=0.519647;STBP=0.864;TYPE=snp;VARB=0.0568664	GT:GQ:DP:FDP:RO:FRO:AO:FAO:AF:SAR:SAF:SRF:SRR:FSAR:FSAF:FSRF:FSRR	0/1:14:484:483:465:465:19:18:0.0372671:10:9:242:223:9:9:242:223	NO	NO
475	IX009	663	T	chr17	23035450	C	T	4821.7	AF=0.474806;AO=490;DP=1032;FAO=490;FDP=1032;FR=.;FRO=542;FSAF=267;FSAR=223;FSRF=235;FSRR=307;FWDB=0.00918477;FXX=0;HRUN=3;LEN=1;MLLD=146.777;OALT=T;OID=.;OMAPALT=T;OPOS=23035450;OREF=C;QD=18.6888;RBI=0.017987;REFB=-0.00197357;REVB=-0.0154652;RO=542;SAF=267;SAR=223;SRF=235;SRR=307;SSEN=0;SSEP=0;SSSB=0.106319;STB=0.558319;STBP=0;TYPE=snp;VARB=0.00255469	GT:GQ:DP:FDP:RO:FRO:AO:FAO:AF:SAR:SAF:SRF:SRR:FSAR:FSAF:FSRF:FSRR	0/1:4821:1032:1032:542:542:490:490:0.474806:223:267:235:307:223:267:235:307	YES	NO
476	IX009	663	T	chr17	52415701	G	A	3630.62	AF=0.485294;AO=362;DP=747;FAO=363;FDP=748;FR=.;FRO=385;FSAF=165;FSAR=198;FSRF=189;FSRR=196;FWDB=-0.00506875;FXX=0;HRUN=1;LEN=1;MLLD=218.96;OALT=A;OID=.;OMAPALT=A;OPOS=52415701;OREF=G;QD=19.4151;RBI=0.00582729;REFB=-0.00626375;REVB=0.00287491;RO=385;SAF=165;SAR=197;SRF=189;SRR=196;SSEN=0;SSEP=0;SSSB=-0.0331644;STB=0.518807;STBP=0.32;TYPE=snp;VARB=0.00663204	GT:GQ:DP:FDP:RO:FRO:AO:FAO:AF:SAR:SAF:SRF:SRR:FSAR:FSAF:FSRF:FSRR	0/1:3630:747:748:385:385:362:363:0.485294:197:165:189:196:198:165:189:196	YES	YES
477	IX009	663	T	chr18	5984573	G	A	5013.91	AF=0.487852;AO=499;DP=1025;FAO=502;FDP=1029;FR=.;FRO=527;FSAF=276;FSAR=226;FSRF=271;FSRR=256;FWDB=-0.0167009;FXX=0;HRUN=1;LEN=1;MLLD=75.7591;OALT=A;OID=.;OMAPALT=A;OPOS=5984573;OREF=G;QD=19.4904;RBI=0.017372;REFB=-0.059476;REVB=0.00478202;RO=524;SAF=274;SAR=225;SRF=268;SRR=256;SSEN=0;SSEP=0;SSSB=0.0354274;STB=0.518331;STBP=0.244;TYPE=snp;VARB=0.0623975	GT:GQ:DP:FDP:RO:FRO:AO:FAO:AF:SAR:SAF:SRF:SRR:FSAR:FSAF:FSRF:FSRR	0/1:5013:1025:1029:524:527:499:502:0.487852:225:274:268:256:226:276:271:256	YES	YES
478	IX009	663	T	chr18	6009778	TAA	AAC,TAAC,TA,TAC	2288.67	AF=0,0.505669,0,0;AO=6,197,9,20;DP=440;FAO=0,223,0,0;FDP=441;FR=.;FRO=218;FSAF=0,120,0,0;FSAR=0,103,0,0;FSRF=122;FSRR=96;FWDB=0.0166751,0.018723,0.0203275,0.0156188;FXX=0.00226239;HRUN=2,0,3,3;LEN=3,1,1,1;MLLD=237.188,237.476,27.572,224.968;OALT=AAC,C,-,C;OID=.,.,.,.;OMAPALT=AAC,TAAC,TA,TAC;OPOS=6009778,6009781,6009779,6009780;OREF=TAA,-,A,A;QD=20.7589;RBI=0.0255995,0.0191479,0.167376,0.0388901;R…	GT:GQ:DP:FDP:RO:FRO:AO:FAO:AF:SAR:SAF:SRF:SRR:FSAR:FSAF:FSRF:FSRR	0/2:2205:440:441:207:218:6,197,9,20:0,223,0,0:0,0.505669,0,0:6,77,9,20:0,120,0,0:122:85:0,103,0,0:0,120,0,0:122:96	NO	NO
479	IX009	663	T	chr18	6015600	A	T	3192.95	AF=0.517413;AO=312;DP=603;FAO=312;FDP=603;FR=.;FRO=291;FSAF=174;FSAR=138;FSRF=154;FSRR=137;FWDB=-0.00970601;FXX=0.0016556;HRUN=1;LEN=1;MLLD=195.63;OALT=T;OID=.;OMAPALT=T;OPOS=6015600;OREF=A;QD=21.1804;RBI=0.00993678;REFB=-0.0207506;REVB=-0.00212907;RO=291;SAF=174;SAR=138;SRF=154;SRR=137;SSEN=0;SSEP=0;SSSB=0.0254627;STB=0.513885;STBP=0.484;TYPE=snp;VARB=0.0201	GT:GQ:DP:FDP:RO:FRO:AO:FAO:AF:SAR:SAF:SRF:SRR:FSAR:FSAF:FSRF:FSRR	0/1:2859:603:603:291:291:312:312:0.517413:138:174:154:137:138:174:154:137	YES	YES
480	IX009	663	T	chr18	6016238	C	T	3289.49	AF=0.488166;AO=331;DP=677;FAO=330;FDP=676;FR=.;FRO=346;FSAF=182;FSAR=148;FSRF=203;FSRR=143;FWDB=0.0110316;FXX=0.00147708;HRUN=1;LEN=1;MLLD=85.3768;OALT=T;OID=.;OMAPALT=T;OPOS=6016238;OREF=C;QD=19.4644;RBI=0.0731256;REFB=-0.0414681;REVB=-0.0722887;RO=346;SAF=183;SAR=148;SRF=203;SRR=143;SSEN=0;SSEP=0;SSSB=-0.0320603;STB=0.518272;STBP=0.334;TYPE=snp;VARB=0.0435693	GT:GQ:DP:FDP:RO:FRO:AO:FAO:AF:SAR:SAF:SRF:SRR:FSAR:FSAF:FSRF:FSRR	0/1:3289:677:676:346:346:331:330:0.488166:148:183:203:143:148:182:203:143	YES	YES
481	IX009	663	T	chr20	8206783	A	G	11608.5	AF=0.988189;AO=750;DP=764;FAO=753;FDP=762;FR=.;FRO=9;FSAF=372;FSAR=381;FSRF=8;FSRR=1;FWDB=-0.0128005;FXX=0.00261777;HRUN=2;LEN=1;MLLD=58.8243;OALT=G;OID=.;OMAPALT=G;OPOS=8206783;OREF=A;QD=60.9367;RBI=0.0594981;REFB=-0.0363839;REVB=0.0581048;RO=9;SAF=374;SAR=376;SRF=8;SRR=1;SSEN=0;SSEP=0;SSSB=-0.00883782;STB=0.504664;STBP=0.02;TYPE=snp;VARB=0.000911328	GT:GQ:DP:FDP:RO:FRO:AO:FAO:AF:SAR:SAF:SRF:SRR:FSAR:FSAF:FSRF:FSRR	1/1:14:764:762:9:9:750:753:0.988189:376:374:8:1:381:372:8:1	YES	YES
482	IX009	663	T	chr20	8210988	A	G	4002.12	AF=1;AO=256;DP=257;FAO=257;FDP=257;FR=.;FRO=0;FSAF=138;FSAR=119;FSRF=0;FSRR=0;FWDB=-0.0266198;FXX=0;HRUN=1;LEN=1;MLLD=176.749;OALT=G;OID=.;OMAPALT=G;OPOS=8210988;OREF=A;QD=62.2898;RBI=0.0332423;REFB=0;REVB=0.0199107;RO=0;SAF=138;SAR=118;SRF=0;SRR=0;SSEN=0;SSEP=0;SSSB=0;STB=0.5;STBP=1;TYPE=snp;VARB=-6.04123e-06	GT:GQ:DP:FDP:RO:FRO:AO:FAO:AF:SAR:SAF:SRF:SRR:FSAR:FSAF:FSRF:FSRR	1/1:22:257:257:0:0:256:257:1:118:138:0:0:119:138:0:0	YES	NO
483	IX009	663	T	chr20	45054618	TGGGGG	TGGGGA,TGGGGGA,TGGGGGG,TGGGG	6113.31	AF=0.607812,0,0,0.234375;AO=312,37,28,144;DP=647;FAO=389,0,0,150;FDP=640;FR=.;FRO=101;FSAF=139,0,0,2;FSAR=250,0,0,148;FSRF=87;FSRR=14;FWDB=0.111002,0.0601879,-0.359791,0.37146;FXX=0.010819;HRUN=5,0,5,5;LEN=1,1,1,1;MLLD=161.111,149.713,9.92727,11.0654;OALT=A,A,G,-;OID=.,.,.,.;OMAPALT=TGGGGA,TGGGGGA,TGGGGGG,TGGGG;OPOS=45054623,45054624,45054619,45054619;OREF=G,-,-,G;QD=38.2082;RBI=0.114143,0.065183…	GT:GQ:DP:FDP:RO:FRO:AO:FAO:AF:SAR:SAF:SRF:SRR:FSAR:FSAF:FSRF:FSRR	1/4:915:647:640:76:101:312,37,28,144:389,0,0,150:0.607812,0,0,0.234375:210,0,0,144:102,37,28,0:61:15:250,0,0,148:139,0,0,2:87:14	NO	NO
484	IX009	663	T	chr20	45059750	G	A	1784.91	AF=0.47644;AO=181;DP=380;FAO=182;FDP=382;FR=.;FRO=200;FSAF=81;FSAR=101;FSRF=88;FSRR=112;FWDB=0.0106242;FXX=0;HRUN=2;LEN=1;MLLD=72.6055;OALT=A;OID=.;OMAPALT=A;OPOS=45059750;OREF=G;QD=18.6901;RBI=0.0161396;REFB=0.00504543;REVB=-0.0121496;RO=199;SAF=81;SAR=100;SRF=87;SRR=112;SSEN=0;SSEP=0;SSSB=0.00995613;STB=0.50268;STBP=0.906;TYPE=snp;VARB=-0.0056527	GT:GQ:DP:FDP:RO:FRO:AO:FAO:AF:SAR:SAF:SRF:SRR:FSAR:FSAF:FSRF:FSRR	0/1:1784:380:382:199:200:181:182:0.47644:100:81:87:112:101:81:88:112	YES	NO
485	IX009	663	T	chr20	45059808	T	G	5961.34	AF=0.982005;AO=381;DP=388;FAO=382;FDP=389;FR=.;FRO=7;FSAF=161;FSAR=221;FSRF=4;FSRR=3;FWDB=0.0630839;FXX=0;HRUN=3;LEN=1;MLLD=130.809;OALT=G;OID=.;OMAPALT=G;OPOS=45059808;OREF=T;QD=61.2991;RBI=0.0639869;REFB=-0.0222369;REVB=-0.0107116;RO=4;SAF=161;SAR=220;SRF=1;SRR=3;SSEN=0;SSEP=0;SSSB=0.0035076;STB=0.502764;STBP=0.442;TYPE=snp;VARB=0.000259803	GT:GQ:DP:FDP:RO:FRO:AO:FAO:AF:SAR:SAF:SRF:SRR:FSAR:FSAF:FSRF:FSRR	1/1:6:388:389:4:7:381:382:0.982005:220:161:1:3:221:161:4:3	YES	NO
486	IX009	663	T	chr20	45060036	C	T	1924.28	AF=0.483627;AO=190;DP=397;FAO=192;FDP=397;FR=.;FRO=205;FSAF=56;FSAR=136;FSRF=61;FSRR=144;FWDB=8.18598e-05;FXX=0;HRUN=2;LEN=1;MLLD=70.2506;OALT=T;OID=.;OMAPALT=T;OPOS=45060036;OREF=C;QD=19.3882;RBI=0.0239064;REFB=-0.00443805;REVB=-0.0239063;RO=204;SAF=55;SAR=135;SRF=61;SRR=143;SSEN=0;SSEP=0;SSSB=-0.0108771;STB=0.503671;STBP=0.898;TYPE=snp;VARB=0.00451397	GT:GQ:DP:FDP:RO:FRO:AO:FAO:AF:SAR:SAF:SRF:SRR:FSAR:FSAF:FSRF:FSRR	0/1:1924:397:397:204:205:190:192:0.483627:135:55:61:143:136:56:61:144	YES	NO
487	IX009	663	T	chr20	45062197	TGGGGG	TGG,TGGG,TGGGG,TGGGGGG,TGGGGGGG,TGGGGGGTG,TGGGGGT,TGGGGGTG	1386.71	AF=0,0,0.187919,0.0738255,0,0,0.0033557,0.422819;AO=6,29,39,34,12,10,22,76;DP=304;FAO=0,0,56,22,0,0,1,126;FDP=298;FR=.;FRO=93;FSAF=0,0,20,22,0,0,1,107;FSAR=0,0,36,0,0,0,0,19;FSRF=87;FSRR=6;FWDB=0.0201691,0.0300994,0.0596248,-0.0622051,-0.0312673,0.00836031,0.00818129,0.00802921;FXX=0.0165011;HRUN=11,11,11,11,11,11,0,0;LEN=3,2,1,1,2,3,1,2;MLLD=17.886,11.9731,6.57493,4.19084,7.08604,183.672,189.463…	GT:GQ:DP:FDP:RO:FRO:AO:FAO:AF:SAR:SAF:SRF:SRR:FSAR:FSAF:FSRF:FSRR	0/8:278:304:298:64:93:6,29,39,34,12,10,22,76:0,0,56,22,0,0,1,126:0,0,0.187919,0.0738255,0,0,0.0033557,0.422819:5,27,14,0,0,0,0,0:1,2,25,34,12,10,22,76:55:9:0,0,36,0,0,0,0,19:0,0,20,22,0,0,1,107:87:6	YES	NO
488	IX009	663	T	chr22	3150414	G	A	4235.62	AF=0.992674;AO=266;DP=275;FAO=271;FDP=273;FR=.,HEALED;FRO=2;FSAF=95;FSAR=176;FSRF=2;FSRR=0;FWDB=0.0562851;FXX=0.00727246;HRUN=1;LEN=1;MLLD=104.289;OALT=A;OID=.;OMAPALT=A;OPOS=3150414;OREF=G;QD=62.0604;RBI=0.0679268;REFB=-0.0443264;REVB=-0.0380268;RO=2;SAF=90;SAR=176;SRF=2;SRR=0;SSEN=0;SSEP=0;SSSB=-0.0104752;STB=0.505208;STBP=0.076;TYPE=snp;VARB=9.25681e-05	GT:GQ:DP:FDP:RO:FRO:AO:FAO:AF:SAR:SAF:SRF:SRR:FSAR:FSAF:FSRF:FSRR	1/1:13:275:273:2:2:266:271:0.992674:176:90:2:0:176:95:2:0	YES	YES
489	IX009	663	T	chr25	11658204	T	C	4429.81	AF=0.531566;AO=419;DP=790;FAO=421;FDP=792;FR=.;FRO=371;FSAF=41;FSAR=380;FSRF=35;FSRR=336;FWDB=0.0129875;FXX=0;HRUN=1;LEN=1;MLLD=101.114;OALT=C;OID=.;OMAPALT=C;OPOS=11658204;OREF=T;QD=22.3728;RBI=0.0180463;REFB=-0.0382382;REVB=-0.0125297;RO=369;SAF=41;SAR=378;SRF=33;SRR=336;SSEN=0;SSEP=0;SSSB=0.020946;STB=0.504087;STBP=0.882;TYPE=snp;VARB=0.0352278	GT:GQ:DP:FDP:RO:FRO:AO:FAO:AF:SAR:SAF:SRF:SRR:FSAR:FSAF:FSRF:FSRR	0/1:3633:790:792:369:371:419:421:0.531566:378:41:33:336:380:41:35:336	YES	NO
490	IX009	663	T	chr25	11658211	TC	CG	4010.06	AF=0.517881;AO=391;DP=756;FAO=391;FDP=755;FR=.;FRO=364;FSAF=14;FSAR=377;FSRF=28;FSRR=336;FWDB=0.0867936;FXX=0.00132273;HRUN=1;LEN=2;MLLD=377.246;OALT=CG;OID=.;OMAPALT=CG;OPOS=11658211;OREF=TC;QD=21.2453;RBI=0.0875704;REFB=-0.020255;REVB=0.0116379;RO=362;SAF=14;SAR=377;SRF=27;SRR=335;SSEN=0;SSEP=0;SSSB=-0.195041;STB=0.613334;STBP=0.012;TYPE=mnp;VARB=0.0194694	GT:GQ:DP:FDP:RO:FRO:AO:FAO:AF:SAR:SAF:SRF:SRR:FSAR:FSAF:FSRF:FSRR	0/1:3568:756:755:362:364:391:391:0.517881:377:14:27:335:377:14:28:336	YES	NO
491	IX009	663	T	chr25	11658216	C	A	4132.68	AF=0.526035;AO=393;DP=749;FAO=394;FDP=749;FR=.;FRO=355;FSAF=15;FSAR=379;FSRF=21;FSRR=334;FWDB=-0.0207897;FXX=0;HRUN=4;LEN=1;MLLD=144.953;OALT=A;OID=.;OMAPALT=A;OPOS=11658216;OREF=C;QD=22.0704;RBI=0.0208146;REFB=0.0438208;REVB=-0.00101805;RO=355;SAF=15;SAR=378;SRF=21;SRR=334;SSEN=0;SSEP=0;SSSB=-0.109767;STB=0.560578;STBP=0.135;TYPE=snp;VARB=-0.0390797	GT:GQ:DP:FDP:RO:FRO:AO:FAO:AF:SAR:SAF:SRF:SRR:FSAR:FSAF:FSRF:FSRR	0/1:3510:749:749:355:355:393:394:0.526035:378:15:21:334:379:15:21:334	YES	NO
492	IX009	663	T	chr26	10052555	T	A	594.099	AF=0.248619;AO=90;DP=368;FAO=90;FDP=362;FR=.;FRO=272;FSAF=84;FSAR=6;FSRF=151;FSRR=121;FWDB=-0.00538953;FXX=0.0163039;HRUN=2;LEN=1;MLLD=61.2203;OALT=A;OID=.;OMAPALT=A;OPOS=10052555;OREF=T;QD=6.56463;RBI=0.10224;REFB=0.00190659;REVB=0.102098;RO=276;SAF=84;SAR=6;SRF=155;SRR=121;SSEN=0;SSEP=0;SSSB=0.615692;STB=0.883154;STBP=0;TYPE=snp;VARB=-0.0049281	GT:GQ:DP:FDP:RO:FRO:AO:FAO:AF:SAR:SAF:SRF:SRR:FSAR:FSAF:FSRF:FSRR	0/1:594:368:362:276:272:90:90:0.248619:6:84:155:121:6:84:151:121	YES	NO
493	IX009	663	T	chr26	10052580	A	G	518.635	AF=0.232295;AO=82;DP=357;FAO=82;FDP=353;FR=.;FRO=271;FSAF=76;FSAR=6;FSRF=143;FSRR=128;FWDB=0.0265279;FXX=0.0112042;HRUN=1;LEN=1;MLLD=77.7331;OALT=G;OID=.;OMAPALT=G;OPOS=10052580;OREF=A;QD=5.87688;RBI=0.0873069;REFB=-0.0115862;REVB=-0.0831791;RO=275;SAF=76;SAR=6;SRF=147;SRR=128;SSEN=0;SSEP=0;SSSB=0.615323;STB=0.885608;STBP=0;TYPE=snp;VARB=0.0422703	GT:GQ:DP:FDP:RO:FRO:AO:FAO:AF:SAR:SAF:SRF:SRR:FSAR:FSAF:FSRF:FSRR	0/1:518:357:353:275:271:82:82:0.232295:6:76:147:128:6:76:143:128	YES	NO
494	IX009	663	T	chr26	16818461	A	C	6567.82	AF=0.48737;AO=653;DP=1346;FAO=656;FDP=1346;FR=.;FRO=690;FSAF=365;FSAR=291;FSRF=341;FSRR=349;FWDB=0.00423624;FXX=0.00222385;HRUN=4;LEN=1;MLLD=237.403;OALT=C;OID=.;OMAPALT=C;OPOS=16818461;OREF=A;QD=19.518;RBI=0.0218882;REFB=-0.00183019;REVB=0.0214744;RO=689;SAF=364;SAR=289;SRF=341;SRR=348;SSEN=0;SSEP=0;SSSB=0.0589592;STB=0.532062;STBP=0.02;TYPE=snp;VARB=0.00370763	GT:GQ:DP:FDP:RO:FRO:AO:FAO:AF:SAR:SAF:SRF:SRR:FSAR:FSAF:FSRF:FSRR	0/1:6567:1346:1346:689:690:653:656:0.48737:289:364:341:348:291:365:341:349	NO	NO
495	IX009	663	T	chr26	16818463	A	G	6510.22	AF=0.48368;AO=652;DP=1349;FAO=652;FDP=1348;FR=.;FRO=696;FSAF=363;FSAR=289;FSRF=345;FSRR=351;FWDB=-0.00570477;FXX=0.000741284;HRUN=4;LEN=1;MLLD=263.095;OALT=G;OID=.;OMAPALT=G;OPOS=16818463;OREF=A;QD=19.3182;RBI=0.00977168;REFB=-0.0122278;REVB=-0.00793356;RO=690;SAF=363;SAR=289;SRF=341;SRR=349;SSEN=0;SSEP=0;SSSB=0.0590596;STB=0.531707;STBP=0.021;TYPE=snp;VARB=0.0250424	GT:GQ:DP:FDP:RO:FRO:AO:FAO:AF:SAR:SAF:SRF:SRR:FSAR:FSAF:FSRF:FSRR	0/1:6510:1349:1348:690:696:652:652:0.48368:289:363:341:349:289:363:345:351	NO	NO
496	IX009	663	T	chr26	37885889	A	G	9.06335	AF=0.030445;AO=26;DP=853;FAO=26;FDP=854;FR=.;FRO=828;FSAF=13;FSAR=13;FSRF=478;FSRR=350;FWDB=-0.0216828;FXX=0;HRUN=1;LEN=1;MLLD=80.4644;OALT=G;OID=.;OMAPALT=G;OPOS=37885889;OREF=A;QD=0.0424513;RBI=0.0321772;REFB=-0.00175737;REVB=0.0237746;RO=825;SAF=13;SAR=13;SRF=477;SRR=348;SSEN=0;SSEP=0;SSSB=-0.0610112;STB=0.574885;STBP=0.436;TYPE=snp;VARB=0.0644929	GT:GQ:DP:FDP:RO:FRO:AO:FAO:AF:SAR:SAF:SRF:SRR:FSAR:FSAF:FSRF:FSRR	0/1:9:853:854:825:828:26:26:0.030445:13:13:477:348:13:13:478:350	NO	NO
497	IX009	663	T	chr26	37906312	G	A	4282.12	AF=0.498832;AO=425;DP=852;FAO=427;FDP=856;FR=.;FRO=429;FSAF=209;FSAR=218;FSRF=193;FSRR=236;FWDB=-0.0359353;FXX=0.00233098;HRUN=1;LEN=1;MLLD=86.8618;OALT=A;OID=.;OMAPALT=A;OPOS=37906312;OREF=G;QD=20.0099;RBI=0.0500153;REFB=-0.0615293;REVB=-0.0347877;RO=427;SAF=209;SAR=216;SRF=191;SRR=236;SSEN=0;SSEP=0;SSSB=0.0408187;STB=0.51986;STBP=0.247;TYPE=snp;VARB=0.0625579	GT:GQ:DP:FDP:RO:FRO:AO:FAO:AF:SAR:SAF:SRF:SRR:FSAR:FSAF:FSRF:FSRR	0/1:4282:852:856:427:429:425:427:0.498832:216:209:191:236:218:209:193:236	YES	YES
498	IX009	663	T	chr26	37910068	C	T	2070.88	AF=0.512438;AO=205;DP=402;FAO=206;FDP=402;FR=.;FRO=196;FSAF=199;FSAR=7;FSRF=195;FSRR=1;FWDB=0.039086;FXX=0;HRUN=1;LEN=1;MLLD=112.424;OALT=T;OID=.;OMAPALT=T;OPOS=37910068;OREF=C;QD=20.6058;RBI=0.0401259;REFB=-0.0107099;REVB=0.00907583;RO=197;SAF=198;SAR=7;SRF=196;SRR=1;SSEN=0;SSEP=0;SSSB=-0.252938;STB=0.634013;STBP=0.144;TYPE=snp;VARB=0.00929608	GT:GQ:DP:FDP:RO:FRO:AO:FAO:AF:SAR:SAF:SRF:SRR:FSAR:FSAF:FSRF:FSRR	0/1:1931:402:402:197:196:205:206:0.512438:7:198:196:1:7:199:195:1	YES	YES
499	IX009	663	T	chr26	38761242	C	T	9913.97	AF=1;AO=620;DP=623;FAO=625;FDP=625;FR=.;FRO=0;FSAF=285;FSAR=340;FSRF=0;FSRR=0;FWDB=0.03201;FXX=0.00477699;HRUN=1;LEN=1;MLLD=83.4376;OALT=T;OID=.;OMAPALT=T;OPOS=38761242;OREF=C;QD=63.4494;RBI=0.0414063;REFB=-0.0711565;REVB=0.0262649;RO=2;SAF=285;SAR=335;SRF=2;SRR=0;SSEN=0;SSEP=0;SSSB=-0.00333971;STB=0.5;STBP=1;TYPE=snp;VARB=0.000147863	GT:GQ:DP:FDP:RO:FRO:AO:FAO:AF:SAR:SAF:SRF:SRR:FSAR:FSAF:FSRF:FSRR	1/1:42:623:625:2:0:620:625:1:335:285:2:0:340:285:0:0	NO	NO
500	IX009	663	T	chr26	38761283	C	T	3160.74	AF=0.502408;AO=309;DP=622;FAO=313;FDP=623;FR=.;FRO=310;FSAF=141;FSAR=172;FSRF=133;FSRR=177;FWDB=0.00958768;FXX=0.00160254;HRUN=1;LEN=1;MLLD=174.571;OALT=T;OID=.;OMAPALT=T;OPOS=38761283;OREF=C;QD=20.2936;RBI=0.0160627;REFB=-0.0170541;REVB=0.0128874;RO=304;SAF=139;SAR=170;SRF=127;SRR=177;SSEN=0;SSEP=0;SSSB=0.0295125;STB=0.5108;STBP=0.598;TYPE=snp;VARB=0.0173961	GT:GQ:DP:FDP:RO:FRO:AO:FAO:AF:SAR:SAF:SRF:SRR:FSAR:FSAF:FSRF:FSRR	0/1:3104:622:623:304:310:309:313:0.502408:170:139:127:177:172:141:133:177	NO	NO
501	IX009	663	T	chr26	38761670	G	T	5221.23	AF=0.493839;AO=519;DP=1059;FAO=521;FDP=1055;FR=.;FRO=534;FSAF=207;FSAR=314;FSRF=230;FSRR=304;FWDB=-0.018564;FXX=0.00659127;HRUN=1;LEN=1;MLLD=139.71;OALT=T;OID=.;OMAPALT=T;OPOS=38761670;OREF=G;QD=19.7961;RBI=0.0216951;REFB=0.00027763;REVB=0.0112274;RO=534;SAF=206;SAR=313;SRF=230;SRR=304;SSEN=0;SSEP=0;SSSB=-0.0324704;STB=0.517522;STBP=0.25;TYPE=snp;VARB=-0.000349759	GT:GQ:DP:FDP:RO:FRO:AO:FAO:AF:SAR:SAF:SRF:SRR:FSAR:FSAF:FSRF:FSRR	0/1:5221:1059:1055:534:534:519:521:0.493839:313:206:230:304:314:207:230:304	NO	NO
502	IX009	663	T	chr26	38761742	G	A	5067.66	AF=0.483051;AO=512;DP=1062;FAO=513;FDP=1062;FR=.;FRO=549;FSAF=183;FSAR=330;FSRF=219;FSRR=330;FWDB=0.067544;FXX=0;HRUN=1;LEN=1;MLLD=120.877;OALT=A;OID=.;OMAPALT=A;OPOS=38761742;OREF=G;QD=19.0872;RBI=0.0868494;REFB=-0.0073819;REVB=0.0545952;RO=547;SAF=182;SAR=330;SRF=217;SRR=330;SSEN=0;SSEP=0;SSSB=-0.0418266;STB=0.523437;STBP=0.164;TYPE=snp;VARB=0.00766531	GT:GQ:DP:FDP:RO:FRO:AO:FAO:AF:SAR:SAF:SRF:SRR:FSAR:FSAF:FSRF:FSRR	0/1:5067:1062:1062:547:549:512:513:0.483051:330:182:217:330:330:183:219:330	NO	NO
503	IX009	663	T	chr26	38761758	A	G	5496.49	AF=0.510417;AO=533;DP=1050;FAO=539;FDP=1056;FR=.;FRO=517;FSAF=215;FSAR=324;FSRF=180;FSRR=337;FWDB=-0.00648355;FXX=0.00283283;HRUN=1;LEN=1;MLLD=203.35;OALT=G;OID=.;OMAPALT=G;OPOS=38761758;OREF=A;QD=20.82;RBI=0.0108091;REFB=-0.0130332;REVB=0.00864868;RO=514;SAF=211;SAR=322;SRF=177;SRR=337;SSEN=0;SSEP=0;SSSB=0.0490661;STB=0.526166;STBP=0.086;TYPE=snp;VARB=0.011816	GT:GQ:DP:FDP:RO:FRO:AO:FAO:AF:SAR:SAF:SRF:SRR:FSAR:FSAF:FSRF:FSRR	0/1:5148:1050:1056:514:517:533:539:0.510417:322:211:177:337:324:215:180:337	NO	NO
504	IX009	663	T	chr32	26137009	C	T	2620.57	AF=0.47028;AO=269;DP=575;FAO=269;FDP=572;FR=.;FRO=303;FSAF=199;FSAR=70;FSRF=231;FSRR=72;FWDB=-0.00662823;FXX=0.0052173;HRUN=1;LEN=1;MLLD=148.172;OALT=T;OID=.;OMAPALT=T;OPOS=26137009;OREF=C;QD=18.3256;RBI=0.026701;REFB=-0.044374;REVB=-0.0258652;RO=299;SAF=199;SAR=70;SRF=231;SRR=68;SSEN=0;SSEP=0;SSSB=-0.0417877;STB=0.515781;STBP=0.512;TYPE=snp;VARB=0.0448125	GT:GQ:DP:FDP:RO:FRO:AO:FAO:AF:SAR:SAF:SRF:SRR:FSAR:FSAF:FSRF:FSRR	0/1:2620:575:572:299:303:269:269:0.47028:70:199:231:68:70:199:231:72	NO	NO
505	IX009	663	T	chr32	26139439	A	T	5513.59	AF=0.427754;AO=597;DP=1403;FAO=598;FDP=1398;FR=.,HEALED;FRO=800;FSAF=437;FSAR=161;FSRF=523;FSRR=277;FWDB=-0.00423976;FXX=0.00427347;HRUN=1;LEN=1;MLLD=366.201;OALT=T;OID=.;OMAPALT=T;OPOS=26139439;OREF=A;QD=15.7756;RBI=0.0111792;REFB=-0.00576916;REVB=0.010344;RO=782;SAF=436;SAR=161;SRF=524;SRR=258;SSEN=0;SSEP=0;SSSB=0.0751391;STB=0.553249;STBP=0.001;TYPE=snp;VARB=0.00750508	GT:GQ:DP:FDP:RO:FRO:AO:FAO:AF:SAR:SAF:SRF:SRR:FSAR:FSAF:FSRF:FSRR	0/1:5513:1403:1398:782:800:597:598:0.427754:161:436:524:258:161:437:523:277	YES	NO
506	IX009	663	T	chr32	26139504	G	A	6982.98	AF=0.455688;AO=723;DP=1590;FAO=725;FDP=1591;FR=.;FRO=866;FSAF=412;FSAR=313;FSRF=499;FSRR=367;FWDB=0.0147855;FXX=0;HRUN=3;LEN=1;MLLD=68.5928;OALT=A;OID=.;OMAPALT=A;OPOS=26139504;OREF=G;QD=17.5562;RBI=0.0502578;REFB=-0.00841452;REVB=-0.0480337;RO=863;SAF=412;SAR=311;SRF=496;SRR=367;SSEN=0;SSEP=0;SSSB=-0.00493591;STB=0.504407;STBP=0.753;TYPE=snp;VARB=0.00917504	GT:GQ:DP:FDP:RO:FRO:AO:FAO:AF:SAR:SAF:SRF:SRR:FSAR:FSAF:FSRF:FSRR	0/1:6982:1590:1591:863:866:723:725:0.455688:311:412:496:367:313:412:499:367	YES	NO
507	IX009	663	T	chr34	12651251	G	C	17835.7	AF=1;AO=1118;DP=1119;FAO=1118;FDP=1118;FR=.;FRO=0;FSAF=484;FSAR=634;FSRF=0;FSRR=0;FWDB=0.0335296;FXX=0.000893647;HRUN=1;LEN=1;MLLD=159.453;OALT=C;OID=.;OMAPALT=C;OPOS=12651251;OREF=G;QD=63.8128;RBI=0.0480294;REFB=0;REVB=0.0343888;RO=0;SAF=484;SAR=634;SRF=0;SRR=0;SSEN=0;SSEP=0;SSSB=4.45552e-08;STB=0.5;STBP=1;TYPE=snp;VARB=1.32333e-05	GT:GQ:DP:FDP:RO:FRO:AO:FAO:AF:SAR:SAF:SRF:SRR:FSAR:FSAF:FSRF:FSRR	1/1:97:1119:1118:0:0:1118:1118:1:634:484:0:0:634:484:0:0	YES	NO
508	IX009	663	T	chr34	12674426	T	C	16075.4	AF=0.983794;AO=1029;DP=1049;FAO=1032;FDP=1049;FR=.;FRO=17;FSAF=464;FSAR=568;FSRF=8;FSRR=9;FWDB=0.0168753;FXX=0.00190293;HRUN=4;LEN=1;MLLD=302.654;OALT=C;OID=.;OMAPALT=C;OPOS=12674426;OREF=T;QD=61.2981;RBI=0.0254534;REFB=-0.0435496;REVB=0.0190552;RO=12;SAF=461;SAR=568;SRF=4;SRR=8;SSEN=0;SSEP=0;SSSB=0.00255397;STB=0.500343;STBP=0.876;TYPE=snp;VARB=0.000219875	GT:GQ:DP:FDP:RO:FRO:AO:FAO:AF:SAR:SAF:SRF:SRR:FSAR:FSAF:FSRF:FSRR	1/1:14:1049:1049:12:17:1029:1032:0.983794:568:461:4:8:568:464:8:9	YES	YES
509	IX009	663	T	chr37	12525830	G	A	3153.02	AF=1;AO=197;DP=197;FAO=197;FDP=197;FR=.;FRO=0;FSAF=112;FSAR=85;FSRF=0;FSRR=0;FWDB=0.0233109;FXX=0;HRUN=1;LEN=1;MLLD=243.979;OALT=A;OID=.;OMAPALT=A;OPOS=12525830;OREF=G;QD=64.0207;RBI=0.0778205;REFB=0;REVB=-0.074247;RO=0;SAF=112;SAR=85;SRF=0;SRR=0;SSEN=0;SSEP=0;SSSB=0;STB=0.5;STBP=1;TYPE=snp;VARB=-3.88527e-05	GT:GQ:DP:FDP:RO:FRO:AO:FAO:AF:SAR:SAF:SRF:SRR:FSAR:FSAF:FSRF:FSRR	1/1:17:197:197:0:0:197:197:1:85:112:0:0:85:112:0:0	NO	NO
510	IX009	663	T	chr37	19076001	T	C	5078.13	AF=0.496071;AO=504;DP=1018;FAO=505;FDP=1018;FR=.;FRO=513;FSAF=370;FSAR=135;FSRF=373;FSRR=140;FWDB=-0.00709182;FXX=0;HRUN=1;LEN=1;MLLD=166.715;OALT=C;OID=.;OMAPALT=C;OPOS=19076001;OREF=T;QD=19.9534;RBI=0.113957;REFB=-0.0344719;REVB=0.113736;RO=508;SAF=369;SAR=135;SRF=371;SRR=137;SSEN=0;SSEP=0;SSSB=0.00213803;STB=0.503576;STBP=0.834;TYPE=snp;VARB=0.0348941	GT:GQ:DP:FDP:RO:FRO:AO:FAO:AF:SAR:SAF:SRF:SRR:FSAR:FSAF:FSRF:FSRR	0/1:5078:1018:1018:508:513:504:505:0.496071:135:369:371:137:135:370:373:140	YES	NO
511	IX009	663	T	chr37	19283123	G	A	5048.68	AF=0.511364;AO=495;DP=968;FAO=495;FDP=968;FR=.;FRO=473;FSAF=273;FSAR=222;FSRF=244;FSRR=229;FWDB=-0.0454895;FXX=0;HRUN=1;LEN=1;MLLD=210.999;OALT=A;OID=.;OMAPALT=A;OPOS=19283123;OREF=G;QD=20.8623;RBI=0.0464847;REFB=-0.00519018;REVB=-0.00956695;RO=473;SAF=273;SAR=222;SRF=244;SRR=229;SSEN=0;SSEP=0;SSSB=0.0321745;STB=0.517547;STBP=0.238;TYPE=snp;VARB=0.00527979	GT:GQ:DP:FDP:RO:FRO:AO:FAO:AF:SAR:SAF:SRF:SRR:FSAR:FSAF:FSRF:FSRR	0/1:4714:968:968:473:473:495:495:0.511364:222:273:244:229:222:273:244:229	YES	NO
512	IX009	663	T	chr37	19323616	A	G	2186.28	AF=0.529262;AO=208;DP=393;FAO=208;FDP=393;FR=.;FRO=185;FSAF=169;FSAR=39;FSRF=169;FSRR=16;FWDB=0.00523253;FXX=0;HRUN=2;LEN=1;MLLD=370.427;OALT=G;OID=.;OMAPALT=G;OPOS=19323616;OREF=A;QD=22.2522;RBI=0.043298;REFB=-0.0240098;REVB=0.0429806;RO=185;SAF=169;SAR=39;SRF=169;SRR=16;SSEN=0;SSEP=0;SSSB=-0.160323;STB=0.586459;STBP=0.015;TYPE=snp;VARB=0.0225983	GT:GQ:DP:FDP:RO:FRO:AO:FAO:AF:SAR:SAF:SRF:SRR:FSAR:FSAF:FSRF:FSRR	0/1:1820:393:393:185:185:208:208:0.529262:39:169:169:16:39:169:169:16	YES	NO
513	IX009	663	T	chr37	19325209	T	C	4611.4	AF=0.5;AO=440;DP=917;FAO=457;FDP=914;FR=.,HEALED;FRO=457;FSAF=225;FSAR=232;FSRF=224;FSRR=233;FWDB=0.00493419;FXX=0.0032715;HRUN=3;LEN=1;MLLD=69.8689;OALT=C;OID=.;OMAPALT=C;OPOS=19325209;OREF=T;QD=20.1812;RBI=0.012429;REFB=-0.0421297;REVB=-0.0114076;RO=417;SAF=223;SAR=217;SRF=217;SRR=200;SSEN=0;SSEP=0;SSSB=-0.0121117;STB=0.501094;STBP=0.95;TYPE=snp;VARB=0.0400265	GT:GQ:DP:FDP:RO:FRO:AO:FAO:AF:SAR:SAF:SRF:SRR:FSAR:FSAF:FSRF:FSRR	0/1:4605:917:914:417:457:440:457:0.5:217:223:217:200:232:225:224:233	YES	NO
514	IX009	663	T	chr37	19325249	G	A	4949.42	AF=0.49545;AO=490;DP=989;FAO=490;FDP=989;FR=.;FRO=499;FSAF=216;FSAR=274;FSRF=216;FSRR=283;FWDB=0.0107365;FXX=0;HRUN=1;LEN=1;MLLD=181.087;OALT=A;OID=.;OMAPALT=A;OPOS=19325249;OREF=G;QD=20.0179;RBI=0.0152708;REFB=-0.0539048;REVB=0.0108593;RO=496;SAF=216;SAR=274;SRF=216;SRR=280;SSEN=0;SSEP=0;SSSB=0.00498098;STB=0.504072;STBP=0.802;TYPE=snp;VARB=0.0517375	GT:GQ:DP:FDP:RO:FRO:AO:FAO:AF:SAR:SAF:SRF:SRR:FSAR:FSAF:FSRF:FSRR	0/1:4949:989:989:496:499:490:490:0.49545:274:216:216:280:274:216:216:283	YES	NO
515	IX009	663	T	chr37	19325258	C	G	15651.6	AF=1;AO=973;DP=982;FAO=982;FDP=982;FR=.;FRO=0;FSAF=429;FSAR=553;FSRF=0;FSRR=0;FWDB=0.00398634;FXX=0.00808073;HRUN=1;LEN=1;MLLD=189.649;OALT=G;OID=.;OMAPALT=G;OPOS=19325258;OREF=C;QD=63.7542;RBI=0.114539;REFB=-0.0237441;REVB=0.11447;RO=3;SAF=425;SAR=548;SRF=1;SRR=2;SSEN=0;SSEP=0;SSSB=0.000617728;STB=0.5;STBP=1;TYPE=snp;VARB=2.79405e-05	GT:GQ:DP:FDP:RO:FRO:AO:FAO:AF:SAR:SAF:SRF:SRR:FSAR:FSAF:FSRF:FSRR	1/1:67:982:982:3:0:973:982:1:548:425:1:2:553:429:0:0	YES	NO
516	IX009	663	T	chr37	19325276	T	C	4949.42	AF=0.49545;AO=489;DP=988;FAO=490;FDP=989;FR=.;FRO=499;FSAF=213;FSAR=277;FSRF=205;FSRR=294;FWDB=0.0032436;FXX=0;HRUN=4;LEN=1;MLLD=296.002;OALT=C;OID=.;OMAPALT=C;OPOS=19325276;OREF=T;QD=20.0179;RBI=0.00324602;REFB=-0.0136644;REVB=-0.000125295;RO=499;SAF=212;SAR=277;SRF=205;SRR=294;SSEN=0;SSEP=0;SSSB=0.0214343;STB=0.512293;STBP=0.452;TYPE=snp;VARB=0.0150259	GT:GQ:DP:FDP:RO:FRO:AO:FAO:AF:SAR:SAF:SRF:SRR:FSAR:FSAF:FSRF:FSRR	0/1:4949:988:989:499:499:489:490:0.49545:277:212:205:294:277:213:205:294	YES	NO
517	IX009	663	T	chr37	19329151	A	T	2402.34	AF=0.482283;AO=243;DP=504;FAO=245;FDP=508;FR=.;FRO=263;FSAF=136;FSAR=109;FSRF=133;FSRR=130;FWDB=0.0125631;FXX=0;HRUN=2;LEN=1;MLLD=58.4591;OALT=T;OID=.;OMAPALT=T;OPOS=19329151;OREF=A;QD=18.916;RBI=0.0938857;REFB=-0.00531355;REVB=0.0930413;RO=261;SAF=134;SAR=109;SRF=131;SRR=130;SSEN=0;SSEP=0;SSSB=0.0469678;STB=0.52574;STBP=0.24;TYPE=snp;VARB=0.00616754	GT:GQ:DP:FDP:RO:FRO:AO:FAO:AF:SAR:SAF:SRF:SRR:FSAR:FSAF:FSRF:FSRR	0/1:2402:504:508:261:263:243:245:0.482283:109:134:131:130:109:136:133:130	YES	YES
518	IX009	663	T	chr37	19329209	C	T	2311.01	AF=0.473684;AO=234;DP=494;FAO=234;FDP=494;FR=.;FRO=260;FSAF=115;FSAR=119;FSRF=115;FSRR=145;FWDB=0.00635144;FXX=0;HRUN=1;LEN=1;MLLD=105.686;OALT=T;OID=.;OMAPALT=T;OPOS=19329209;OREF=C;QD=18.7126;RBI=0.00644979;REFB=-0.0193078;REVB=0.00112207;RO=258;SAF=115;SAR=119;SRF=114;SRR=144;SSEN=0;SSEP=0;SSSB=0.0473938;STB=0.525894;STBP=0.265;TYPE=snp;VARB=0.0205539	GT:GQ:DP:FDP:RO:FRO:AO:FAO:AF:SAR:SAF:SRF:SRR:FSAR:FSAF:FSRF:FSRR	0/1:2311:494:494:258:260:234:234:0.473684:119:115:114:144:119:115:115:145	YES	NO
519	IX009	663	T	chr37	19332373	T	C	2005.66	AF=0.553254;AO=187;DP=339;FAO=187;FDP=338;FR=.;FRO=151;FSAF=87;FSAR=100;FSRF=73;FSRR=78;FWDB=0.0542593;FXX=0.00294977;HRUN=2;LEN=1;MLLD=50.7905;OALT=C;OID=.;OMAPALT=C;OPOS=19332373;OREF=T;QD=23.7356;RBI=0.0543553;REFB=0.00164812;REVB=0.00322911;RO=149;SAF=87;SAR=100;SRF=73;SRR=76;SSEN=0;SSEP=0;SSSB=-0.0202295;STB=0.508161;STBP=0.732;TYPE=snp;VARB=-0.000937421	GT:GQ:DP:FDP:RO:FRO:AO:FAO:AF:SAR:SAF:SRF:SRR:FSAR:FSAF:FSRF:FSRR	0/1:1435:339:338:149:151:187:187:0.553254:100:87:73:76:100:87:73:78	YES	NO
520	IX009	663	T	chr4	72638153	C	T	16885.7	AF=1;AO=1063;DP=1073;FAO=1068;FDP=1068;FR=.;FRO=0;FSAF=919;FSAR=149;FSRF=0;FSRR=0;FWDB=0.00969293;FXX=0.00558654;HRUN=1;LEN=1;MLLD=421.938;OALT=T;OID=.;OMAPALT=T;OPOS=72638153;OREF=C;QD=63.2421;RBI=0.015537;REFB=-0.0304107;REVB=0.0121428;RO=7;SAF=917;SAR=146;SRF=5;SRR=2;SSEN=0;SSEP=0;SSSB=0.00390188;STB=0.5;STBP=1;TYPE=snp;VARB=5.38487e-05	GT:GQ:DP:FDP:RO:FRO:AO:FAO:AF:SAR:SAF:SRF:SRR:FSAR:FSAF:FSRF:FSRR	1/1:54:1073:1068:7:0:1063:1068:1:146:917:5:2:149:919:0:0	NO	NO
521	IX009	663	T	chr4	72638159	C	A	16622.8	AF=0.987873;AO=1056;DP=1071;FAO=1059;FDP=1072;FR=.;FRO=13;FSAF=912;FSAR=147;FSRF=10;FSRR=3;FWDB=-0.0184126;FXX=0;HRUN=3;LEN=1;MLLD=72.5801;OALT=A;OID=.;OMAPALT=A;OPOS=72638159;OREF=C;QD=62.0255;RBI=0.0346612;REFB=0.0307359;REVB=-0.0293663;RO=13;SAF=910;SAR=146;SRF=10;SRR=3;SSEN=0;SSEP=0;SSSB=0.00449427;STB=0.502324;STBP=0.35;TYPE=snp;VARB=-0.000263511	GT:GQ:DP:FDP:RO:FRO:AO:FAO:AF:SAR:SAF:SRF:SRR:FSAR:FSAF:FSRF:FSRR	1/1:25:1071:1072:13:13:1056:1059:0.987873:146:910:10:3:147:912:10:3	NO	NO
522	IX009	663	T	chr4	72638161	CA	AG	16524.8	AF=1;AO=1045;DP=1072;FAO=1045;FDP=1045;FR=.;FRO=0;FSAF=899;FSAR=146;FSRF=0;FSRR=0;FWDB=0.0170126;FXX=0.0251863;HRUN=3;LEN=2;MLLD=112.204;OALT=AG;OID=.;OMAPALT=AG;OPOS=72638161;OREF=CA;QD=63.253;RBI=0.0204231;REFB=-0.0282057;REVB=0.0112993;RO=4;SAF=899;SAR=146;SRF=4;SRR=0;SSEN=0;SSEP=0;SSSB=-0.00212146;STB=0.5;STBP=1;TYPE=mnp;VARB=4.87872e-05	GT:GQ:DP:FDP:RO:FRO:AO:FAO:AF:SAR:SAF:SRF:SRR:FSAR:FSAF:FSRF:FSRR	1/1:49:1072:1045:4:0:1045:1045:1:146:899:4:0:146:899:0:0	NO	NO
523	IX009	663	T	chr4	72639283	C	T	10495.3	AF=1;AO=643;DP=684;FAO=683;FDP=683;FR=.,HEALED;FRO=0;FSAF=482;FSAR=201;FSRF=0;FSRR=0;FWDB=0.0802732;FXX=0.00870815;HRUN=2;LEN=1;MLLD=53.6553;OALT=T;OID=.;OMAPALT=T;OPOS=72639283;OREF=C;QD=61.4658;RBI=0.116879;REFB=-0.118879;REVB=0.0849525;RO=2;SAF=472;SAR=171;SRF=2;SRR=0;SSEN=0;SSEP=0;SSSB=-0.00201961;STB=0.5;STBP=1;TYPE=snp;VARB=0.00276996	GT:GQ:DP:FDP:RO:FRO:AO:FAO:AF:SAR:SAF:SRF:SRR:FSAR:FSAF:FSRF:FSRR	1/1:35:684:683:2:0:643:683:1:171:472:2:0:201:482:0:0	NO	NO
524	IX009	663	T	chr5	24187440	T	C	2317.31	AF=0.44898;AO=243;DP=539;FAO=242;FDP=539;FR=.;FRO=297;FSAF=190;FSAR=52;FSRF=182;FSRR=115;FWDB=-0.00844165;FXX=0.00553495;HRUN=3;LEN=1;MLLD=243.715;OALT=C;OID=.;OMAPALT=C;OPOS=24187440;OREF=T;QD=17.1971;RBI=0.0509636;REFB=-0.0152656;REVB=-0.0502596;RO=294;SAF=191;SAR=52;SRF=182;SRR=112;SSEN=0;SSEP=0;SSSB=0.211232;STB=0.621245;STBP=0;TYPE=snp;VARB=0.0142271	GT:GQ:DP:FDP:RO:FRO:AO:FAO:AF:SAR:SAF:SRF:SRR:FSAR:FSAF:FSRF:FSRR	0/1:2317:539:539:294:297:243:242:0.44898:52:191:182:112:52:190:182:115	YES	NO
525	IX009	663	T	chr5	24187556	C	T	4609.88	AF=0.50905;AO=451;DP=885;FAO=450;FDP=884;FR=.;FRO=434;FSAF=164;FSAR=286;FSRF=160;FSRR=274;FWDB=-0.00930959;FXX=0.00112993;HRUN=3;LEN=1;MLLD=298.395;OALT=T;OID=.;OMAPALT=T;OPOS=24187556;OREF=C;QD=20.8592;RBI=0.0157245;REFB=-0.0326969;REVB=-0.0126724;RO=434;SAF=165;SAR=286;SRF=160;SRR=274;SSEN=0;SSEP=0;SSSB=-0.0027196;STB=0.502233;STBP=0.908;TYPE=snp;VARB=0.031504	GT:GQ:DP:FDP:RO:FRO:AO:FAO:AF:SAR:SAF:SRF:SRR:FSAR:FSAF:FSRF:FSRR	0/1:4355:885:884:434:434:451:450:0.50905:286:165:160:274:286:164:160:274	YES	NO
526	IX009	663	T	chr5	24198533	A	T	5363.92	AF=0.483036;AO=541;DP=1122;FAO=541;FDP=1120;FR=.;FRO=579;FSAF=251;FSAR=290;FSRF=275;FSRR=304;FWDB=-0.0333625;FXX=0.00178252;HRUN=1;LEN=1;MLLD=148.073;OALT=T;OID=.;OMAPALT=T;OPOS=24198533;OREF=A;QD=19.1569;RBI=0.0420682;REFB=-0.015382;REVB=0.0256258;RO=579;SAF=251;SAR=290;SRF=275;SRR=304;SSEN=0;SSEP=0;SSSB=-0.0104267;STB=0.505712;STBP=0.719;TYPE=snp;VARB=0.0368971	GT:GQ:DP:FDP:RO:FRO:AO:FAO:AF:SAR:SAF:SRF:SRR:FSAR:FSAF:FSRF:FSRR	0/1:5363:1122:1120:579:579:541:541:0.483036:290:251:275:304:290:251:275:304	YES	NO
527	IX009	663	T	chr5	24199401	ATAAAATAAAAT	ATAAAATA,ATAAAAT	1272.83	AF=0,0.873874;AO=4,63;DP=111;FAO=0,97;FDP=111;FR=.;FRO=14;FSAF=0,94;FSAR=0,3;FSRF=10;FSRR=4;FWDB=0.0248639,0.0530778;FXX=0.0176975;HRUN=4,4;LEN=4,5;MLLD=136.975,152.813;OALT=-,-;OID=.,.;OMAPALT=ATAAAATA,ATAAAAT;OPOS=24199409,24199402;OREF=AAAT,TAAAA;QD=45.8678;RBI=0.0314353,0.0581016;REFB=-0.0436784,-0.0485177;REVB=0.0192344,0.0236334;RO=3;SAF=4,63;SAR=0,0;SRF=2;SRR=1;SSEN=0,0;SSEP=0,0;SSSB=0.705…	GT:GQ:DP:FDP:RO:FRO:AO:FAO:AF:SAR:SAF:SRF:SRR:FSAR:FSAF:FSRF:FSRR	0/2:66:111:111:3:14:4,63:0,97:0,0.873874:0,0:4,63:2:1:0,3:0,94:10:4	NO	NO
528	IX009	663	T	chr5	24201493	A	T	2479.47	AF=0.511579;AO=242;DP=474;FAO=243;FDP=475;FR=.;FRO=232;FSAF=121;FSAR=122;FSRF=113;FSRR=119;FWDB=-0.00271491;FXX=0;HRUN=2;LEN=1;MLLD=328.611;OALT=T;OID=.;OMAPALT=T;OPOS=24201493;OREF=A;QD=20.8797;RBI=0.0126469;REFB=-0.0184047;REVB=0.012352;RO=232;SAF=121;SAR=121;SRF=113;SRR=119;SSEN=0;SSEP=0;SSSB=0.0115873;STB=0.505311;STBP=0.819;TYPE=snp;VARB=0.0177398	GT:GQ:DP:FDP:RO:FRO:AO:FAO:AF:SAR:SAF:SRF:SRR:FSAR:FSAF:FSRF:FSRR	0/1:2306:474:475:232:232:242:243:0.511579:121:121:113:119:122:121:113:119	YES	NO
529	IX009	663	T	chr5	24205178	T	C	3262.67	AF=0.48737;AO=327;DP=673;FAO=328;FDP=673;FR=.;FRO=345;FSAF=170;FSAR=158;FSRF=163;FSRR=182;FWDB=0.0018728;FXX=0.00148366;HRUN=4;LEN=1;MLLD=276.762;OALT=C;OID=.;OMAPALT=C;OPOS=24205178;OREF=T;QD=19.3918;RBI=0.0250407;REFB=-0.00670764;REVB=0.0249706;RO=345;SAF=170;SAR=157;SRF=163;SRR=182;SSEN=0;SSEP=0;SSSB=0.0444084;STB=0.523483;STBP=0.231;TYPE=snp;VARB=0.0073714	GT:GQ:DP:FDP:RO:FRO:AO:FAO:AF:SAR:SAF:SRF:SRR:FSAR:FSAF:FSRF:FSRR	0/1:3262:673:673:345:345:327:328:0.48737:157:170:163:182:158:170:163:182	YES	NO
530	IX009	663	T	chr5	24205189	A	G	3311.58	AF=0.491124;AO=330;DP=677;FAO=332;FDP=676;FR=.;FRO=344;FSAF=172;FSAR=160;FSRF=162;FSRR=182;FWDB=-0.0137022;FXX=0.00294981;HRUN=1;LEN=1;MLLD=145.304;OALT=G;OID=.;OMAPALT=G;OPOS=24205189;OREF=A;QD=19.5951;RBI=0.0219602;REFB=-0.016831;REVB=-0.0171611;RO=344;SAF=171;SAR=159;SRF=162;SRR=182;SSEN=0;SSEP=0;SSSB=0.0440182;STB=0.523978;STBP=0.209;TYPE=snp;VARB=0.0175317	GT:GQ:DP:FDP:RO:FRO:AO:FAO:AF:SAR:SAF:SRF:SRR:FSAR:FSAF:FSRF:FSRR	0/1:3311:677:676:344:344:330:332:0.491124:159:171:162:182:160:172:162:182	YES	NO
531	IX009	663	T	chr5	24226831	A	G	15976.6	AF=0.990225;AO=1003;DP=1028;FAO=1013;FDP=1023;FR=.,HEALED;FRO=10;FSAF=540;FSAR=473;FSRF=4;FSRR=6;FWDB=0.0888293;FXX=0.00486377;HRUN=1;LEN=1;MLLD=217.786;OALT=G;OID=.;OMAPALT=G;OPOS=24226831;OREF=A;QD=62.4697;RBI=0.0932843;REFB=-0.0325369;REVB=0.0284836;RO=10;SAF=529;SAR=474;SRF=4;SRR=6;SSEN=0;SSEP=0;SSSB=0.00241022;STB=0.501306;STBP=0.41;TYPE=snp;VARB=0.000194251	GT:GQ:DP:FDP:RO:FRO:AO:FAO:AF:SAR:SAF:SRF:SRR:FSAR:FSAF:FSRF:FSRR	1/1:33:1028:1023:10:10:1003:1013:0.990225:474:529:4:6:473:540:4:6	YES	NO
532	IX009	663	T	chr5	24271200	G	T	2729.6	AF=0.5;AO=269;DP=538;FAO=269;FDP=538;FR=.;FRO=269;FSAF=174;FSAR=95;FSRF=182;FSRR=87;FWDB=-0.0510381;FXX=0;HRUN=1;LEN=1;MLLD=100.879;OALT=T;OID=.;OMAPALT=T;OPOS=24271200;OREF=G;QD=20.2944;RBI=0.085101;REFB=-0.0337777;REVB=0.0680977;RO=267;SAF=174;SAR=95;SRF=180;SRR=87;SSEN=0;SSEP=0;SSSB=-0.027497;STB=0.516429;STBP=0.46;TYPE=snp;VARB=0.0356412	GT:GQ:DP:FDP:RO:FRO:AO:FAO:AF:SAR:SAF:SRF:SRR:FSAR:FSAF:FSRF:FSRR	0/1:2726:538:538:267:269:269:269:0.5:95:174:180:87:95:174:182:87	YES	NO
533	IX009	663	T	chr5	24271372	T	C	2738.11	AF=0.501859;AO=257;DP=542;FAO=270;FDP=538;FR=.,HEALED;FRO=268;FSAF=153;FSAR=117;FSRF=164;FSRR=104;FWDB=-0.00242993;FXX=0.00737994;HRUN=1;LEN=1;MLLD=214.538;OALT=C;OID=.;OMAPALT=C;OPOS=24271372;OREF=T;QD=20.3577;RBI=0.00453989;REFB=0.00460569;REVB=-0.00383484;RO=259;SAF=141;SAR=116;SRF=155;SRR=104;SSEN=0;SSEP=0;SSSB=-0.0463881;STB=0.523101;STBP=0.292;TYPE=snp;VARB=-0.0048703	GT:GQ:DP:FDP:RO:FRO:AO:FAO:AF:SAR:SAF:SRF:SRR:FSAR:FSAF:FSRF:FSRR	0/1:2698:542:538:259:268:257:270:0.501859:116:141:155:104:117:153:164:104	YES	NO
534	IX009	663	T	chr5	24272622	G	A	1982.62	AF=0.506494;AO=195;DP=385;FAO=195;FDP=385;FR=.;FRO=190;FSAF=57;FSAR=138;FSRF=77;FSRR=113;FWDB=-0.0133496;FXX=0;HRUN=1;LEN=1;MLLD=80.1043;OALT=A;OID=.;OMAPALT=A;OPOS=24272622;OREF=G;QD=20.5987;RBI=0.0446095;REFB=-0.012581;REVB=0.0425652;RO=189;SAF=57;SAR=138;SRF=77;SRR=112;SSEN=0;SSEP=0;SSSB=-0.11806;STB=0.563791;STBP=0.008;TYPE=snp;VARB=0.0129048	GT:GQ:DP:FDP:RO:FRO:AO:FAO:AF:SAR:SAF:SRF:SRR:FSAR:FSAF:FSRF:FSRR	0/1:1909:385:385:189:190:195:195:0.506494:138:57:77:112:138:57:77:113	YES	NO
535	IX009	663	T	chr5	80774057	T	C	4645.69	AF=0.518391;AO=448;DP=868;FAO=451;FDP=870;FR=.;FRO=419;FSAF=235;FSAR=216;FSRF=213;FSRR=206;FWDB=-0.0324233;FXX=0;HRUN=1;LEN=1;MLLD=138.488;OALT=C;OID=.;OMAPALT=C;OPOS=80774057;OREF=T;QD=21.3595;RBI=0.032427;REFB=-0.00763992;REVB=0.000491285;RO=419;SAF=234;SAR=214;SRF=213;SRR=206;SSEN=0;SSEP=0;SSSB=0.0124052;STB=0.506129;STBP=0.667;TYPE=snp;VARB=0.0163013	GT:GQ:DP:FDP:RO:FRO:AO:FAO:AF:SAR:SAF:SRF:SRR:FSAR:FSAF:FSRF:FSRR	0/1:4140:868:870:419:419:448:451:0.518391:214:234:213:206:216:235:213:206	YES	YES
536	IX009	663	T	chr5	80774113	A	G	4747.44	AF=0.516892;AO=459;DP=888;FAO=459;FDP=888;FR=.;FRO=429;FSAF=234;FSAR=225;FSRF=207;FSRR=222;FWDB=-0.0107609;FXX=0;HRUN=1;LEN=1;MLLD=237.426;OALT=G;OID=.;OMAPALT=G;OPOS=80774113;OREF=A;QD=21.3849;RBI=0.0168154;REFB=-0.0301478;REVB=-0.0129214;RO=428;SAF=234;SAR=225;SRF=207;SRR=221;SSEN=0;SSEP=0;SSSB=0.0231658;STB=0.51318;STBP=0.396;TYPE=snp;VARB=0.0278824	GT:GQ:DP:FDP:RO:FRO:AO:FAO:AF:SAR:SAF:SRF:SRR:FSAR:FSAF:FSRF:FSRR	0/1:4270:888:888:428:429:459:459:0.516892:225:234:207:221:225:234:207:222	YES	YES
537	IX009	663	T	chr5	80784404	A	G	3265.87	AF=0.495385;AO=321;DP=649;FAO=322;FDP=650;FR=.;FRO=328;FSAF=192;FSAR=130;FSRF=214;FSRR=114;FWDB=0.0300239;FXX=0;HRUN=1;LEN=1;MLLD=126.751;OALT=G;OID=.;OMAPALT=G;OPOS=80784404;OREF=A;QD=20.0977;RBI=0.0303363;REFB=-0.0026221;REVB=0.00434285;RO=327;SAF=191;SAR=130;SRF=214;SRR=113;SSEN=0;SSEP=0;SSSB=-0.0576113;STB=0.529769;STBP=0.122;TYPE=snp;VARB=0.00711782	GT:GQ:DP:FDP:RO:FRO:AO:FAO:AF:SAR:SAF:SRF:SRR:FSAR:FSAF:FSRF:FSRR	0/1:3265:649:650:327:328:321:322:0.495385:130:191:214:113:130:192:214:114	YES	YES
538	IX009	663	T	chr5	80784437	ATGGT	A,AGGT,AT	3250.43	AF=0,0,0.49464;AO=53,48,255;DP=661;FAO=0,0,323;FDP=653;FR=.;FRO=330;FSAF=0,0,189;FSAR=0,0,134;FSRF=206;FSRR=124;FWDB=-0.00384437,0.0361128,-0.0113589;FXX=0.0121027;HRUN=1,1,2;LEN=4,1,3;MLLD=175.38,58.4962,116.343;OALT=-,-,-;OID=.,.,.;OMAPALT=A,AGGT,AT;OPOS=80784438,80784438,80784438;OREF=TGGT,T,TGG;QD=19.9107;RBI=0.0484344,0.340199,0.0125783;REFB=-0.00926074,-0.0296402,-0.0377162;REVB=-0.0482816,…	GT:GQ:DP:FDP:RO:FRO:AO:FAO:AF:SAR:SAF:SRF:SRR:FSAR:FSAF:FSRF:FSRR	0/3:3250:661:653:275:330:53,48,255:0,0,323:0,0,0.49464:53,48,75:0,0,180:205:70:0,0,134:0,0,189:206:124	NO	NO
539	IX009	663	T	chr9	20608498	A	G	6039.94	AF=0.615029;AO=455;DP=853;FAO=532;FDP=865;FR=.;FRO=333;FSAF=279;FSAR=253;FSRF=296;FSRR=37;FWDB=-0.0151344;FXX=0.00345618;HRUN=2;LEN=1;MLLD=321.649;OALT=G;OID=.;OMAPALT=G;OPOS=20608498;OREF=A;QD=27.9304;RBI=0.0333143;REFB=-0.0201399;REVB=0.0296782;RO=276;SAF=240;SAR=215;SRF=273;SRR=3;SSEN=0;SSEP=0;SSSB=-0.33505;STB=0.642595;STBP=0;TYPE=snp;VARB=0.0162564	GT:GQ:DP:FDP:RO:FRO:AO:FAO:AF:SAR:SAF:SRF:SRR:FSAR:FSAF:FSRF:FSRR	0/1:2825:853:865:276:333:455:532:0.615029:215:240:273:3:253:279:296:37	NO	NO
540	IX009	663	T	chr9	20709173	CTT	C	12554.6	AF=1;AO=797;DP=811;FAO=803;FDP=803;FR=.;FRO=0;FSAF=405;FSAR=398;FSRF=0;FSRR=0;FWDB=-0.0328665;FXX=0.0110836;HRUN=4;LEN=2;MLLD=40.6881;OALT=-;OID=.;OMAPALT=C;OPOS=20709174;OREF=TT;QD=62.5385;RBI=0.0406298;REFB=0.00962169;REVB=0.0238867;RO=4;SAF=404;SAR=393;SRF=4;SRR=0;SSEN=0;SSEP=0;SSSB=-0.00470629;STB=0.5;STBP=1;TYPE=del;VARB=-2.40279e-05	GT:GQ:DP:FDP:RO:FRO:AO:FAO:AF:SAR:SAF:SRF:SRR:FSAR:FSAF:FSRF:FSRR	1/1:46:811:803:4:0:797:803:1:393:404:4:0:398:405:0:0	NO	NO
541	IX009	663	T	chr9	20714704	T	C	1536.3	AF=0.981481;AO=100;DP=109;FAO=106;FDP=108;FR=.;FRO=2;FSAF=72;FSAR=34;FSRF=2;FSRR=0;FWDB=-0.067157;FXX=0.00917347;HRUN=3;LEN=1;MLLD=53.1704;OALT=C;OID=.;OMAPALT=C;OPOS=20714704;OREF=T;QD=56.9001;RBI=0.0735906;REFB=-0.0891335;REVB=-0.0300916;RO=1;SAF=68;SAR=32;SRF=1;SRR=0;SSEN=0;SSEP=0;SSSB=-0.00692608;STB=0.506848;STBP=0.404;TYPE=snp;VARB=0.00124947	GT:GQ:DP:FDP:RO:FRO:AO:FAO:AF:SAR:SAF:SRF:SRR:FSAR:FSAF:FSRF:FSRR	0/1:3:109:108:1:2:100:106:0.981481:32:68:1:0:34:72:2:0	NO	NO
542	IX009	663	T	chr9	22763465	G	T	7072.84	AF=1;AO=443;DP=446;FAO=445;FDP=445;FR=.;FRO=0;FSAF=5;FSAR=440;FSRF=0;FSRR=0;FWDB=0.0184367;FXX=0.0022421;HRUN=3;LEN=1;MLLD=256.279;OALT=T;OID=.;OMAPALT=T;OPOS=22763465;OREF=G;QD=63.5761;RBI=0.0478008;REFB=-0.0898759;REVB=0.0441022;RO=1;SAF=5;SAR=438;SRF=0;SRR=1;SSEN=0;SSEP=0;SSSB=0.0010887;STB=0.5;STBP=1;TYPE=snp;VARB=9.45658e-05	GT:GQ:DP:FDP:RO:FRO:AO:FAO:AF:SAR:SAF:SRF:SRR:FSAR:FSAF:FSRF:FSRR	1/1:29:446:445:1:0:443:445:1:438:5:0:1:440:5:0:0	YES	NO
543	IX009	663	T	chr9	53129956	TCCCCTGGGAAC	TCCCCTGACGGA	129.178	AF=0.125;AO=4;DP=254;FAO=26;FDP=208;FR=.,HEALED,HEALED,HEALED,HEALED,HEALED,HEALED,HEALED;FRO=176;FSAF=0;FSAR=26;FSRF=7;FSRR=169;FWDB=-0.0795054;FXX=0.177859;HRUN=3;LEN=5;MLLD=154.049;OALT=ACGGA;OID=.;OMAPALT=TCCCCTGACGGA;OPOS=53129963;OREF=GGAAC;QD=2.4842;RBI=0.11447;REFB=-0.019116;REVB=-0.0823547;RO=117;SAF=0;SAR=4;SRF=3;SRR=114;SSEN=0;SSEP=0;SSSB=-0.245164;STB=0.999256;STBP=0.171;TYPE=mnp;VARB…	GT:GQ:DP:FDP:RO:FRO:AO:FAO:AF:SAR:SAF:SRF:SRR:FSAR:FSAF:FSRF:FSRR	0/1:103:254:208:117:176:4:26:0.125:4:0:3:114:26:0:7:169	NO	NO
544	IX009	663	T	chr9	53131684	C	T	6896.19	AF=0.541909;AO=652;DP=1205;FAO=653;FDP=1205;FR=.;FRO=552;FSAF=335;FSAR=318;FSRF=291;FSRR=261;FWDB=-0.0143429;FXX=0.000829181;HRUN=2;LEN=1;MLLD=231.728;OALT=T;OID=.;OMAPALT=T;OPOS=53131684;OREF=C;QD=22.8919;RBI=0.0157411;REFB=-0.0090826;REVB=-0.00648576;RO=552;SAF=334;SAR=318;SRF=291;SRR=261;SSEN=0;SSEP=0;SSSB=-0.0126055;STB=0.506492;STBP=0.625;TYPE=snp;VARB=0.00647384	GT:GQ:DP:FDP:RO:FRO:AO:FAO:AF:SAR:SAF:SRF:SRR:FSAR:FSAF:FSRF:FSRR	0/1:5297:1205:1205:552:552:652:653:0.541909:318:334:291:261:318:335:291:261	YES	NO
545	IX009	663	T	chr9	53131717	G	T	6622.55	AF=0.50834;AO=637;DP=1263;FAO=640;FDP=1259;FR=.,HEALED;FRO=603;FSAF=312;FSAR=328;FSRF=284;FSRR=319;FWDB=-0.0274758;FXX=0.00316704;HRUN=1;LEN=1;MLLD=199.232;OALT=T;OID=.;OMAPALT=T;OPOS=53131717;OREF=G;QD=21.0407;RBI=0.0409837;REFB=-0.02813;REVB=0.0304096;RO=599;SAF=309;SAR=328;SRF=281;SRR=318;SSEN=0;SSEP=0;SSSB=0.0142286;STB=0.508023;STBP=0.544;TYPE=snp;VARB=0.0268791	GT:GQ:DP:FDP:RO:FRO:AO:FAO:AF:SAR:SAF:SRF:SRR:FSAR:FSAF:FSRF:FSRR	0/1:5969:1263:1259:599:603:637:640:0.50834:328:309:281:318:328:312:284:319	YES	NO
546	IX010	674	T	chr1	30251436	A	G	5032.57	AF=1;AO=321;DP=324;FAO=322;FDP=322;FR=.;FRO=0;FSAF=61;FSAR=261;FSRF=0;FSRR=0;FWDB=0.027272;FXX=0.00617265;HRUN=1;LEN=1;MLLD=104.268;OALT=G;OID=.;OMAPALT=G;OPOS=30251436;OREF=A;QD=62.5164;RBI=0.0293057;REFB=-0.0296293;REVB=-0.0107267;RO=2;SAF=60;SAR=261;SRF=1;SRR=1;SSEN=0;SSEP=0;SSSB=-0.00605872;STB=0.5;STBP=1;TYPE=snp;VARB=0.000159022	GT:GQ:DP:FDP:RO:FRO:AO:FAO:AF:SAR:SAF:SRF:SRR:FSAR:FSAF:FSRF:FSRR	1/1:19:324:322:2:0:321:322:1:261:60:1:1:261:61:0:0	NO	NO
547	IX010	674	T	chr1	30258409	G	A	21774	AF=1;AO=1359;DP=1359;FAO=1367;FDP=1367;FR=.;FRO=0;FSAF=707;FSAR=660;FSRF=0;FSRR=0;FWDB=0.0074042;FXX=0;HRUN=1;LEN=1;MLLD=120.706;OALT=A;OID=.;OMAPALT=A;OPOS=30258409;OREF=G;QD=63.7132;RBI=0.0353102;REFB=0;REVB=0.0345251;RO=0;SAF=705;SAR=654;SRF=0;SRR=0;SSEN=0;SSEP=0;SSSB=0;STB=0.5;STBP=1;TYPE=snp;VARB=1.48928e-05	GT:GQ:DP:FDP:RO:FRO:AO:FAO:AF:SAR:SAF:SRF:SRR:FSAR:FSAF:FSRF:FSRR	1/1:114:1359:1367:0:0:1359:1367:1:654:705:0:0:660:707:0:0	NO	NO
548	IX010	674	T	chr1	30258430	A	G	21822.2	AF=1;AO=1365;DP=1368;FAO=1369;FDP=1369;FR=.;FRO=0;FSAF=688;FSAR=681;FSRF=0;FSRR=0;FWDB=0.0204505;FXX=0.00145878;HRUN=2;LEN=1;MLLD=71.4666;OALT=G;OID=.;OMAPALT=G;OPOS=30258430;OREF=A;QD=63.761;RBI=0.0757749;REFB=0;REVB=-0.072963;RO=2;SAF=685;SAR=680;SRF=1;SRR=1;SSEN=0;SSEP=0;SSSB=5.1013e-06;STB=0.5;STBP=1;TYPE=snp;VARB=-5.15714e-05	GT:GQ:DP:FDP:RO:FRO:AO:FAO:AF:SAR:SAF:SRF:SRR:FSAR:FSAF:FSRF:FSRR	1/1:106:1368:1369:2:0:1365:1369:1:680:685:1:1:681:688:0:0	NO	NO
549	IX010	674	T	chr1	30258656	G	A	1019.37	AF=0.190965;AO=186;DP=974;FAO=186;FDP=974;FR=.;FRO=788;FSAF=43;FSAR=143;FSRF=205;FSRR=583;FWDB=0.0724058;FXX=0;HRUN=2;LEN=1;MLLD=73.1196;OALT=A;OID=.;OMAPALT=A;OPOS=30258656;OREF=G;QD=4.18632;RBI=0.1081;REFB=0.00949002;REVB=0.0802681;RO=788;SAF=43;SAR=143;SRF=205;SRR=583;SSEN=0;SSEP=0;SSSB=-0.0509388;STB=0.531834;STBP=0.367;TYPE=snp;VARB=-0.0399052	GT:GQ:DP:FDP:RO:FRO:AO:FAO:AF:SAR:SAF:SRF:SRR:FSAR:FSAF:FSRF:FSRR	0/1:1019:974:974:788:788:186:186:0.190965:143:43:205:583:143:43:205:583	NO	NO
550	IX010	674	T	chr11	41225807	C	A	1236.85	AF=0.496124;AO=120;DP=260;FAO=128;FDP=258;FR=.,HEALED;FRO=130;FSAF=83;FSAR=45;FSRF=79;FSRR=51;FWDB=0.0217739;FXX=0.00769201;HRUN=1;LEN=1;MLLD=87.1525;OALT=A;OID=.;OMAPALT=A;OPOS=41225807;OREF=C;QD=19.176;RBI=0.0771895;REFB=-0.0620948;REVB=-0.0740548;RO=122;SAF=79;SAR=41;SRF=74;SRR=48;SSEN=0;SSEP=0;SSSB=0.0517964;STB=0.522214;STBP=0.498;TYPE=snp;VARB=0.059476	GT:GQ:DP:FDP:RO:FRO:AO:FAO:AF:SAR:SAF:SRF:SRR:FSAR:FSAF:FSRF:FSRR	0/1:1237:260:258:122:130:120:128:0.496124:41:79:74:48:45:83:79:51	YES	NO
551	IX010	674	T	chr11	41226002	T	C	1812.08	AF=0.511429;AO=179;DP=350;FAO=179;FDP=350;FR=.,HEALED;FRO=171;FSAF=62;FSAR=117;FSRF=61;FSRR=110;FWDB=-0.104682;FXX=0.00284892;HRUN=2;LEN=1;MLLD=83.3876;OALT=C;OID=.;OMAPALT=C;OPOS=41226002;OREF=T;QD=20.7095;RBI=0.108732;REFB=-0.0122183;REVB=-0.0293996;RO=146;SAF=62;SAR=117;SRF=61;SRR=85;SSEN=0;SSEP=0;SSSB=-0.0637215;STB=0.505568;STBP=0.825;TYPE=snp;VARB=0.0117691	GT:GQ:DP:FDP:RO:FRO:AO:FAO:AF:SAR:SAF:SRF:SRR:FSAR:FSAF:FSRF:FSRR	0/1:1671:350:350:146:171:179:179:0.511429:117:62:61:85:117:62:61:110	YES	NO
552	IX010	674	T	chr12	68147222	G	A	31585.3	AF=0.983976;AO=2572;DP=2626;FAO=1965;FDP=1997;FR=.,HEALED;FRO=0;FSAF=1931;FSAR=34;FSRF=0;FSRR=0;FWDB=0.00943213;FXX=0.00149999;HRUN=1;LEN=1;MLLD=88.6338;OALT=A;OID=.;OMAPALT=A;OPOS=68147222;OREF=G;QD=63.2656;RBI=0.0711457;REFB=0;REVB=0.0705177;RO=1;SAF=2535;SAR=37;SRF=1;SRR=0;SSEN=0;SSEP=0;SSSB=-0.000188545;STB=0.5;STBP=1;TYPE=snp;VARB=-0.000124964	GT:GQ:DP:FDP:RO:FRO:AO:FAO:AF:SAR:SAF:SRF:SRR:FSAR:FSAF:FSRF:FSRR	1/1:22:2626:1997:1:0:2572:1965:0.983976:37:2535:1:0:34:1931:0:0	NO	NO
553	IX010	674	T	chr12	68147406	T	A	31980.5	AF=1;AO=3641;DP=3658;FAO=1998;FDP=1998;FR=.;FRO=0;FSAF=1158;FSAR=840;FSRF=0;FSRR=0;FWDB=-0.0230063;FXX=0.000999995;HRUN=2;LEN=1;MLLD=197.719;OALT=A;OID=.;OMAPALT=A;OPOS=68147406;OREF=T;QD=64.0251;RBI=0.0235649;REFB=0;REVB=0.00510023;RO=6;SAF=2074;SAR=1567;SRF=6;SRR=0;SSEN=0;SSEP=0;SSSB=-0.00138117;STB=0.5;STBP=1;TYPE=snp;VARB=-3.4242e-07	GT:GQ:DP:FDP:RO:FRO:AO:FAO:AF:SAR:SAF:SRF:SRR:FSAR:FSAF:FSRF:FSRR	1/1:165:3658:1998:6:0:3641:1998:1:1567:2074:6:0:840:1158:0:0	NO	NO
554	IX010	674	T	chr13	47178488	G	A	8108.88	AF=0.489091;AO=804;DP=1649;FAO=807;FDP=1650;FR=.;FRO=843;FSAF=500;FSAR=307;FSRF=526;FSRR=317;FWDB=0.0181585;FXX=0;HRUN=1;LEN=1;MLLD=237.221;OALT=A;OID=.;OMAPALT=A;OPOS=47178488;OREF=G;QD=19.6579;RBI=0.0448551;REFB=-0.00484384;REVB=-0.0410152;RO=839;SAF=498;SAR=306;SRF=526;SRR=313;SSEN=0;SSEP=0;SSSB=-0.00747498;STB=0.502378;STBP=0.857;TYPE=snp;VARB=0.00632825	GT:GQ:DP:FDP:RO:FRO:AO:FAO:AF:SAR:SAF:SRF:SRR:FSAR:FSAF:FSRF:FSRR	0/1:8108:1649:1650:839:843:804:807:0.489091:306:498:526:313:307:500:526:317	YES	YES
555	IX010	674	T	chr13	47178598	C	T	4079.89	AF=0.409541;AO=453;DP=1106;FAO=455;FDP=1111;FR=.;FRO=656;FSAF=101;FSAR=354;FSRF=299;FSRR=357;FWDB=-0.052474;FXX=0;HRUN=1;LEN=1;MLLD=72.3518;OALT=T;OID=.;OMAPALT=T;OPOS=47178598;OREF=C;QD=14.6891;RBI=0.0535894;REFB=-0.044031;REVB=0.0108768;RO=652;SAF=100;SAR=353;SRF=299;SRR=353;SSEN=0;SSEP=0;SSSB=-0.295806;STB=0.663501;STBP=0;TYPE=snp;VARB=0.0615277	GT:GQ:DP:FDP:RO:FRO:AO:FAO:AF:SAR:SAF:SRF:SRR:FSAR:FSAF:FSRF:FSRR	0/1:4079:1106:1111:652:656:453:455:0.409541:353:100:299:353:354:101:299:357	YES	NO
556	IX010	674	T	chr13	47178651	T	C	3919.5	AF=0.426;AO=425;DP=999;FAO=426;FDP=1000;FR=.;FRO=574;FSAF=60;FSAR=366;FSRF=206;FSRR=368;FWDB=-0.023421;FXX=0.00199599;HRUN=1;LEN=1;MLLD=84.815;OALT=C;OID=.;OMAPALT=C;OPOS=47178651;OREF=T;QD=15.678;RBI=0.0234419;REFB=-0.00763038;REVB=0.000990953;RO=574;SAF=60;SAR=365;SRF=206;SRR=368;SSEN=0;SSEP=0;SSSB=-0.333779;STB=0.688524;STBP=0;TYPE=snp;VARB=0.0100478	GT:GQ:DP:FDP:RO:FRO:AO:FAO:AF:SAR:SAF:SRF:SRR:FSAR:FSAF:FSRF:FSRR	0/1:3919:999:1000:574:574:425:426:0.426:365:60:206:368:366:60:206:368	YES	YES
557	IX010	674	T	chr13	47182346	C	T	3558.41	AF=0.477632;AO=362;DP=759;FAO=363;FDP=760;FR=.;FRO=397;FSAF=257;FSAR=106;FSRF=259;FSRR=138;FWDB=-0.0129428;FXX=0;HRUN=1;LEN=1;MLLD=270.916;OALT=T;OID=.;OMAPALT=T;OPOS=47182346;OREF=C;QD=18.7285;RBI=0.0144665;REFB=-0.0230475;REVB=-0.00646253;RO=394;SAF=257;SAR=105;SRF=258;SRR=136;SSEN=0;SSEP=0;SSSB=0.0616308;STB=0.53412;STBP=0.087;TYPE=snp;VARB=0.0230702	GT:GQ:DP:FDP:RO:FRO:AO:FAO:AF:SAR:SAF:SRF:SRR:FSAR:FSAF:FSRF:FSRR	0/1:3558:759:760:394:397:362:363:0.477632:105:257:258:136:106:257:259:138	YES	YES
558	IX010	674	T	chr13	47182355	A	G	3553.43	AF=0.478947;AO=362;DP=760;FAO=364;FDP=760;FR=.,HEALED;FRO=396;FSAF=254;FSAR=110;FSRF=245;FSRR=151;FWDB=0.0398177;FXX=0;HRUN=1;LEN=1;MLLD=145.784;OALT=G;OID=.;OMAPALT=G;OPOS=47182355;OREF=A;QD=18.7022;RBI=0.0429681;REFB=-0.0074834;REVB=-0.0161496;RO=389;SAF=254;SAR=108;SRF=236;SRR=153;SSEN=0;SSEP=0;SSSB=0.101997;STB=0.54705;STBP=0.02;TYPE=snp;VARB=0.023418	GT:GQ:DP:FDP:RO:FRO:AO:FAO:AF:SAR:SAF:SRF:SRR:FSAR:FSAF:FSRF:FSRR	0/1:3553:760:760:389:396:362:364:0.478947:108:254:236:153:110:254:245:151	YES	YES
559	IX010	674	T	chr13	47451336	A	G	224.746	AF=0.0848806;AO=96;DP=1130;FAO=96;FDP=1131;FR=.;FRO=1035;FSAF=60;FSAR=36;FSRF=688;FSRR=347;FWDB=0.0296137;FXX=0.000883384;HRUN=2;LEN=1;MLLD=60.1934;OALT=G;OID=.;OMAPALT=G;OPOS=47451336;OREF=A;QD=0.794859;RBI=0.0870477;REFB=0.0032207;REVB=-0.0818556;RO=1034;SAF=60;SAR=36;SRF=688;SRR=346;SSEN=0;SSEP=0;SSSB=-0.0525699;STB=0.539545;STBP=0.461;TYPE=snp;VARB=-0.0373156	GT:GQ:DP:FDP:RO:FRO:AO:FAO:AF:SAR:SAF:SRF:SRR:FSAR:FSAF:FSRF:FSRR	0/1:224:1130:1131:1034:1035:96:96:0.0848806:36:60:688:346:36:60:688:347	NO	NO
560	IX010	674	T	chr14	7521706	T	C	31923.4	AF=1;AO=2109;DP=2112;FAO=1993;FDP=1993;FR=.;FRO=0;FSAF=1266;FSAR=727;FSRF=0;FSRR=0;FWDB=-0.0229513;FXX=0.00349998;HRUN=1;LEN=1;MLLD=186.613;OALT=C;OID=.;OMAPALT=C;OPOS=7521706;OREF=T;QD=64.0711;RBI=0.028277;REFB=0;REVB=0.0165174;RO=0;SAF=1332;SAR=777;SRF=0;SRR=0;SSEN=0;SSEP=0;SSSB=-5.28916e-08;STB=0.5;STBP=1;TYPE=snp;VARB=-1.26663e-06	GT:GQ:DP:FDP:RO:FRO:AO:FAO:AF:SAR:SAF:SRF:SRR:FSAR:FSAF:FSRF:FSRR	1/1:160:2112:1993:0:0:2109:1993:1:777:1332:0:0:727:1266:0:0	YES	NO
561	IX010	674	T	chr14	7524668	A	G	13458.2	AF=1;AO=848;DP=852;FAO=850;FDP=850;FR=.;FRO=0;FSAF=483;FSAR=367;FSRF=0;FSRR=0;FWDB=0.0207533;FXX=0.00234739;HRUN=3;LEN=1;MLLD=349.94;OALT=G;OID=.;OMAPALT=G;OPOS=7524668;OREF=A;QD=63.3328;RBI=0.0216973;REFB=-0.0102812;REVB=-0.00633035;RO=2;SAF=482;SAR=366;SRF=1;SRR=1;SSEN=0;SSEP=0;SSSB=0.000313429;STB=0.5;STBP=1;TYPE=snp;VARB=5.80985e-06	GT:GQ:DP:FDP:RO:FRO:AO:FAO:AF:SAR:SAF:SRF:SRR:FSAR:FSAF:FSRF:FSRR	1/1:63:852:850:2:0:848:850:1:366:482:1:1:367:483:0:0	YES	NO
562	IX010	674	T	chr14	55691224	CAAAAAAAT	CAAAAAAAAT,CAAAAAAA,CAAAAAAT	13.0591	AF=0,0,0.019263;AO=72,21,148;DP=1203;FAO=0,0,23;FDP=1194;FR=.;FRO=1171;FSAF=0,0,4;FSAR=0,0,19;FSRF=678;FSRR=493;FWDB=0.0423933,-0.0706063,-0.0393289;FXX=0.00830558;HRUN=7,2,7;LEN=1,1,1;MLLD=14.6886,18.4169,12.7736;OALT=A,-,-;OID=.,.,.;OMAPALT=CAAAAAAAAT,CAAAAAAA,CAAAAAAT;OPOS=55691225,55691232,55691225;OREF=-,T,A;QD=0.0437489;RBI=0.0498637,0.173166,0.0398346;REFB=0.020359,0.00166184,-0.0261086;RE…	GT:GQ:DP:FDP:RO:FRO:AO:FAO:AF:SAR:SAF:SRF:SRR:FSAR:FSAF:FSRF:FSRR	0/3:14:1203:1194:919:1171:72,21,148:0,0,23:0,0,0.019263:65,14,94:7,7,54:596:323:0,0,19:0,0,4:678:493	NO	NO
563	IX010	674	T	chr14	55699106	G	C	6022.56	AF=0.486704;AO=574;DP=1251;FAO=604;FDP=1241;FR=.,HEALED,HEALED;FRO=637;FSAF=366;FSAR=238;FSRF=397;FSRR=240;FWDB=0.00198554;FXX=0.00560893;HRUN=1;LEN=1;MLLD=291.029;OALT=C;OID=.;OMAPALT=C;OPOS=55699106;OREF=G;QD=19.412;RBI=0.0165293;REFB=-0.0161139;REVB=0.0164096;RO=603;SAF=356;SAR=218;SRF=379;SRR=224;SSEN=0;SSEP=0;SSSB=-0.00828032;STB=0.50932;STBP=0.531;TYPE=snp;VARB=0.0171803	GT:GQ:DP:FDP:RO:FRO:AO:FAO:AF:SAR:SAF:SRF:SRR:FSAR:FSAF:FSRF:FSRR	0/1:6020:1251:1241:603:637:574:604:0.486704:218:356:379:224:238:366:397:240	YES	NO
564	IX010	674	T	chr14	55699210	C	T	6674.78	AF=0.485507;AO=671;DP=1381;FAO=670;FDP=1380;FR=.;FRO=710;FSAF=334;FSAR=336;FSRF=368;FSRR=342;FWDB=-0.0549129;FXX=0.000724108;HRUN=1;LEN=1;MLLD=159.496;OALT=T;OID=.;OMAPALT=T;OPOS=55699210;OREF=C;QD=19.3472;RBI=0.0550163;REFB=-0.0491001;REVB=0.00337147;RO=708;SAF=335;SAR=336;SRF=367;SRR=341;SSEN=0;SSEP=0;SSSB=-0.0179231;STB=0.510187;STBP=0.464;TYPE=snp;VARB=0.0512724	GT:GQ:DP:FDP:RO:FRO:AO:FAO:AF:SAR:SAF:SRF:SRR:FSAR:FSAF:FSRF:FSRR	0/1:6674:1381:1380:708:710:671:670:0.485507:336:335:367:341:336:334:368:342	YES	NO
565	IX010	674	T	chr16	1987270	C	T	7204.58	AF=0.49348;AO=718;DP=1456;FAO=719;FDP=1457;FR=.;FRO=738;FSAF=496;FSAR=223;FSRF=470;FSRR=268;FWDB=-0.0165171;FXX=0;HRUN=1;LEN=1;MLLD=77.3872;OALT=T;OID=.;OMAPALT=T;OPOS=1987270;OREF=C;QD=19.7792;RBI=0.118463;REFB=-0.0448636;REVB=0.117306;RO=737;SAF=496;SAR=222;SRF=470;SRR=267;SSEN=0;SSEP=0;SSSB=0.0561307;STB=0.530632;STBP=0.04;TYPE=snp;VARB=0.0454139	GT:GQ:DP:FDP:RO:FRO:AO:FAO:AF:SAR:SAF:SRF:SRR:FSAR:FSAF:FSRF:FSRR	0/1:7204:1456:1457:737:738:718:719:0.49348:222:496:470:267:223:496:470:268	YES	NO
566	IX010	674	T	chr16	27064007	T	C	11053	AF=0.528264;AO=3423;DP=6569;FAO=1056;FDP=1999;FR=.;FRO=943;FSAF=524;FSAR=532;FSRF=456;FSRR=487;FWDB=0.000713412;FXX=0.000499998;HRUN=2;LEN=1;MLLD=164.578;OALT=C;OID=.;OMAPALT=C;OPOS=27064007;OREF=T;QD=22.117;RBI=0.00430935;REFB=-0.0158912;REVB=0.00424988;RO=3124;SAF=1639;SAR=1784;SRF=1479;SRR=1645;SSEN=0;SSEP=0;SSSB=0.00473944;STB=0.505968;STBP=0.588;TYPE=snp;VARB=0.0140781	GT:GQ:DP:FDP:RO:FRO:AO:FAO:AF:SAR:SAF:SRF:SRR:FSAR:FSAF:FSRF:FSRR	0/1:9275:6569:1999:3124:943:3423:1056:0.528264:1784:1639:1479:1645:532:524:456:487	YES	NO
567	IX010	674	T	chr16	27064092	C	T	14209.5	AF=0.6195;AO=2984;DP=4888;FAO=1239;FDP=2000;FR=.;FRO=761;FSAF=445;FSAR=794;FSRF=66;FSRR=695;FWDB=0.0514787;FXX=0;HRUN=3;LEN=1;MLLD=301.017;OALT=T;OID=.;OMAPALT=T;OPOS=27064092;OREF=C;QD=28.4191;RBI=0.0519183;REFB=0.00691455;REVB=-0.00674174;RO=1896;SAF=1082;SAR=1902;SRF=165;SRR=1731;SSEN=0;SSEP=0;SSSB=0.232146;STB=0.620218;STBP=0;TYPE=snp;VARB=-0.00585422	GT:GQ:DP:FDP:RO:FRO:AO:FAO:AF:SAR:SAF:SRF:SRR:FSAR:FSAF:FSRF:FSRR	0/1:6600:4888:2000:1896:761:2984:1239:0.6195:1902:1082:165:1731:794:445:66:695	YES	NO
568	IX010	674	T	chr17	23035450	C	T	7186.07	AF=0.462164;AO=739;DP=1599;FAO=739;FDP=1599;FR=.;FRO=860;FSAF=381;FSAR=358;FSRF=365;FSRR=495;FWDB=0.00694464;FXX=0;HRUN=3;LEN=1;MLLD=147.912;OALT=T;OID=.;OMAPALT=T;OPOS=23035450;OREF=C;QD=17.9764;RBI=0.0180648;REFB=-0.00490956;REVB=-0.0166766;RO=857;SAF=381;SAR=358;SRF=363;SRR=494;SSEN=0;SSEP=0;SSSB=0.0897349;STB=0.548917;STBP=0;TYPE=snp;VARB=0.00631895	GT:GQ:DP:FDP:RO:FRO:AO:FAO:AF:SAR:SAF:SRF:SRR:FSAR:FSAF:FSRF:FSRR	0/1:7186:1599:1599:857:860:739:739:0.462164:358:381:363:494:358:381:365:495	YES	NO
569	IX010	674	T	chr20	8209744	G	A	8511.04	AF=0.456498;AO=833;DP=1827;FAO=829;FDP=1816;FR=.,HEALED;FRO=918;FSAF=599;FSAR=230;FSRF=590;FSRR=328;FWDB=-0.00986574;FXX=0.00219779;HRUN=2;LEN=1;MLLD=75.7881;OALT=A;OID=.;OMAPALT=A;OPOS=8209744;OREF=G;QD=18.7468;RBI=0.015269;REFB=0.0135246;REVB=-0.0116537;RO=919;SAF=604;SAR=229;SRF=593;SRR=326;SSEN=0;SSEP=0;SSSB=0.0911564;STB=0.549999;STBP=0.001;TYPE=snp;VARB=-0.0112171	GT:GQ:DP:FDP:RO:FRO:AO:FAO:AF:SAR:SAF:SRF:SRR:FSAR:FSAF:FSRF:FSRR	0/1:8068:1827:1816:919:918:833:829:0.456498:229:604:593:326:230:599:590:328	YES	NO
570	IX010	674	T	chr20	8209788	T	C	9141.03	AF=0.501672;AO=893;DP=1793;FAO=900;FDP=1794;FR=.;FRO=894;FSAF=578;FSAR=322;FSRF=560;FSRR=334;FWDB=-0.0380073;FXX=0.00111358;HRUN=1;LEN=1;MLLD=135.892;OALT=C;OID=.;OMAPALT=C;OPOS=8209788;OREF=T;QD=20.3813;RBI=0.038009;REFB=-0.0265881;REVB=0.000362369;RO=893;SAF=573;SAR=320;SRF=560;SRR=333;SSEN=0;SSEP=0;SSSB=0.014427;STB=0.508538;STBP=0.489;TYPE=snp;VARB=0.0257947	GT:GQ:DP:FDP:RO:FRO:AO:FAO:AF:SAR:SAF:SRF:SRR:FSAR:FSAF:FSRF:FSRR	0/1:9065:1793:1794:893:894:893:900:0.501672:320:573:560:333:322:578:560:334	YES	NO
571	IX010	674	T	chr20	8210988	A	G	5083.48	AF=1;AO=324;DP=326;FAO=324;FDP=324;FR=.;FRO=0;FSAF=170;FSAR=154;FSRF=0;FSRR=0;FWDB=-0.0160602;FXX=0.00613478;HRUN=1;LEN=1;MLLD=178.23;OALT=G;OID=.;OMAPALT=G;OPOS=8210988;OREF=A;QD=62.759;RBI=0.0214218;REFB=-0.0610289;REVB=0.0141761;RO=2;SAF=170;SAR=154;SRF=1;SRR=1;SSEN=0;SSEP=0;SSSB=0.000289711;STB=0.5;STBP=1;TYPE=snp;VARB=0.00022944	GT:GQ:DP:FDP:RO:FRO:AO:FAO:AF:SAR:SAF:SRF:SRR:FSAR:FSAF:FSRF:FSRR	1/1:17:326:324:2:0:324:324:1:154:170:1:1:154:170:0:0	YES	NO
572	IX010	674	T	chr20	57566943	C	A	18.3077	AF=0.0434783;AO=15;DP=345;FAO=15;FDP=345;FR=.;FRO=330;FSAF=1;FSAR=14;FSRF=9;FSRR=321;FWDB=0.0515;FXX=0;HRUN=2;LEN=1;MLLD=83.7016;OALT=A;OID=.;OMAPALT=A;OPOS=57566943;OREF=C;QD=0.212264;RBI=0.0644703;REFB=-0.00188328;REVB=-0.0387837;RO=330;SAF=1;SAR=14;SRF=9;SRR=321;SSEN=0;SSEP=0;SSSB=0.245125;STB=0.705095;STBP=0.856;TYPE=snp;VARB=0.0494442	GT:GQ:DP:FDP:RO:FRO:AO:FAO:AF:SAR:SAF:SRF:SRR:FSAR:FSAF:FSRF:FSRR	0/1:18:345:345:330:330:15:15:0.0434783:14:1:9:321:14:1:9:321	NO	NO
573	IX010	674	T	chr22	3150414	G	A	3871.4	AF=1;AO=247;DP=250;FAO=249;FDP=249;FR=.;FRO=0;FSAF=85;FSAR=164;FSRF=0;FSRR=0;FWDB=0.0373321;FXX=0.0119043;HRUN=1;LEN=1;MLLD=113.716;OALT=A;OID=.;OMAPALT=A;OPOS=3150414;OREF=G;QD=62.1912;RBI=0.0515506;REFB=0;REVB=-0.0355497;RO=0;SAF=84;SAR=163;SRF=0;SRR=0;SSEN=0;SSEP=0;SSSB=-6.1962e-08;STB=0.5;STBP=1;TYPE=snp;VARB=5.12549e-06	GT:GQ:DP:FDP:RO:FRO:AO:FAO:AF:SAR:SAF:SRF:SRR:FSAR:FSAF:FSRF:FSRR	1/1:21:250:249:0:0:247:249:1:163:84:0:0:164:85:0:0	YES	YES
574	IX010	674	T	chr23	3844203	G	A	24706.6	AF=1;AO=1549;DP=1551;FAO=1552;FDP=1552;FR=.;FRO=0;FSAF=1130;FSAR=422;FSRF=0;FSRR=0;FWDB=0.035577;FXX=0.00128699;HRUN=2;LEN=1;MLLD=121.86;OALT=A;OID=.;OMAPALT=A;OPOS=3844203;OREF=G;QD=63.6769;RBI=0.100078;REFB=0;REVB=-0.0935405;RO=1;SAF=1128;SAR=421;SRF=0;SRR=1;SSEN=0;SSEP=0;SSSB=0.00113409;STB=0.5;STBP=1;TYPE=snp;VARB=-6.3973e-05	GT:GQ:DP:FDP:RO:FRO:AO:FAO:AF:SAR:SAF:SRF:SRR:FSAR:FSAF:FSRF:FSRR	1/1:127:1551:1552:1:0:1549:1552:1:421:1128:0:1:422:1130:0:0	NO	NO
575	IX010	674	T	chr25	11658204	T	C	2560.76	AF=0.505976;AO=251;DP=501;FAO=254;FDP=502;FR=.;FRO=248;FSAF=14;FSAR=240;FSRF=15;FSRR=233;FWDB=-0.00138717;FXX=0.00198803;HRUN=1;LEN=1;MLLD=95.1446;OALT=C;OID=.;OMAPALT=C;OPOS=11658204;OREF=T;QD=20.4045;RBI=0.0116424;REFB=-0.0431148;REVB=-0.0115595;RO=247;SAF=14;SAR=237;SRF=15;SRR=232;SSEN=0;SSEP=0;SSSB=-0.0208553;STB=0.512442;STBP=0.791;TYPE=snp;VARB=0.0457579	GT:GQ:DP:FDP:RO:FRO:AO:FAO:AF:SAR:SAF:SRF:SRR:FSAR:FSAF:FSRF:FSRR	0/1:2465:501:502:247:248:251:254:0.505976:237:14:15:232:240:14:15:233	YES	NO
576	IX010	674	T	chr25	11658211	TC	CG	2526.76	AF=0.505112;AO=247;DP=492;FAO=247;FDP=489;FR=.;FRO=242;FSAF=6;FSAR=241;FSRF=11;FSRR=231;FWDB=0.0799352;FXX=0.00609744;HRUN=1;LEN=2;MLLD=376.03;OALT=CG;OID=.;OMAPALT=CG;OPOS=11658211;OREF=TC;QD=20.6688;RBI=0.0806616;REFB=-0.0225921;REVB=0.0108009;RO=242;SAF=6;SAR=241;SRF=11;SRR=231;SSEN=0;SSEP=0;SSSB=-0.164596;STB=0.591274;STBP=0.124;TYPE=mnp;VARB=0.0237115	GT:GQ:DP:FDP:RO:FRO:AO:FAO:AF:SAR:SAF:SRF:SRR:FSAR:FSAF:FSRF:FSRR	0/1:2444:492:489:242:242:247:247:0.505112:241:6:11:231:241:6:11:231	YES	NO
577	IX010	674	T	chr25	11658216	C	A	2506.24	AF=0.503067;AO=246;DP=489;FAO=246;FDP=489;FR=.;FRO=243;FSAF=6;FSAR=240;FSRF=10;FSRR=233;FWDB=-0.00623524;FXX=0;HRUN=4;LEN=1;MLLD=141.981;OALT=A;OID=.;OMAPALT=A;OPOS=11658216;OREF=C;QD=20.5009;RBI=0.00783307;REFB=0.0422336;REVB=-0.00474118;RO=241;SAF=6;SAR=240;SRF=9;SRR=232;SSEN=0;SSEP=0;SSSB=-0.108175;STB=0.575015;STBP=0.232;TYPE=snp;VARB=-0.0425809	GT:GQ:DP:FDP:RO:FRO:AO:FAO:AF:SAR:SAF:SRF:SRR:FSAR:FSAF:FSRF:FSRR	0/1:2458:489:489:241:243:246:246:0.503067:240:6:9:232:240:6:10:233	YES	NO
578	IX010	674	T	chr26	22067057	T	C	9694.98	AF=0.495126;AO=959;DP=1946;FAO=965;FDP=1949;FR=.;FRO=984;FSAF=480;FSAR=485;FSRF=440;FSRR=544;FWDB=0.0248739;FXX=0.00102511;HRUN=1;LEN=1;MLLD=200.337;OALT=C;OID=.;OMAPALT=C;OPOS=22067057;OREF=T;QD=19.8973;RBI=0.0297374;REFB=-0.00916154;REVB=-0.0162973;RO=981;SAF=479;SAR=480;SRF=440;SRR=541;SSEN=0;SSEP=0;SSSB=0.0471711;STB=0.525379;STBP=0.033;TYPE=snp;VARB=0.00924943	GT:GQ:DP:FDP:RO:FRO:AO:FAO:AF:SAR:SAF:SRF:SRR:FSAR:FSAF:FSRF:FSRR	0/1:9694:1946:1949:981:984:959:965:0.495126:480:479:440:541:485:480:440:544	NO	NO
579	IX010	674	T	chr26	37906312	G	A	10092.7	AF=0.497998;AO=1217;DP=2478;FAO=995;FDP=1998;FR=.;FRO=1003;FSAF=473;FSAR=522;FSRF=463;FSRR=540;FWDB=-0.0299445;FXX=0.000999995;HRUN=1;LEN=1;MLLD=87.2486;OALT=A;OID=.;OMAPALT=A;OPOS=37906312;OREF=G;QD=20.2056;RBI=0.0448198;REFB=-0.0609312;REVB=-0.0333488;RO=1260;SAF=585;SAR=632;SRF=568;SRR=692;SSEN=0;SSEP=0;SSSB=0.027902;STB=0.50693;STBP=0.556;TYPE=snp;VARB=0.0594904	GT:GQ:DP:FDP:RO:FRO:AO:FAO:AF:SAR:SAF:SRF:SRR:FSAR:FSAF:FSRF:FSRR	0/1:10092:2478:1998:1260:1003:1217:995:0.497998:632:585:568:692:522:473:463:540	YES	YES
580	IX010	674	T	chr26	37910068	C	T	2889.3	AF=0.508897;AO=285;DP=562;FAO=286;FDP=562;FR=.;FRO=276;FSAF=281;FSAR=5;FSRF=264;FSRR=12;FWDB=0.0399855;FXX=0;HRUN=1;LEN=1;MLLD=118.303;OALT=T;OID=.;OMAPALT=T;OPOS=37910068;OREF=C;QD=20.5644;RBI=0.0404305;REFB=-0.00861815;REVB=-0.00598221;RO=276;SAF=280;SAR=5;SRF=264;SRR=12;SSEN=0;SSEP=0;SSSB=0.244373;STB=0.636752;STBP=0.028;TYPE=snp;VARB=0.00825883	GT:GQ:DP:FDP:RO:FRO:AO:FAO:AF:SAR:SAF:SRF:SRR:FSAR:FSAF:FSRF:FSRR	0/1:2741:562:562:276:276:285:286:0.508897:5:280:264:12:5:281:264:12	YES	YES
581	IX010	674	T	chr26	38761242	C	T	11755.9	AF=1;AO=714;DP=744;FAO=737;FDP=737;FR=.,HEALED;FRO=0;FSAF=357;FSAR=380;FSRF=0;FSRR=0;FWDB=0.0285085;FXX=0.00940848;HRUN=1;LEN=1;MLLD=80.9119;OALT=T;OID=.;OMAPALT=T;OPOS=38761242;OREF=C;QD=63.8041;RBI=0.0548069;REFB=-0.0250351;REVB=0.0468087;RO=1;SAF=356;SAR=358;SRF=1;SRR=0;SSEN=0;SSEP=0;SSSB=-0.00133994;STB=0.5;STBP=1;TYPE=snp;VARB=0.000160062	GT:GQ:DP:FDP:RO:FRO:AO:FAO:AF:SAR:SAF:SRF:SRR:FSAR:FSAF:FSRF:FSRR	1/1:58:744:737:1:0:714:737:1:358:356:1:0:380:357:0:0	NO	NO
582	IX010	674	T	chr26	38761670	G	T	7752.31	AF=0.516815;AO=750;DP=1460;FAO=753;FDP=1457;FR=.;FRO=704;FSAF=295;FSAR=458;FSRF=322;FSRR=382;FWDB=-0.0169082;FXX=0.00410113;HRUN=1;LEN=1;MLLD=139.884;OALT=T;OID=.;OMAPALT=T;OPOS=38761670;OREF=G;QD=21.2829;RBI=0.0172964;REFB=-0.00440911;REVB=-0.00364428;RO=703;SAF=293;SAR=457;SRF=321;SRR=382;SSEN=0;SSEP=0;SSSB=-0.0605933;STB=0.532792;STBP=0.012;TYPE=snp;VARB=0.00532492	GT:GQ:DP:FDP:RO:FRO:AO:FAO:AF:SAR:SAF:SRF:SRR:FSAR:FSAF:FSRF:FSRR	0/1:6974:1460:1457:703:704:750:753:0.516815:457:293:321:382:458:295:322:382	NO	NO
583	IX010	674	T	chr26	38761742	G	A	7666.99	AF=0.504027;AO=747;DP=1487;FAO=751;FDP=1490;FR=.;FRO=739;FSAF=268;FSAR=483;FSRF=306;FSRR=433;FWDB=0.0811104;FXX=0.000670686;HRUN=1;LEN=1;MLLD=129.223;OALT=A;OID=.;OMAPALT=A;OPOS=38761742;OREF=G;QD=20.5825;RBI=0.086511;REFB=-0.0199429;REVB=0.0300876;RO=736;SAF=265;SAR=482;SRF=303;SRR=433;SSEN=0;SSEP=0;SSSB=-0.0554907;STB=0.530372;STBP=0.02;TYPE=snp;VARB=0.0179467	GT:GQ:DP:FDP:RO:FRO:AO:FAO:AF:SAR:SAF:SRF:SRR:FSAR:FSAF:FSRF:FSRR	0/1:7435:1487:1490:736:739:747:751:0.504027:482:265:303:433:483:268:306:433	NO	NO
584	IX010	674	T	chr34	12651251	G	C	882.761	AF=0.166822;AO=178;DP=1073;FAO=179;FDP=1073;FR=.;FRO=894;FSAF=74;FSAR=105;FSRF=398;FSRR=496;FWDB=-0.0325716;FXX=0.00093109;HRUN=1;LEN=1;MLLD=147.796;OALT=C;OID=.;OMAPALT=C;OPOS=12651251;OREF=G;QD=3.29081;RBI=0.0330471;REFB=-0.0120666;REVB=-0.0055854;RO=891;SAF=74;SAR=104;SRF=396;SRR=495;SSEN=0;SSEP=0;SSSB=-0.0381937;STB=0.52704;STBP=0.428;TYPE=snp;VARB=0.0623692	GT:GQ:DP:FDP:RO:FRO:AO:FAO:AF:SAR:SAF:SRF:SRR:FSAR:FSAF:FSRF:FSRR	0/1:882:1073:1073:891:894:178:179:0.166822:104:74:396:495:105:74:398:496	YES	NO
585	IX010	674	T	chr34	12674426	T	C	717.731	AF=0.184319;AO=134;DP=728;FAO=134;FDP=727;FR=.;FRO=593;FSAF=64;FSAR=70;FSRF=296;FSRR=297;FWDB=-0.042057;FXX=0.00137361;HRUN=4;LEN=1;MLLD=272.414;OALT=C;OID=.;OMAPALT=C;OPOS=12674426;OREF=T;QD=3.949;RBI=0.0424991;REFB=-0.00656755;REVB=-0.00611411;RO=589;SAF=64;SAR=70;SRF=292;SRR=297;SSEN=0;SSEP=0;SSSB=-0.0236368;STB=0.517579;STBP=0.654;TYPE=snp;VARB=0.0280423	GT:GQ:DP:FDP:RO:FRO:AO:FAO:AF:SAR:SAF:SRF:SRR:FSAR:FSAF:FSRF:FSRR	0/1:717:728:727:589:593:134:134:0.184319:70:64:292:297:70:64:296:297	YES	YES
586	IX010	674	T	chr37	12525830	G	A	4241.81	AF=1;AO=270;DP=270;FAO=270;FDP=270;FR=.;FRO=0;FSAF=140;FSAR=130;FSRF=0;FSRR=0;FWDB=0.0254117;FXX=0;HRUN=1;LEN=1;MLLD=227.2;OALT=A;OID=.;OMAPALT=A;OPOS=12525830;OREF=G;QD=62.8416;RBI=0.0998087;REFB=0;REVB=-0.0965195;RO=0;SAF=140;SAR=130;SRF=0;SRR=0;SSEN=0;SSEP=0;SSSB=4.66509e-08;STB=0.5;STBP=1;TYPE=snp;VARB=-4.28461e-05	GT:GQ:DP:FDP:RO:FRO:AO:FAO:AF:SAR:SAF:SRF:SRR:FSAR:FSAF:FSRF:FSRR	1/1:23:270:270:0:0:270:270:1:130:140:0:0:130:140:0:0	NO	NO
587	IX010	674	T	chr37	16524118	C	T	9694.17	AF=0.485;AO=1401;DP=2884;FAO=970;FDP=2000;FR=.;FRO=1030;FSAF=583;FSAR=387;FSRF=609;FSRR=421;FWDB=-0.00834331;FXX=0;HRUN=2;LEN=1;MLLD=355.787;OALT=T;OID=.;OMAPALT=T;OPOS=16524118;OREF=C;QD=19.3883;RBI=0.0322685;REFB=-0.0165303;REVB=-0.0311712;RO=1478;SAF=840;SAR=561;SRF=877;SRR=601;SSEN=0;SSEP=0;SSSB=0.00605275;STB=0.505234;STBP=0.68;TYPE=snp;VARB=0.0174021	GT:GQ:DP:FDP:RO:FRO:AO:FAO:AF:SAR:SAF:SRF:SRR:FSAR:FSAF:FSRF:FSRR	0/1:9694:2884:2000:1478:1030:1401:970:0.485:561:840:877:601:387:583:609:421	YES	YES
588	IX010	674	T	chr37	19323616	A	G	2168.45	AF=0.457143;AO=220;DP=495;FAO=224;FDP=490;FR=.,HEALED;FRO=266;FSAF=186;FSAR=38;FSRF=232;FSRR=34;FWDB=0.00275799;FXX=0.0120965;HRUN=2;LEN=1;MLLD=358.721;OALT=G;OID=.;OMAPALT=G;OPOS=19323616;OREF=A;QD=17.7016;RBI=0.0129827;REFB=-0.0246405;REVB=0.0126864;RO=259;SAF=186;SAR=34;SRF=231;SRR=28;SSEN=0;SSEP=0;SSSB=-0.0939989;STB=0.542557;STBP=0.24;TYPE=snp;VARB=0.0300884	GT:GQ:DP:FDP:RO:FRO:AO:FAO:AF:SAR:SAF:SRF:SRR:FSAR:FSAF:FSRF:FSRR	0/1:2168:495:490:259:266:220:224:0.457143:34:186:231:28:38:186:232:34	YES	NO
589	IX010	674	T	chr37	19325258	C	G	7645.28	AF=0.489757;AO=759;DP=1560;FAO=765;FDP=1562;FR=.;FRO=797;FSAF=363;FSAR=402;FSRF=367;FSRR=430;FWDB=-0.0146202;FXX=0.00382651;HRUN=1;LEN=1;MLLD=198.035;OALT=G;OID=.;OMAPALT=G;OPOS=19325258;OREF=C;QD=19.5782;RBI=0.085113;REFB=-0.0203694;REVB=0.083848;RO=793;SAF=361;SAR=398;SRF=367;SRR=426;SSEN=0;SSEP=0;SSSB=0.0120178;STB=0.507184;STBP=0.556;TYPE=snp;VARB=0.0210489	GT:GQ:DP:FDP:RO:FRO:AO:FAO:AF:SAR:SAF:SRF:SRR:FSAR:FSAF:FSRF:FSRR	0/1:7645:1560:1562:793:797:759:765:0.489757:398:361:367:426:402:363:367:430	YES	NO
590	IX010	674	T	chr4	72638153	C	T	8055.05	AF=0.431431;AO=1122;DP=2620;FAO=862;FDP=1998;FR=.;FRO=1136;FSAF=768;FSAR=94;FSRF=926;FSRR=210;FWDB=-0.0112783;FXX=0.000999995;HRUN=1;LEN=1;MLLD=369.492;OALT=T;OID=.;OMAPALT=T;OPOS=72638153;OREF=C;QD=16.1262;RBI=0.0113149;REFB=-0.0172857;REVB=0.000909322;RO=1495;SAF=1004;SAR=118;SRF=1210;SRR=285;SSEN=0;SSEP=0;SSSB=0.191776;STB=0.594516;STBP=0;TYPE=snp;VARB=0.0194526	GT:GQ:DP:FDP:RO:FRO:AO:FAO:AF:SAR:SAF:SRF:SRR:FSAR:FSAF:FSRF:FSRR	0/1:8055:2620:1998:1495:1136:1122:862:0.431431:118:1004:1210:285:94:768:926:210	NO	NO
591	IX010	674	T	chr4	72638156	C	G	7817.67	AF=0.424197;AO=1101;DP=2607;FAO=845;FDP=1992;FR=.;FRO=1147;FSAF=763;FSAR=82;FSRF=930;FSRR=217;FWDB=-0.0296194;FXX=0.00399998;HRUN=1;LEN=1;MLLD=101.109;OALT=G;OID=.;OMAPALT=G;OPOS=72638156;OREF=C;QD=15.6981;RBI=0.0337867;REFB=-0.0280111;REVB=-0.0162551;RO=1494;SAF=993;SAR=108;SRF=1208;SRR=286;SSEN=0;SSEP=0;SSSB=0.216753;STB=0.621686;STBP=0;TYPE=snp;VARB=0.0662844	GT:GQ:DP:FDP:RO:FRO:AO:FAO:AF:SAR:SAF:SRF:SRR:FSAR:FSAF:FSRF:FSRR	0/1:7817:2607:1992:1494:1147:1101:845:0.424197:108:993:1208:286:82:763:930:217	NO	NO
592	IX010	674	T	chr4	72638159	C	A	7829.93	AF=0.423712;AO=1119;DP=2619;FAO=847;FDP=1999;FR=.;FRO=1152;FSAF=756;FSAR=91;FSRF=935;FSRR=217;FWDB=0.0167826;FXX=0.000499998;HRUN=3;LEN=1;MLLD=74.9422;OALT=A;OID=.;OMAPALT=A;OPOS=72638159;OREF=C;QD=15.6677;RBI=0.0395388;REFB=0.0199371;REVB=-0.0358003;RO=1499;SAF=1002;SAR=117;SRF=1213;SRR=286;SSEN=0;SSEP=0;SSSB=0.194247;STB=0.602093;STBP=0;TYPE=snp;VARB=-0.0268594	GT:GQ:DP:FDP:RO:FRO:AO:FAO:AF:SAR:SAF:SRF:SRR:FSAR:FSAF:FSRF:FSRR	0/1:7829:2619:1999:1499:1152:1119:847:0.423712:117:1002:1213:286:91:756:935:217	NO	NO
593	IX010	674	T	chr4	72638161	CA	AG	7772.4	AF=0.423251;AO=1109;DP=2620;FAO=841;FDP=1987;FR=.;FRO=1146;FSAF=757;FSAR=84;FSRF=929;FSRR=217;FWDB=0.0446999;FXX=0.00649997;HRUN=3;LEN=2;MLLD=82.0737;OALT=AG;OID=.;OMAPALT=AG;OPOS=72638161;OREF=CA;QD=15.6465;RBI=0.0502831;REFB=0.0236762;REVB=0.0230284;RO=1488;SAF=992;SAR=117;SRF=1200;SRR=288;SSEN=0;SSEP=0;SSSB=0.19648;STB=0.616692;STBP=0;TYPE=mnp;VARB=-0.0223206	GT:GQ:DP:FDP:RO:FRO:AO:FAO:AF:SAR:SAF:SRF:SRR:FSAR:FSAF:FSRF:FSRR	0/1:7772:2620:1987:1488:1146:1109:841:0.423251:117:992:1200:288:84:757:929:217	NO	NO
594	IX010	674	T	chr4	72639283	C	T	3544.03	AF=0.539432;AO=333;DP=641;FAO=342;FDP=634;FR=.;FRO=292;FSAF=246;FSAR=96;FSRF=195;FSRR=97;FWDB=0.0527319;FXX=0.0124609;HRUN=2;LEN=1;MLLD=54.7421;OALT=T;OID=.;OMAPALT=T;OPOS=72639283;OREF=C;QD=22.3598;RBI=0.0563501;REFB=-0.0211259;REVB=-0.0198665;RO=290;SAF=245;SAR=88;SRF=195;SRR=95;SSEN=0;SSEP=0;SSSB=0.0671328;STB=0.528624;STBP=0.134;TYPE=snp;VARB=0.022671	GT:GQ:DP:FDP:RO:FRO:AO:FAO:AF:SAR:SAF:SRF:SRR:FSAR:FSAF:FSRF:FSRR	0/1:2830:641:634:290:292:333:342:0.539432:88:245:195:95:96:246:195:97	NO	NO
595	IX010	674	T	chr5	24261967	A	G	8.0794	AF=0.0299479;AO=23;DP=773;FAO=23;FDP=768;FR=.,HEALED,HEALED;FRO=745;FSAF=22;FSAR=1;FSRF=424;FSRR=321;FWDB=0.0388346;FXX=0.00646822;HRUN=4;LEN=1;MLLD=271.195;OALT=G;OID=.;OMAPALT=G;OPOS=24261967;OREF=A;QD=0.0420802;RBI=0.0495684;REFB=0.001745;REVB=-0.0308042;RO=704;SAF=22;SAR=1;SRF=400;SRR=304;SSEN=0;SSEP=0;SSSB=0.328787;STB=0.940334;STBP=0;TYPE=snp;VARB=-0.044941	GT:GQ:DP:FDP:RO:FRO:AO:FAO:AF:SAR:SAF:SRF:SRR:FSAR:FSAF:FSRF:FSRR	0/1:8:773:768:704:745:23:23:0.0299479:1:22:400:304:1:22:424:321	NO	NO
596	IX010	674	T	chr5	45376154	A	T	9.83948	AF=0.0357143;AO=9;DP=253;FAO=9;FDP=252;FR=.;FRO=243;FSAF=4;FSAR=5;FSRF=131;FSRR=112;FWDB=-0.0102013;FXX=0.00395241;HRUN=3;LEN=1;MLLD=346.109;OALT=T;OID=.;OMAPALT=T;OPOS=45376154;OREF=A;QD=0.156182;RBI=0.0119426;REFB=-0.000833682;REVB=0.00620976;RO=244;SAF=4;SAR=5;SRF=132;SRR=112;SSEN=0;SSEP=0;SSSB=-0.0785837;STB=0.590353;STBP=0.644;TYPE=snp;VARB=0.0244513	GT:GQ:DP:FDP:RO:FRO:AO:FAO:AF:SAR:SAF:SRF:SRR:FSAR:FSAF:FSRF:FSRR	0/1:9:253:252:244:243:9:9:0.0357143:5:4:132:112:5:4:131:112	NO	NO
597	IX010	674	T	chr9	20608498	A	G	12985.6	AF=0.599066;AO=973;DP=1912;FAO=1155;FDP=1928;FR=.;FRO=773;FSAF=597;FSAR=558;FSRF=712;FSRR=61;FWDB=-0.0144632;FXX=0.00310236;HRUN=2;LEN=1;MLLD=323.155;OALT=G;OID=.;OMAPALT=G;OPOS=20608498;OREF=A;QD=26.941;RBI=0.0393272;REFB=-0.0167178;REVB=0.0365711;RO=675;SAF=526;SAR=447;SRF=672;SRR=3;SSEN=0;SSEP=0;SSSB=-0.363619;STB=0.664039;STBP=0;TYPE=snp;VARB=0.0149347	GT:GQ:DP:FDP:RO:FRO:AO:FAO:AF:SAR:SAF:SRF:SRR:FSAR:FSAF:FSRF:FSRR	0/1:6687:1912:1928:675:773:973:1155:0.599066:447:526:672:3:558:597:712:61	NO	NO
598	IX010	674	T	chr9	20709173	CTT	C	9561.65	AF=0.486062;AO=1403;DP=2912;FAO=959;FDP=1973;FR=.;FRO=1014;FSAF=478;FSAR=481;FSRF=513;FSRR=501;FWDB=-0.00680795;FXX=0.0134999;HRUN=4;LEN=2;MLLD=47.4033;OALT=-;OID=.;OMAPALT=C;OPOS=20709174;OREF=TT;QD=19.385;RBI=0.0378912;REFB=0.0187491;REVB=0.0372746;RO=1430;SAF=702;SAR=701;SRF=699;SRR=731;SSEN=0;SSEP=0;SSSB=0.0106697;STB=0.503845;STBP=0.76;TYPE=del;VARB=-0.0199479	GT:GQ:DP:FDP:RO:FRO:AO:FAO:AF:SAR:SAF:SRF:SRR:FSAR:FSAF:FSRF:FSRR	0/1:9561:2912:1973:1430:1014:1403:959:0.486062:701:702:699:731:481:478:513:501	NO	NO
599	IX010	674	T	chr9	22763465	G	T	9394.79	AF=1;AO=584;DP=585;FAO=588;FDP=588;FR=.;FRO=0;FSAF=10;FSAR=578;FSRF=0;FSRR=0;FWDB=0.0525532;FXX=0;HRUN=3;LEN=1;MLLD=257.534;OALT=T;OID=.;OMAPALT=T;OPOS=22763465;OREF=G;QD=63.9101;RBI=0.06709;REFB=0;REVB=0.0417042;RO=0;SAF=10;SAR=574;SRF=0;SRR=0;SSEN=0;SSEP=0;SSSB=-3.71473e-08;STB=0.5;STBP=1;TYPE=snp;VARB=1.94645e-05	GT:GQ:DP:FDP:RO:FRO:AO:FAO:AF:SAR:SAF:SRF:SRR:FSAR:FSAF:FSRF:FSRR	1/1:51:585:588:0:0:584:588:1:574:10:0:0:578:10:0:0	YES	NO
600	IX010	674	T	chr9	22764483	A	G	6993.71	AF=0.51753;AO=678;DP=1312;FAO=679;FDP=1312;FR=.;FRO=633;FSAF=289;FSAR=390;FSRF=267;FSRR=366;FWDB=-0.0170372;FXX=0.000761609;HRUN=1;LEN=1;MLLD=227.378;OALT=G;OID=.;OMAPALT=G;OPOS=22764483;OREF=A;QD=21.3223;RBI=0.0208407;REFB=-0.041263;REVB=-0.0120027;RO=633;SAF=288;SAR=390;SRF=267;SRR=366;SSEN=0;SSEP=0;SSSB=0.00270274;STB=0.501888;STBP=0.892;TYPE=snp;VARB=0.0419254	GT:GQ:DP:FDP:RO:FRO:AO:FAO:AF:SAR:SAF:SRF:SRR:FSAR:FSAF:FSRF:FSRR	0/1:6252:1312:1312:633:633:678:679:0.51753:390:288:267:366:390:289:267:366	YES	NO
601	IX010	674	T	chr9	22764546	T	C	6908.04	AF=0.511769;AO=673;DP=1323;FAO=674;FDP=1317;FR=.,HEALED;FRO=643;FSAF=274;FSAR=400;FSRF=257;FSRR=386;FWDB=-0.0122319;FXX=0.00453511;HRUN=3;LEN=1;MLLD=202.835;OALT=C;OID=.;OMAPALT=C;OPOS=22764546;OREF=T;QD=20.9811;RBI=0.0128221;REFB=-0.0102043;REVB=-0.00384549;RO=626;SAF=274;SAR=399;SRF=241;SRR=385;SSEN=0;SSEP=0;SSSB=0.0203948;STB=0.503464;STBP=0.805;TYPE=snp;VARB=0.00952187	GT:GQ:DP:FDP:RO:FRO:AO:FAO:AF:SAR:SAF:SRF:SRR:FSAR:FSAF:FSRF:FSRR	0/1:6428:1323:1317:626:643:673:674:0.511769:399:274:241:385:400:274:257:386	YES	NO
602	IX011	781	T	chr1	23894575	G	A	10845.4	AF=1;AO=681;DP=682;FAO=681;FDP=681;FR=.;FRO=0;FSAF=367;FSAR=314;FSRF=0;FSRR=0;FWDB=0.0358243;FXX=0.00146625;HRUN=1;LEN=1;MLLD=319.496;OALT=A;OID=.;OMAPALT=A;OPOS=23894575;OREF=G;QD=63.7026;RBI=0.0572005;REFB=-0.0569589;REVB=0.0445928;RO=1;SAF=367;SAR=314;SRF=0;SRR=1;SSEN=0;SSEP=0;SSSB=0.00151889;STB=0.5;STBP=1;TYPE=snp;VARB=3.33683e-05	GT:GQ:DP:FDP:RO:FRO:AO:FAO:AF:SAR:SAF:SRF:SRR:FSAR:FSAF:FSRF:FSRR	1/1:53:682:681:1:0:681:681:1:314:367:0:1:314:367:0:0	YES	YES
603	IX011	781	T	chr1	23904147	C	A	5774.14	AF=0.508993;AO=563;DP=1111;FAO=566;FDP=1112;FR=.;FRO=546;FSAF=232;FSAR=334;FSRF=237;FSRR=309;FWDB=0.0784189;FXX=0.00536668;HRUN=1;LEN=1;MLLD=74.0063;OALT=A;OID=.;OMAPALT=A;OPOS=23904147;OREF=C;QD=20.7703;RBI=0.0941951;REFB=-0.015893;REVB=-0.0521842;RO=543;SAF=230;SAR=333;SRF=237;SRR=306;SSEN=0;SSEP=0;SSSB=-0.0258775;STB=0.512213;STBP=0.419;TYPE=snp;VARB=0.0154552	GT:GQ:DP:FDP:RO:FRO:AO:FAO:AF:SAR:SAF:SRF:SRR:FSAR:FSAF:FSRF:FSRR	0/1:5459:1111:1112:543:546:563:566:0.508993:333:230:237:306:334:232:237:309	NO	NO
604	IX011	781	T	chr1	30256465	A	T	4087.04	AF=0.508929;AO=399;DP=785;FAO=399;FDP=784;FR=.;FRO=385;FSAF=202;FSAR=197;FSRF=190;FSRR=195;FWDB=-0.0181831;FXX=0.00127387;HRUN=2;LEN=1;MLLD=162.825;OALT=T;OID=.;OMAPALT=T;OPOS=30256465;OREF=A;QD=20.8522;RBI=0.0186026;REFB=-0.0210171;REVB=-0.0039282;RO=384;SAF=202;SAR=197;SRF=190;SRR=194;SSEN=0;SSEP=0;SSSB=0.0103131;STB=0.506265;STBP=0.697;TYPE=snp;VARB=0.0213643	GT:GQ:DP:FDP:RO:FRO:AO:FAO:AF:SAR:SAF:SRF:SRR:FSAR:FSAF:FSRF:FSRR	0/1:3855:785:784:384:385:399:399:0.508929:197:202:190:194:197:202:190:195	NO	NO
605	IX011	781	T	chr1	30257995	T	C	5551.7	AF=0.537283;AO=522;DP=975;FAO=526;FDP=979;FR=.;FRO=453;FSAF=238;FSAR=288;FSRF=256;FSRR=197;FWDB=0.00764478;FXX=0.0010204;HRUN=1;LEN=1;MLLD=87.9799;OALT=C;OID=.;OMAPALT=C;OPOS=30257995;OREF=T;QD=22.6831;RBI=0.049423;REFB=-0.0536817;REVB=0.0488282;RO=451;SAF=238;SAR=284;SRF=255;SRR=196;SSEN=0;SSEP=0;SSSB=-0.0933207;STB=0.552078;STBP=0.001;TYPE=snp;VARB=0.044198	GT:GQ:DP:FDP:RO:FRO:AO:FAO:AF:SAR:SAF:SRF:SRR:FSAR:FSAF:FSRF:FSRR	0/1:4388:975:979:451:453:522:526:0.537283:284:238:255:196:288:238:256:197	NO	NO
606	IX011	781	T	chr1	30258121	C	T	5281.04	AF=0.530335;AO=507;DP=956;FAO=507;FDP=956;FR=.;FRO=449;FSAF=196;FSAR=311;FSRF=226;FSRR=223;FWDB=0.00508227;FXX=0;HRUN=1;LEN=1;MLLD=258.522;OALT=T;OID=.;OMAPALT=T;OPOS=30258121;OREF=C;QD=22.0964;RBI=0.00558801;REFB=-0.00826226;REVB=-0.00232301;RO=448;SAF=196;SAR=311;SRF=226;SRR=222;SSEN=0;SSEP=0;SSSB=-0.104363;STB=0.556329;STBP=0;TYPE=snp;VARB=0.00626622	GT:GQ:DP:FDP:RO:FRO:AO:FAO:AF:SAR:SAF:SRF:SRR:FSAR:FSAF:FSRF:FSRR	0/1:4356:956:956:448:449:507:507:0.530335:311:196:226:222:311:196:226:223	NO	NO
607	IX011	781	T	chr1	30258430	A	G	4776.27	AF=0.49635;AO=476;DP=959;FAO=476;FDP=959;FR=.;FRO=483;FSAF=242;FSAR=234;FSRF=231;FSRR=252;FWDB=-0.0271921;FXX=0;HRUN=2;LEN=1;MLLD=62.9921;OALT=G;OID=.;OMAPALT=G;OPOS=30258430;OREF=A;QD=19.9219;RBI=0.0280305;REFB=0.0219715;REVB=-0.00680434;RO=482;SAF=242;SAR=234;SRF=230;SRR=252;SSEN=0;SSEP=0;SSSB=0.0287354;STB=0.515177;STBP=0.336;TYPE=snp;VARB=-0.0234587	GT:GQ:DP:FDP:RO:FRO:AO:FAO:AF:SAR:SAF:SRF:SRR:FSAR:FSAF:FSRF:FSRR	0/1:4776:959:959:482:483:476:476:0.49635:234:242:230:252:234:242:231:252	NO	NO
608	IX011	781	T	chr1	30258656	G	A	455.214	AF=0.151938;AO=98;DP=645;FAO=98;FDP=645;FR=.;FRO=547;FSAF=21;FSAR=77;FSRF=107;FSRR=440;FWDB=0.0666635;FXX=0;HRUN=2;LEN=1;MLLD=72.0035;OALT=A;OID=.;OMAPALT=A;OPOS=30258656;OREF=G;QD=2.82303;RBI=0.10912;REFB=0.00687446;REVB=0.0863899;RO=547;SAF=21;SAR=77;SRF=107;SRR=440;SSEN=0;SSEP=0;SSSB=0.0372146;STB=0.524159;STBP=0.686;TYPE=snp;VARB=-0.0393702	GT:GQ:DP:FDP:RO:FRO:AO:FAO:AF:SAR:SAF:SRF:SRR:FSAR:FSAF:FSRF:FSRR	0/1:455:645:645:547:547:98:98:0.151938:77:21:107:440:77:21:107:440	NO	NO
609	IX011	781	T	chr11	41225807	C	A	828.611	AF=0.448276;AO=86;DP=206;FAO=91;FDP=203;FR=.,HEALED,HEALED;FRO=112;FSAF=72;FSAR=19;FSRF=70;FSRR=42;FWDB=0.0172586;FXX=0.0145624;HRUN=1;LEN=1;MLLD=81.2328;OALT=A;OID=.;OMAPALT=A;OPOS=41225807;OREF=C;QD=16.3273;RBI=0.108419;REFB=-0.0563146;REVB=-0.107037;RO=102;SAF=69;SAR=17;SRF=64;SRR=38;SSEN=0;SSEP=0;SSSB=0.226097;STB=0.619435;STBP=0.006;TYPE=snp;VARB=0.067587	GT:GQ:DP:FDP:RO:FRO:AO:FAO:AF:SAR:SAF:SRF:SRR:FSAR:FSAF:FSRF:FSRR	0/1:829:206:203:102:112:86:91:0.448276:17:69:64:38:19:72:70:42	YES	NO
610	IX011	781	T	chr12	68147222	G	A	2902.75	AF=0.492386;AO=290;DP=600;FAO=291;FDP=591;FR=.;FRO=300;FSAF=283;FSAR=8;FSRF=285;FSRR=15;FWDB=-0.0249097;FXX=0.0166387;HRUN=1;LEN=1;MLLD=80.5733;OALT=A;OID=.;OMAPALT=A;OPOS=68147222;OREF=G;QD=19.6463;RBI=0.0310958;REFB=-0.0387856;REVB=0.0186134;RO=292;SAF=283;SAR=7;SRF=285;SRR=7;SSEN=0;SSEP=0;SSSB=-0.00161228;STB=0.588883;STBP=0.108;TYPE=snp;VARB=0.0397135	GT:GQ:DP:FDP:RO:FRO:AO:FAO:AF:SAR:SAF:SRF:SRR:FSAR:FSAF:FSRF:FSRR	0/1:2902:600:591:292:300:290:291:0.492386:7:283:285:7:8:283:285:15	NO	NO
611	IX011	781	T	chr12	68147406	T	A	4645.61	AF=0.507279;AO=452;DP=894;FAO=453;FDP=893;FR=.;FRO=440;FSAF=238;FSAR=215;FSRF=240;FSRR=200;FWDB=-0.0200214;FXX=0.00223461;HRUN=2;LEN=1;MLLD=218.034;OALT=A;OID=.;OMAPALT=A;OPOS=68147406;OREF=T;QD=20.809;RBI=0.0260114;REFB=0.013786;REVB=0.0166053;RO=440;SAF=237;SAR=215;SRF=240;SRR=200;SSEN=0;SSEP=0;SSSB=-0.0191543;STB=0.509923;STBP=0.526;TYPE=snp;VARB=-0.0131613	GT:GQ:DP:FDP:RO:FRO:AO:FAO:AF:SAR:SAF:SRF:SRR:FSAR:FSAF:FSRF:FSRR	0/1:4439:894:893:440:440:452:453:0.507279:215:237:240:200:215:238:240:200	NO	NO
612	IX011	781	T	chr13	46755092	C	T	4890.72	AF=0.51571;AO=477;DP=925;FAO=476;FDP=923;FR=.;FRO=447;FSAF=283;FSAR=193;FSRF=267;FSRR=180;FWDB=-0.0265115;FXX=0.00216214;HRUN=1;LEN=1;MLLD=80.1032;OALT=T;OID=.;OMAPALT=T;OPOS=46755092;OREF=C;QD=21.1949;RBI=0.0283265;REFB=-0.0438822;REVB=0.00997652;RO=448;SAF=284;SAR=193;SRF=268;SRR=180;SSEN=0;SSEP=0;SSSB=-0.00260847;STB=0.501396;STBP=0.938;TYPE=snp;VARB=0.0410167	GT:GQ:DP:FDP:RO:FRO:AO:FAO:AF:SAR:SAF:SRF:SRR:FSAR:FSAF:FSRF:FSRR	0/1:4438:925:923:448:447:477:476:0.51571:193:284:268:180:193:283:267:180	YES	NO
613	IX011	781	T	chr13	46757961	G	C	4706.43	AF=0.525463;AO=453;DP=863;FAO=454;FDP=864;FR=.;FRO=410;FSAF=256;FSAR=198;FSRF=269;FSRR=141;FWDB=0.00826364;FXX=0;HRUN=1;LEN=1;MLLD=153.975;OALT=C;OID=.;OMAPALT=C;OPOS=46757961;OREF=G;QD=21.789;RBI=0.0161291;REFB=-0.0210306;REVB=0.0138513;RO=408;SAF=256;SAR=197;SRF=268;SRR=140;SSEN=0;SSEP=0;SSSB=-0.082354;STB=0.544998;STBP=0.002;TYPE=snp;VARB=0.0203441	GT:GQ:DP:FDP:RO:FRO:AO:FAO:AF:SAR:SAF:SRF:SRR:FSAR:FSAF:FSRF:FSRR	0/1:4010:863:864:408:410:453:454:0.525463:197:256:268:140:198:256:269:141	YES	NO
614	IX011	781	T	chr13	46758054	C	T	4970.2	AF=0.513627;AO=479;DP=959;FAO=490;FDP=954;FR=.,HEALED;FRO=464;FSAF=245;FSAR=245;FSRF=251;FSRR=213;FWDB=0.0256344;FXX=0.00521371;HRUN=1;LEN=1;MLLD=79.8592;OALT=T;OID=.;OMAPALT=T;OPOS=46758054;OREF=C;QD=20.8394;RBI=0.0301699;REFB=-0.061448;REVB=-0.0159091;RO=458;SAF=242;SAR=237;SRF=250;SRR=208;SSEN=0;SSEP=0;SSSB=-0.0364457;STB=0.519915;STBP=0.223;TYPE=snp;VARB=0.0649069	GT:GQ:DP:FDP:RO:FRO:AO:FAO:AF:SAR:SAF:SRF:SRR:FSAR:FSAF:FSRF:FSRR	0/1:4591:959:954:458:464:479:490:0.513627:237:242:250:208:245:245:251:213	YES	NO
615	IX011	781	T	chr13	46758331	T	C	850.225	AF=0.242991;AO=129;DP=534;FAO=130;FDP=535;FR=.,HEALED;FRO=405;FSAF=93;FSAR=37;FSRF=262;FSRR=143;FWDB=-0.00930683;FXX=0;HRUN=1;LEN=1;MLLD=231.921;OALT=C;OID=.;OMAPALT=C;OPOS=46758331;OREF=T;QD=6.35682;RBI=0.0477078;REFB=-0.000140724;REVB=0.0467912;RO=399;SAF=93;SAR=36;SRF=260;SRR=139;SSEN=0;SSEP=0;SSSB=0.102525;STB=0.560325;STBP=0.127;TYPE=snp;VARB=0.000462739	GT:GQ:DP:FDP:RO:FRO:AO:FAO:AF:SAR:SAF:SRF:SRR:FSAR:FSAF:FSRF:FSRR	0/1:850:534:535:399:405:129:130:0.242991:36:93:260:139:37:93:262:143	YES	NO
616	IX011	781	T	chr13	46758528	A	G	803.975	AF=0.245935;AO=121;DP=493;FAO=121;FDP=492;FR=.;FRO=371;FSAF=64;FSAR=57;FSRF=179;FSRR=192;FWDB=0.0160944;FXX=0.00202836;HRUN=1;LEN=1;MLLD=280.872;OALT=G;OID=.;OMAPALT=G;OPOS=46758528;OREF=A;QD=6.53638;RBI=0.017057;REFB=-0.00808876;REVB=-0.00564903;RO=368;SAF=64;SAR=57;SRF=179;SRR=189;SSEN=0;SSEP=0;SSSB=0.0537315;STB=0.534993;STBP=0.377;TYPE=snp;VARB=0.0255352	GT:GQ:DP:FDP:RO:FRO:AO:FAO:AF:SAR:SAF:SRF:SRR:FSAR:FSAF:FSRF:FSRR	0/1:803:493:492:368:371:121:121:0.245935:57:64:179:189:57:64:179:192	YES	NO
617	IX011	781	T	chr13	46758552	G	A	769.226	AF=0.245798;AO=117;DP=476;FAO=117;FDP=476;FR=.;FRO=359;FSAF=58;FSAR=59;FSRF=166;FSRR=193;FWDB=0.00825075;FXX=0;HRUN=2;LEN=1;MLLD=288.769;OALT=A;OID=.;OMAPALT=A;OPOS=46758552;OREF=G;QD=6.46408;RBI=0.0253501;REFB=-0.00617163;REVB=-0.0239698;RO=359;SAF=58;SAR=59;SRF=166;SRR=193;SSEN=0;SSEP=0;SSSB=0.0422209;STB=0.525147;STBP=0.52;TYPE=snp;VARB=0.0198366	GT:GQ:DP:FDP:RO:FRO:AO:FAO:AF:SAR:SAF:SRF:SRR:FSAR:FSAF:FSRF:FSRR	0/1:769:476:476:359:359:117:117:0.245798:59:58:166:193:59:58:166:193	YES	NO
618	IX011	781	T	chr13	47178651	T	C	2753.55	AF=0.492883;AO=275;DP=564;FAO=277;FDP=562;FR=.,HEALED;FRO=285;FSAF=98;FSAR=179;FSRF=80;FSRR=205;FWDB=0.0204255;FXX=0.00354604;HRUN=1;LEN=1;MLLD=79.2057;OALT=C;OID=.;OMAPALT=C;OPOS=47178651;OREF=T;QD=19.5982;RBI=0.0262177;REFB=-0.0173583;REVB=0.0164368;RO=278;SAF=98;SAR=177;SRF=76;SRR=202;SSEN=0;SSEP=0;SSSB=0.0855776;STB=0.541511;STBP=0.069;TYPE=snp;VARB=0.0184102	GT:GQ:DP:FDP:RO:FRO:AO:FAO:AF:SAR:SAF:SRF:SRR:FSAR:FSAF:FSRF:FSRR	0/1:2753:564:562:278:285:275:277:0.492883:177:98:76:202:179:98:80:205	YES	YES
619	IX011	781	T	chr13	47182355	A	G	3358.76	AF=0.506977;AO=323;DP=647;FAO=327;FDP=645;FR=.,HEALED;FRO=318;FSAF=217;FSAR=110;FSRF=181;FSRR=137;FWDB=0.0329482;FXX=0.00769219;HRUN=1;LEN=1;MLLD=203.554;OALT=G;OID=.;OMAPALT=G;OPOS=47182355;OREF=A;QD=20.8295;RBI=0.0505845;REFB=0.000268485;REVB=-0.0383824;RO=311;SAF=214;SAR=109;SRF=172;SRR=139;SSEN=0;SSEP=0;SSSB=0.105651;STB=0.550413;STBP=0.014;TYPE=snp;VARB=-0.00027862	GT:GQ:DP:FDP:RO:FRO:AO:FAO:AF:SAR:SAF:SRF:SRR:FSAR:FSAF:FSRF:FSRR	0/1:3204:647:645:311:318:323:327:0.506977:109:214:172:139:110:217:181:137	YES	YES
620	IX011	781	T	chr13	47187735	A	G	2178.87	AF=0.503529;AO=208;DP=435;FAO=214;FDP=425;FR=.,HEALED,HEALED,HEALED;FRO=210;FSAF=126;FSAR=88;FSRF=147;FSRR=63;FWDB=0.00253462;FXX=0.022988;HRUN=1;LEN=1;MLLD=167.86;OALT=G;OID=.;OMAPALT=G;OPOS=47187735;OREF=A;QD=20.507;RBI=0.0542263;REFB=-0.044487;REVB=0.054167;RO=194;SAF=127;SAR=81;SRF=137;SRR=57;SSEN=0;SSEP=0;SSSB=-0.0910526;STB=0.558044;STBP=0.019;TYPE=snp;VARB=0.0500975	GT:GQ:DP:FDP:RO:FRO:AO:FAO:AF:SAR:SAF:SRF:SRR:FSAR:FSAF:FSRF:FSRR	0/1:2084:435:425:194:210:208:214:0.503529:81:127:137:57:88:126:147:63	YES	NO
621	IX011	781	T	chr13	47450108	C	G	12445.6	AF=1;AO=785;DP=792;FAO=786;FDP=786;FR=.;FRO=0;FSAF=663;FSAR=123;FSRF=0;FSRR=0;FWDB=0.0245551;FXX=0.00882713;HRUN=3;LEN=1;MLLD=66.2738;OALT=G;OID=.;OMAPALT=G;OPOS=47450108;OREF=C;QD=63.3363;RBI=0.092458;REFB=-0.0532865;REVB=0.0891377;RO=5;SAF=662;SAR=123;SRF=2;SRR=3;SSEN=0;SSEP=0;SSSB=0.0100657;STB=0.5;STBP=1;TYPE=snp;VARB=0.00020112	GT:GQ:DP:FDP:RO:FRO:AO:FAO:AF:SAR:SAF:SRF:SRR:FSAR:FSAF:FSRF:FSRR	1/1:36:792:786:5:0:785:786:1:123:662:2:3:123:663:0:0	YES	NO
622	IX011	781	T	chr13	47451336	A	G	181.122	AF=0.100511;AO=59;DP=587;FAO=59;FDP=587;FR=.;FRO=528;FSAF=46;FSAR=13;FSRF=378;FSRR=150;FWDB=0.0223391;FXX=0;HRUN=2;LEN=1;MLLD=66.0145;OALT=G;OID=.;OMAPALT=G;OPOS=47451336;OREF=A;QD=1.23422;RBI=0.0615068;REFB=0.00468499;REVB=-0.0573066;RO=528;SAF=46;SAR=13;SRF=378;SRR=150;SSEN=0;SSEP=0;SSSB=0.101914;STB=0.576298;STBP=0.29;TYPE=snp;VARB=-0.0444919	GT:GQ:DP:FDP:RO:FRO:AO:FAO:AF:SAR:SAF:SRF:SRR:FSAR:FSAF:FSRF:FSRR	0/1:181:587:587:528:528:59:59:0.100511:13:46:378:150:13:46:378:150	NO	NO
623	IX011	781	T	chr14	7521706	T	C	5633.47	AF=0.50408;AO=556;DP=1111;FAO=556;FDP=1103;FR=.,HEALED;FRO=547;FSAF=306;FSAR=250;FSRF=325;FSRR=222;FWDB=-0.0288668;FXX=0.00630625;HRUN=1;LEN=1;MLLD=164.224;OALT=C;OID=.;OMAPALT=C;OPOS=7521706;OREF=T;QD=20.4296;RBI=0.0650731;REFB=-0.0188539;REVB=-0.0583199;RO=520;SAF=306;SAR=250;SRF=327;SRR=193;SSEN=0;SSEP=0;SSSB=-0.0709722;STB=0.522036;STBP=0.152;TYPE=snp;VARB=0.0191942	GT:GQ:DP:FDP:RO:FRO:AO:FAO:AF:SAR:SAF:SRF:SRR:FSAR:FSAF:FSRF:FSRR	0/1:5504:1111:1103:520:547:556:556:0.50408:250:306:327:193:250:306:325:222	YES	NO
624	IX011	781	T	chr14	7524668	A	G	3369.95	AF=0.450255;AO=353;DP=784;FAO=353;FDP=784;FR=.;FRO=431;FSAF=176;FSAR=177;FSRF=232;FSRR=199;FWDB=0.00539446;FXX=0;HRUN=3;LEN=1;MLLD=330.164;OALT=G;OID=.;OMAPALT=G;OPOS=7524668;OREF=A;QD=17.1936;RBI=0.025755;REFB=-0.0182555;REVB=-0.0251837;RO=431;SAF=176;SAR=177;SRF=232;SRR=199;SSEN=0;SSEP=0;SSSB=-0.0395648;STB=0.521821;STBP=0.256;TYPE=snp;VARB=0.0216175	GT:GQ:DP:FDP:RO:FRO:AO:FAO:AF:SAR:SAF:SRF:SRR:FSAR:FSAF:FSRF:FSRR	0/1:3369:784:784:431:431:353:353:0.450255:177:176:232:199:177:176:232:199	YES	NO
625	IX011	781	T	chr14	55699186	C	G	9.62319	AF=0.0314735;AO=22;DP=699;FAO=22;FDP=699;FR=.;FRO=677;FSAF=11;FSAR=11;FSRF=337;FSRR=340;FWDB=-0.00156997;FXX=0;HRUN=1;LEN=1;MLLD=113.344;OALT=G;OID=.;OMAPALT=G;OPOS=55699186;OREF=C;QD=0.0550683;RBI=0.0780615;REFB=-0.00219662;REVB=-0.0780457;RO=674;SAF=11;SAR=11;SRF=334;SRR=340;SSEN=0;SSEP=0;SSSB=0.00348258;STB=0.502144;STBP=0.954;TYPE=snp;VARB=0.0869631	GT:GQ:DP:FDP:RO:FRO:AO:FAO:AF:SAR:SAF:SRF:SRR:FSAR:FSAF:FSRF:FSRR	0/1:9:699:699:674:677:22:22:0.0314735:11:11:334:340:11:11:337:340	NO	NO
626	IX011	781	T	chr16	1987270	C	T	9003.42	AF=0.463232;AO=7180;DP=15015;FAO=926;FDP=1999;FR=.;FRO=1073;FSAF=607;FSAR=319;FSRF=709;FSRR=364;FWDB=-0.0181622;FXX=0.000499998;HRUN=1;LEN=1;MLLD=78.0467;OALT=T;OID=.;OMAPALT=T;OPOS=1987270;OREF=C;QD=18.0159;RBI=0.112381;REFB=-0.0405446;REVB=0.110903;RO=7815;SAF=4825;SAR=2355;SRF=5134;SRR=2681;SSEN=0;SSEP=0;SSSB=0.0161564;STB=0.50313;STBP=0.796;TYPE=snp;VARB=0.0490819	GT:GQ:DP:FDP:RO:FRO:AO:FAO:AF:SAR:SAF:SRF:SRR:FSAR:FSAF:FSRF:FSRR	0/1:9003:15015:1999:7815:1073:7180:926:0.463232:2355:4825:5134:2681:319:607:709:364	YES	NO
627	IX011	781	T	chr16	27064007	T	C	18834.3	AF=0.982871;AO=1199;DP=1223;FAO=1205;FDP=1226;FR=.;FRO=21;FSAF=564;FSAR=641;FSRF=6;FSRR=15;FWDB=0.0185983;FXX=0.000814989;HRUN=2;LEN=1;MLLD=165.937;OALT=C;OID=.;OMAPALT=C;OPOS=27064007;OREF=T;QD=61.4497;RBI=0.0189964;REFB=-0.0167737;REVB=0.00386906;RO=21;SAF=564;SAR=635;SRF=6;SRR=15;SSEN=0;SSEP=0;SSSB=0.00609648;STB=0.503137;STBP=0.127;TYPE=snp;VARB=0.00017926	GT:GQ:DP:FDP:RO:FRO:AO:FAO:AF:SAR:SAF:SRF:SRR:FSAR:FSAF:FSRF:FSRR	1/1:13:1223:1226:21:21:1199:1205:0.982871:635:564:6:15:641:564:6:15	YES	NO
628	IX011	781	T	chr16	27064092	C	T	16947.5	AF=0.981966;AO=1088;DP=1108;FAO=1089;FDP=1109;FR=.;FRO=20;FSAF=376;FSAR=713;FSRF=1;FSRR=19;FWDB=0.0569232;FXX=0;HRUN=3;LEN=1;MLLD=275.84;OALT=T;OID=.;OMAPALT=T;OPOS=27064092;OREF=C;QD=61.1271;RBI=0.0583769;REFB=0.00910321;REVB=-0.0129465;RO=19;SAF=376;SAR=712;SRF=1;SRR=18;SSEN=0;SSEP=0;SSSB=0.0106558;STB=0.50591;STBP=0.007;TYPE=snp;VARB=-0.000170864	GT:GQ:DP:FDP:RO:FRO:AO:FAO:AF:SAR:SAF:SRF:SRR:FSAR:FSAF:FSRF:FSRR	1/1:11:1108:1109:19:20:1088:1089:0.981966:712:376:1:18:713:376:1:19	YES	NO
629	IX011	781	T	chr17	23025243	T	C	10805	AF=1;AO=680;DP=684;FAO=681;FDP=681;FR=.;FRO=0;FSAF=404;FSAR=277;FSRF=0;FSRR=0;FWDB=-0.00264601;FXX=0.0043859;HRUN=3;LEN=1;MLLD=60.9469;OALT=C;OID=.;OMAPALT=C;OPOS=23025243;OREF=T;QD=63.4653;RBI=0.0856243;REFB=-0.0476759;REVB=0.0855834;RO=1;SAF=404;SAR=276;SRF=1;SRR=0;SSEN=0;SSEP=0;SSSB=-0.00118088;STB=0.5;STBP=1;TYPE=snp;VARB=0.000117266	GT:GQ:DP:FDP:RO:FRO:AO:FAO:AF:SAR:SAF:SRF:SRR:FSAR:FSAF:FSRF:FSRR	1/1:46:684:681:1:0:680:681:1:276:404:1:0:277:404:0:0	YES	NO
630	IX011	781	T	chr17	23025268	A	T	11423.4	AF=1;AO=720;DP=722;FAO=721;FDP=721;FR=.;FRO=0;FSAF=406;FSAR=315;FSRF=0;FSRR=0;FWDB=0.0355134;FXX=0.00138502;HRUN=1;LEN=1;MLLD=215.536;OALT=T;OID=.;OMAPALT=T;OPOS=23025268;OREF=A;QD=63.3755;RBI=0.0826792;REFB=-0.0435498;REVB=0.0746635;RO=2;SAF=406;SAR=314;SRF=1;SRR=1;SSEN=0;SSEP=0;SSSB=0.000343766;STB=0.5;STBP=1;TYPE=snp;VARB=6.48781e-05	GT:GQ:DP:FDP:RO:FRO:AO:FAO:AF:SAR:SAF:SRF:SRR:FSAR:FSAF:FSRF:FSRR	1/1:54:722:721:2:0:720:721:1:314:406:1:1:315:406:0:0	YES	NO
631	IX011	781	T	chr20	8210988	A	G	4185.65	AF=1;AO=267;DP=267;FAO=267;FDP=267;FR=.;FRO=0;FSAF=143;FSAR=124;FSRF=0;FSRR=0;FWDB=-0.0206144;FXX=0;HRUN=1;LEN=1;MLLD=170.091;OALT=G;OID=.;OMAPALT=G;OPOS=8210988;OREF=A;QD=62.7063;RBI=0.0261992;REFB=0;REVB=0.0161692;RO=0;SAF=143;SAR=124;SRF=0;SRR=0;SSEN=0;SSEP=0;SSSB=4.78776e-08;STB=0.5;STBP=1;TYPE=snp;VARB=-4.03275e-06	GT:GQ:DP:FDP:RO:FRO:AO:FAO:AF:SAR:SAF:SRF:SRR:FSAR:FSAF:FSRF:FSRR	1/1:23:267:267:0:0:267:267:1:124:143:0:0:124:143:0:0	YES	NO
632	IX011	781	T	chr20	45059794	C	T	6038.89	AF=1;AO=382;DP=385;FAO=382;FDP=382;FR=.;FRO=0;FSAF=161;FSAR=221;FSRF=0;FSRR=0;FWDB=0.00756728;FXX=0.00779201;HRUN=1;LEN=1;MLLD=76.356;OALT=T;OID=.;OMAPALT=T;OPOS=45059794;OREF=C;QD=63.2345;RBI=0.0378594;REFB=-0.0346403;REVB=-0.0370955;RO=2;SAF=161;SAR=221;SRF=2;SRR=0;SSEN=0;SSEP=0;SSSB=-0.00589072;STB=0.5;STBP=1;TYPE=snp;VARB=5.92994e-05	GT:GQ:DP:FDP:RO:FRO:AO:FAO:AF:SAR:SAF:SRF:SRR:FSAR:FSAF:FSRF:FSRR	1/1:22:385:382:2:0:382:382:1:221:161:2:0:221:161:0:0	YES	NO
633	IX011	781	T	chr20	45059808	T	G	6073.41	AF=1;AO=383;DP=384;FAO=383;FDP=383;FR=.;FRO=0;FSAF=160;FSAR=223;FSRF=0;FSRR=0;FWDB=0.0523097;FXX=0.0026041;HRUN=3;LEN=1;MLLD=126.709;OALT=G;OID=.;OMAPALT=G;OPOS=45059808;OREF=T;QD=63.4299;RBI=0.0529161;REFB=-0.0357325;REVB=-0.00798794;RO=1;SAF=160;SAR=223;SRF=1;SRR=0;SSEN=0;SSEP=0;SSSB=-0.00297329;STB=0.5;STBP=1;TYPE=snp;VARB=3.31097e-05	GT:GQ:DP:FDP:RO:FRO:AO:FAO:AF:SAR:SAF:SRF:SRR:FSAR:FSAF:FSRF:FSRR	1/1:27:384:383:1:0:383:383:1:223:160:1:0:223:160:0:0	YES	NO
634	IX011	781	T	chr20	45059961	G	A	5987.05	AF=0.986945;AO=371;DP=381;FAO=378;FDP=383;FR=.,HEALED;FRO=0;FSAF=126;FSAR=252;FSRF=0;FSRR=0;FWDB=0.0183101;FXX=0.00519467;HRUN=1;LEN=1;MLLD=157.523;OALT=A;OID=.;OMAPALT=A;OPOS=45059961;OREF=G;QD=62.5279;RBI=0.0678427;REFB=-0.0391414;REVB=0.0653252;RO=2;SAF=123;SAR=248;SRF=2;SRR=0;SSEN=0;SSEP=0;SSSB=-0.00769487;STB=0.5;STBP=1;TYPE=snp;VARB=-0.000103463	GT:GQ:DP:FDP:RO:FRO:AO:FAO:AF:SAR:SAF:SRF:SRR:FSAR:FSAF:FSRF:FSRR	1/1:8:381:383:2:0:371:378:0.986945:248:123:2:0:252:126:0:0	YES	YES
635	IX011	781	T	chr25	11658204	T	C	3192.21	AF=0.529412;AO=306;DP=577;FAO=306;FDP=578;FR=.;FRO=272;FSAF=29;FSAR=277;FSRF=23;FSRR=249;FWDB=0.0055429;FXX=0;HRUN=1;LEN=1;MLLD=101.107;OALT=C;OID=.;OMAPALT=C;OPOS=11658204;OREF=T;QD=22.0914;RBI=0.0114584;REFB=-0.0407404;REVB=-0.0100285;RO=271;SAF=29;SAR=277;SRF=23;SRR=248;SSEN=0;SSEP=0;SSSB=0.0255058;STB=0.514329;STBP=0.689;TYPE=snp;VARB=0.0416503	GT:GQ:DP:FDP:RO:FRO:AO:FAO:AF:SAR:SAF:SRF:SRR:FSAR:FSAF:FSRF:FSRR	0/1:2655:577:578:271:272:306:306:0.529412:277:29:23:248:277:29:23:249	YES	NO
636	IX011	781	T	chr25	11658211	TC	CG	2804.71	AF=0.502703;AO=279;DP=555;FAO=279;FDP=555;FR=.;FRO=276;FSAF=8;FSAR=271;FSRF=20;FSRR=256;FWDB=0.0504401;FXX=0;HRUN=1;LEN=2;MLLD=382.814;OALT=CG;OID=.;OMAPALT=CG;OPOS=11658211;OREF=TC;QD=20.2141;RBI=0.0521275;REFB=-0.0246685;REVB=0.013156;RO=275;SAF=8;SAR=271;SRF=19;SRR=256;SSEN=0;SSEP=0;SSSB=-0.240969;STB=0.64282;STBP=0.007;TYPE=mnp;VARB=0.0253656	GT:GQ:DP:FDP:RO:FRO:AO:FAO:AF:SAR:SAF:SRF:SRR:FSAR:FSAF:FSRF:FSRR	0/1:2742:555:555:275:276:279:279:0.502703:271:8:19:256:271:8:20:256	YES	NO
637	IX011	781	T	chr25	11658216	C	A	2887	AF=0.514545;AO=282;DP=551;FAO=283;FDP=550;FR=.;FRO=267;FSAF=8;FSAR=275;FSRF=16;FSRR=251;FWDB=-0.0207616;FXX=0.00181485;HRUN=4;LEN=1;MLLD=147.562;OALT=A;OID=.;OMAPALT=A;OPOS=11658216;OREF=C;QD=20.9964;RBI=0.0210013;REFB=0.0406519;REVB=-0.00316376;RO=267;SAF=7;SAR=275;SRF=16;SRR=251;SSEN=0;SSEP=0;SSSB=-0.237187;STB=0.610649;STBP=0.03;TYPE=snp;VARB=-0.0375016	GT:GQ:DP:FDP:RO:FRO:AO:FAO:AF:SAR:SAF:SRF:SRR:FSAR:FSAF:FSRF:FSRR	0/1:2640:551:550:267:267:282:283:0.514545:275:7:16:251:275:8:16:251	YES	NO
638	IX011	781	T	chr26	10052555	T	A	367.175	AF=0.229249;AO=58;DP=254;FAO=58;FDP=253;FR=.;FRO=195;FSAF=56;FSAR=2;FSRF=105;FSRR=90;FWDB=-0.0145594;FXX=0.00393685;HRUN=2;LEN=1;MLLD=64.9214;OALT=A;OID=.;OMAPALT=A;OPOS=10052555;OREF=T;QD=5.80514;RBI=0.0892192;REFB=0.00871495;REVB=0.0880233;RO=195;SAF=56;SAR=2;SRF=105;SRR=90;SSEN=0;SSEP=0;SSSB=0.698317;STB=0.940988;STBP=0;TYPE=snp;VARB=-0.027247	GT:GQ:DP:FDP:RO:FRO:AO:FAO:AF:SAR:SAF:SRF:SRR:FSAR:FSAF:FSRF:FSRR	0/1:367:254:253:195:195:58:58:0.229249:2:56:105:90:2:56:105:90	YES	NO
639	IX011	781	T	chr26	10052580	A	G	358.147	AF=0.224;AO=56;DP=250;FAO=56;FDP=250;FR=.;FRO=194;FSAF=54;FSAR=2;FSRF=102;FSRR=92;FWDB=0.0271855;FXX=0;HRUN=1;LEN=1;MLLD=78.0793;OALT=G;OID=.;OMAPALT=G;OPOS=10052580;OREF=A;QD=5.73035;RBI=0.0874798;REFB=-0.0134122;REVB=-0.0831485;RO=194;SAF=54;SAR=2;SRF=102;SRR=92;SSEN=0;SSEP=0;SSSB=0.698806;STB=0.941901;STBP=0;TYPE=snp;VARB=0.0495119	GT:GQ:DP:FDP:RO:FRO:AO:FAO:AF:SAR:SAF:SRF:SRR:FSAR:FSAF:FSRF:FSRR	0/1:358:250:250:194:194:56:56:0.224:2:54:102:92:2:54:102:92	YES	NO
640	IX011	781	T	chr26	37906312	G	A	2340.07	AF=0.489583;AO=235;DP=479;FAO=235;FDP=480;FR=.;FRO=245;FSAF=107;FSAR=128;FSRF=129;FSRR=116;FWDB=-0.0433939;FXX=0;HRUN=1;LEN=1;MLLD=84.9944;OALT=A;OID=.;OMAPALT=A;OPOS=37906312;OREF=G;QD=19.5006;RBI=0.0537201;REFB=-0.0597941;REVB=-0.0316672;RO=244;SAF=107;SAR=128;SRF=128;SRR=116;SSEN=0;SSEP=0;SSSB=-0.0644828;STB=0.536399;STBP=0.104;TYPE=snp;VARB=0.0625017	GT:GQ:DP:FDP:RO:FRO:AO:FAO:AF:SAR:SAF:SRF:SRR:FSAR:FSAF:FSRF:FSRR	0/1:2340:479:480:244:245:235:235:0.489583:128:107:128:116:128:107:129:116	YES	YES
641	IX011	781	T	chr26	37910068	C	T	1075.3	AF=0.454183;AO=114;DP=251;FAO=114;FDP=251;FR=.;FRO=137;FSAF=108;FSAR=6;FSRF=134;FSRR=3;FWDB=0.0304495;FXX=0;HRUN=1;LEN=1;MLLD=121.441;OALT=T;OID=.;OMAPALT=T;OPOS=37910068;OREF=C;QD=17.1362;RBI=0.0312362;REFB=-0.0125505;REVB=0.00696606;RO=135;SAF=108;SAR=6;SRF=133;SRR=2;SSEN=0;SSEP=0;SSSB=-0.232988;STB=0.598996;STBP=0.275;TYPE=snp;VARB=0.0134285	GT:GQ:DP:FDP:RO:FRO:AO:FAO:AF:SAR:SAF:SRF:SRR:FSAR:FSAF:FSRF:FSRR	0/1:1075:251:251:135:137:114:114:0.454183:6:108:133:2:6:108:134:3	YES	YES
642	IX011	781	T	chr26	38761242	C	T	7297.98	AF=1;AO=463;DP=465;FAO=464;FDP=464;FR=.;FRO=0;FSAF=200;FSAR=264;FSRF=0;FSRR=0;FWDB=0.0296745;FXX=0.00429175;HRUN=1;LEN=1;MLLD=83.4164;OALT=T;OID=.;OMAPALT=T;OPOS=38761242;OREF=C;QD=62.9137;RBI=0.0577907;REFB=-0.0136092;REVB=0.0495902;RO=2;SAF=200;SAR=263;SRF=1;SRR=1;SSEN=0;SSEP=0;SSSB=-0.000569226;STB=0.5;STBP=1;TYPE=snp;VARB=0.000194071	GT:GQ:DP:FDP:RO:FRO:AO:FAO:AF:SAR:SAF:SRF:SRR:FSAR:FSAF:FSRF:FSRR	1/1:29:465:464:2:0:463:464:1:263:200:1:1:264:200:0:0	NO	NO
643	IX011	781	T	chr26	38761659	C	T	5246.71	AF=0.549559;AO=457;DP=911;FAO=499;FDP=908;FR=.,HEALED;FRO=409;FSAF=217;FSAR=282;FSRF=185;FSRR=224;FWDB=0.05177;FXX=0.00219778;HRUN=7;LEN=1;MLLD=218.465;OALT=T;OID=.;OMAPALT=T;OPOS=38761659;OREF=C;QD=23.1133;RBI=0.0531866;REFB=0.0216099;REVB=-0.0121936;RO=412;SAF=214;SAR=243;SRF=187;SRR=225;SSEN=0;SSEP=0;SSSB=0.0125993;STB=0.50798;STBP=0.591;TYPE=snp;VARB=-0.00869766	GT:GQ:DP:FDP:RO:FRO:AO:FAO:AF:SAR:SAF:SRF:SRR:FSAR:FSAF:FSRF:FSRR	0/1:3883:911:908:412:409:457:499:0.549559:243:214:187:225:282:217:185:224	NO	NO
644	IX011	781	T	chr26	38761777	C	T	4889.56	AF=0.520879;AO=474;DP=910;FAO=474;FDP=910;FR=.;FRO=436;FSAF=179;FSAR=295;FSRF=163;FSRR=273;FWDB=0.00318956;FXX=0;HRUN=2;LEN=1;MLLD=276.739;OALT=T;OID=.;OMAPALT=T;OPOS=38761777;OREF=C;QD=21.4926;RBI=0.00751079;REFB=-0.00285437;REVB=-0.00679991;RO=426;SAF=179;SAR=295;SRF=153;SRR=273;SSEN=0;SSEP=0;SSSB=0.0171901;STB=0.50193;STBP=0.913;TYPE=snp;VARB=0.00255819	GT:GQ:DP:FDP:RO:FRO:AO:FAO:AF:SAR:SAF:SRF:SRR:FSAR:FSAF:FSRF:FSRR	0/1:4263:910:910:426:436:474:474:0.520879:295:179:153:273:295:179:163:273	NO	NO
645	IX011	781	T	chr26	38762032	G	A	2689.14	AF=0.520161;AO=258;DP=496;FAO=258;FDP=496;FR=.;FRO=238;FSAF=132;FSAR=126;FSRF=109;FSRR=129;FWDB=0.00475424;FXX=0;HRUN=1;LEN=1;MLLD=204.262;OALT=A;OID=.;OMAPALT=A;OPOS=38762032;OREF=G;QD=21.6867;RBI=0.0294348;REFB=-0.0268153;REVB=-0.0290483;RO=236;SAF=132;SAR=126;SRF=108;SRR=128;SSEN=0;SSEP=0;SSSB=0.0473005;STB=0.525722;STBP=0.207;TYPE=snp;VARB=0.0230555	GT:GQ:DP:FDP:RO:FRO:AO:FAO:AF:SAR:SAF:SRF:SRR:FSAR:FSAF:FSRF:FSRR	0/1:2370:496:496:236:238:258:258:0.520161:126:132:108:128:126:132:109:129	NO	NO
646	IX011	781	T	chr28	3957322	G	A	4799.9	AF=0.469077;AO=492;DP=1051;FAO=493;FDP=1051;FR=.;FRO=558;FSAF=220;FSAR=273;FSRF=272;FSRR=286;FWDB=-0.0130823;FXX=0;HRUN=2;LEN=1;MLLD=110.134;OALT=A;OID=.;OMAPALT=A;OPOS=3957322;OREF=G;QD=18.2679;RBI=0.0160615;REFB=-0.0205106;REVB=-0.00931811;RO=557;SAF=220;SAR=272;SRF=271;SRR=286;SSEN=0;SSEP=0;SSSB=-0.038317;STB=0.522028;STBP=0.179;TYPE=snp;VARB=0.0223201	GT:GQ:DP:FDP:RO:FRO:AO:FAO:AF:SAR:SAF:SRF:SRR:FSAR:FSAF:FSRF:FSRR	0/1:4799:1051:1051:557:558:492:493:0.469077:272:220:271:286:273:220:272:286	YES	YES
647	IX011	781	T	chr28	31342948	C	A	2799.24	AF=0.473244;AO=283;DP=599;FAO=283;FDP=598;FR=.;FRO=315;FSAF=3;FSAR=280;FSRF=1;FSRR=314;FWDB=0.0409322;FXX=0.00166942;HRUN=3;LEN=1;MLLD=391.882;OALT=A;OID=.;OMAPALT=A;OPOS=31342948;OREF=C;QD=18.724;RBI=0.0435177;REFB=-0.0256129;REVB=-0.0147766;RO=316;SAF=3;SAR=280;SRF=1;SRR=315;SSEN=0;SSEP=0;SSSB=0.212602;STB=0.614053;STBP=0.511;TYPE=snp;VARB=0.0285884	GT:GQ:DP:FDP:RO:FRO:AO:FAO:AF:SAR:SAF:SRF:SRR:FSAR:FSAF:FSRF:FSRR	0/1:2799:599:598:316:315:283:283:0.473244:280:3:1:315:280:3:1:314	YES	NO
648	IX011	781	T	chr32	26104558	A	T	3563.75	AF=0.504286;AO=352;DP=701;FAO=353;FDP=700;FR=.;FRO=347;FSAF=162;FSAR=191;FSRF=154;FSRR=193;FWDB=-0.0162951;FXX=0.0070921;HRUN=3;LEN=1;MLLD=317.541;OALT=T;OID=.;OMAPALT=T;OPOS=26104558;OREF=A;QD=20.3643;RBI=0.0214897;REFB=-0.0199949;REVB=-0.0140099;RO=349;SAF=161;SAR=191;SRF=156;SRR=193;SSEN=0;SSEP=0;SSSB=0.00954956;STB=0.507555;STBP=0.657;TYPE=snp;VARB=0.0193624	GT:GQ:DP:FDP:RO:FRO:AO:FAO:AF:SAR:SAF:SRF:SRR:FSAR:FSAF:FSRF:FSRR	0/1:3469:701:700:349:347:352:353:0.504286:191:161:156:193:191:162:154:193	NO	NO
649	IX011	781	T	chr32	26137009	C	T	5358.75	AF=0.988604;AO=330;DP=352;FAO=347;FDP=351;FR=.,HEALED;FRO=4;FSAF=266;FSAR=81;FSRF=2;FSRR=2;FWDB=0.0326418;FXX=0.00566556;HRUN=1;LEN=1;MLLD=171.663;OALT=T;OID=.;OMAPALT=T;OPOS=26137009;OREF=C;QD=61.0683;RBI=0.0500347;REFB=-0.0983598;REVB=0.0379208;RO=4;SAF=265;SAR=65;SRF=2;SRR=2;SSEN=0;SSEP=0;SSSB=0.0108624;STB=0.504225;STBP=0.197;TYPE=snp;VARB=0.000521876	GT:GQ:DP:FDP:RO:FRO:AO:FAO:AF:SAR:SAF:SRF:SRR:FSAR:FSAF:FSRF:FSRR	1/1:11:352:351:4:4:330:347:0.988604:65:265:2:2:81:266:2:2	NO	NO
650	IX011	781	T	chr32	26139439	A	T	14745.4	AF=1;AO=929;DP=935;FAO=929;FDP=929;FR=.;FRO=0;FSAF=665;FSAR=264;FSRF=0;FSRR=0;FWDB=-0.00961502;FXX=0.00641704;HRUN=1;LEN=1;MLLD=401.806;OALT=T;OID=.;OMAPALT=T;OPOS=26139439;OREF=A;QD=63.4892;RBI=0.0472938;REFB=-0.00705651;REVB=0.0463061;RO=5;SAF=665;SAR=264;SRF=4;SRR=1;SSEN=0;SSEP=0;SSSB=-0.00105888;STB=0.5;STBP=1;TYPE=snp;VARB=9.59439e-06	GT:GQ:DP:FDP:RO:FRO:AO:FAO:AF:SAR:SAF:SRF:SRR:FSAR:FSAF:FSRF:FSRR	1/1:51:935:929:5:0:929:929:1:264:665:4:1:264:665:0:0	YES	NO
651	IX011	781	T	chr32	26139504	G	A	17420	AF=1;AO=1102;DP=1116;FAO=1108;FDP=1108;FR=.;FRO=0;FSAF=628;FSAR=480;FSRF=0;FSRR=0;FWDB=0.0116039;FXX=0.00894446;HRUN=3;LEN=1;MLLD=71.5142;OALT=A;OID=.;OMAPALT=A;OPOS=26139504;OREF=G;QD=62.8882;RBI=0.0184363;REFB=-0.0818415;REVB=-0.0143265;RO=9;SAF=623;SAR=479;SRF=7;SRR=2;SSEN=0;SSEP=0;SSSB=-0.00334739;STB=0.5;STBP=1;TYPE=snp;VARB=0.000364159	GT:GQ:DP:FDP:RO:FRO:AO:FAO:AF:SAR:SAF:SRF:SRR:FSAR:FSAF:FSRF:FSRR	1/1:41:1116:1108:9:0:1102:1108:1:479:623:7:2:480:628:0:0	YES	NO
652	IX011	781	T	chr32	26139543	ACGCGCGCGCG	ACACACACGCG,ACACACGCTCG,ACACACGCTGT,ACGCG	14686.8	AF=0.683652,0.296178,0,0.0201699;AO=26,27,12,46;DP=1013;FAO=644,279,0,19;FDP=942;FR=.;FRO=0;FSAF=10,279,0,15;FSAR=634,0,0,4;FSRF=0;FSRR=0;FWDB=0.0739783,0.11092,0.0560602,0.0227419;FXX=0.0728339;HRUN=1,1,1,1;LEN=5,7,9,6;MLLD=176.136,115.305,141.882,179.685;OALT=ACACA,ACACGCT,ACACGCTGT,-;OID=.,.,.,.;OMAPALT=ACACACACGCG,ACACACGCTCG,ACACACGCTGT,ACGCG;OPOS=26139545,26139545,26139545,26139544;OREF=GCG…	GT:GQ:DP:FDP:RO:FRO:AO:FAO:AF:SAR:SAF:SRF:SRR:FSAR:FSAF:FSRF:FSRR	1/2:1050:1013:942:2:0:26,27,12,46:644,279,0,19:0.683652,0.296178,0,0.0201699:21,0,0,36:5,27,12,10:0:2:634,0,0,4:10,279,0,15:0:0	NO	NO
653	IX011	781	T	chr34	12651251	G	C	11067.2	AF=1;AO=700;DP=706;FAO=702;FDP=702;FR=.;FRO=0;FSAF=279;FSAR=423;FSRF=0;FSRR=0;FWDB=0.0351106;FXX=0.00566564;HRUN=1;LEN=1;MLLD=160.373;OALT=C;OID=.;OMAPALT=C;OPOS=12651251;OREF=G;QD=63.0607;RBI=0.0442654;REFB=-0.0604636;REVB=0.0269569;RO=3;SAF=279;SAR=421;SRF=2;SRR=1;SSEN=0;SSEP=0;SSSB=-0.00227845;STB=0.5;STBP=1;TYPE=snp;VARB=0.000122015	GT:GQ:DP:FDP:RO:FRO:AO:FAO:AF:SAR:SAF:SRF:SRR:FSAR:FSAF:FSRF:FSRR	1/1:43:706:702:3:0:700:702:1:421:279:2:1:423:279:0:0	YES	NO
654	IX011	781	T	chr34	12659832	C	G	7707.44	AF=0.989858;AO=487;DP=494;FAO=488;FDP=493;FR=.;FRO=5;FSAF=237;FSAR=251;FSRF=3;FSRR=2;FWDB=0.02912;FXX=0.00202425;HRUN=1;LEN=1;MLLD=99.0956;OALT=G;OID=.;OMAPALT=G;OPOS=12659832;OREF=C;QD=62.535;RBI=0.0313595;REFB=-0.101847;REVB=0.011638;RO=5;SAF=236;SAR=251;SRF=3;SRR=2;SSEN=0;SSEP=0;SSSB=-0.00224088;STB=0.501161;STBP=0.549;TYPE=snp;VARB=0.000777851	GT:GQ:DP:FDP:RO:FRO:AO:FAO:AF:SAR:SAF:SRF:SRR:FSAR:FSAF:FSRF:FSRR	1/1:17:494:493:5:5:487:488:0.989858:251:236:3:2:251:237:3:2	YES	YES
655	IX011	781	T	chr34	12660692	G	A	1395.1	AF=0.942857;AO=99;DP=105;FAO=99;FDP=105;FR=.;FRO=6;FSAF=72;FSAR=27;FSRF=1;FSRR=5;FWDB=-0.00123981;FXX=0;HRUN=2;LEN=1;MLLD=141.853;OALT=A;OID=.;OMAPALT=A;OPOS=12660692;OREF=G;QD=53.1466;RBI=0.0417038;REFB=0.0561994;REVB=0.0416854;RO=6;SAF=72;SAR=27;SRF=1;SRR=5;SSEN=0;SSEP=0;SSSB=0.0736154;STB=0.538939;STBP=0.007;TYPE=snp;VARB=-0.000846423	GT:GQ:DP:FDP:RO:FRO:AO:FAO:AF:SAR:SAF:SRF:SRR:FSAR:FSAF:FSRF:FSRR	0/1:17:105:105:6:6:99:99:0.942857:27:72:1:5:27:72:1:5	YES	NO
656	IX011	781	T	chr34	12674426	T	C	8449.35	AF=1;AO=526;DP=537;FAO=533;FDP=533;FR=.,HEALED;FRO=0;FSAF=247;FSAR=286;FSRF=0;FSRR=0;FWDB=0.0356762;FXX=0.00744865;HRUN=4;LEN=1;MLLD=296.819;OALT=C;OID=.;OMAPALT=C;OPOS=12674426;OREF=T;QD=63.4098;RBI=0.040106;REFB=-0.0448391;REVB=0.0183222;RO=3;SAF=240;SAR=286;SRF=1;SRR=2;SSEN=0;SSEP=0;SSSB=0.00134185;STB=0.5;STBP=1;TYPE=snp;VARB=0.000107313	GT:GQ:DP:FDP:RO:FRO:AO:FAO:AF:SAR:SAF:SRF:SRR:FSAR:FSAF:FSRF:FSRR	1/1:29:537:533:3:0:526:533:1:286:240:1:2:286:247:0:0	YES	YES
657	IX011	781	T	chr37	12525830	G	A	2274.25	AF=1;AO=143;DP=143;FAO=143;FDP=143;FR=.;FRO=0;FSAF=83;FSAR=60;FSRF=0;FSRR=0;FWDB=0.0241658;FXX=0;HRUN=1;LEN=1;MLLD=242.512;OALT=A;OID=.;OMAPALT=A;OPOS=12525830;OREF=G;QD=63.6155;RBI=0.0791707;REFB=0;REVB=-0.0753924;RO=0;SAF=83;SAR=60;SRF=0;SRR=0;SSEN=0;SSEP=0;SSSB=-4.2309e-08;STB=0.5;STBP=1;TYPE=snp;VARB=-5.35838e-05	GT:GQ:DP:FDP:RO:FRO:AO:FAO:AF:SAR:SAF:SRF:SRR:FSAR:FSAF:FSRF:FSRR	1/1:12:143:143:0:0:143:143:1:60:83:0:0:60:83:0:0	NO	NO
658	IX011	781	T	chr37	19076001	T	C	2652.12	AF=0.49162;AO=264;DP=537;FAO=264;FDP=537;FR=.;FRO=273;FSAF=171;FSAR=93;FSRF=185;FSRR=88;FWDB=-0.0117803;FXX=0;HRUN=1;LEN=1;MLLD=151.271;OALT=C;OID=.;OMAPALT=C;OPOS=19076001;OREF=T;QD=19.7551;RBI=0.113553;REFB=-0.0361064;REVB=0.11294;RO=271;SAF=171;SAR=93;SRF=184;SRR=87;SSEN=0;SSEP=0;SSSB=-0.0320197;STB=0.516835;STBP=0.475;TYPE=snp;VARB=0.0381338	GT:GQ:DP:FDP:RO:FRO:AO:FAO:AF:SAR:SAF:SRF:SRR:FSAR:FSAF:FSRF:FSRR	0/1:2652:537:537:271:273:264:264:0.49162:93:171:184:87:93:171:185:88	YES	NO
659	IX011	781	T	chr37	19323616	A	G	1213.18	AF=0.455197;AO=127;DP=281;FAO=127;FDP=279;FR=.,HEALED;FRO=152;FSAF=103;FSAR=24;FSRF=127;FSRR=25;FWDB=0.00259402;FXX=0.00711718;HRUN=2;LEN=1;MLLD=354.594;OALT=G;OID=.;OMAPALT=G;OPOS=19323616;OREF=A;QD=17.3932;RBI=0.0126054;REFB=-0.0233534;REVB=0.0123356;RO=148;SAF=103;SAR=24;SRF=127;SRR=21;SSEN=0;SSEP=0;SSSB=-0.0793173;STB=0.522378;STBP=0.601;TYPE=snp;VARB=0.0287319	GT:GQ:DP:FDP:RO:FRO:AO:FAO:AF:SAR:SAF:SRF:SRR:FSAR:FSAF:FSRF:FSRR	0/1:1213:281:279:148:152:127:127:0.455197:24:103:127:21:24:103:127:25	YES	NO
660	IX011	781	T	chr37	19329151	A	T	1467.52	AF=0.487013;AO=150;DP=306;FAO=150;FDP=308;FR=.;FRO=158;FSAF=82;FSAR=68;FSRF=102;FSRR=56;FWDB=-0.00608196;FXX=0;HRUN=2;LEN=1;MLLD=59.3733;OALT=T;OID=.;OMAPALT=T;OPOS=19329151;OREF=A;QD=19.0586;RBI=0.0828314;REFB=0.0124367;REVB=0.0826078;RO=156;SAF=82;SAR=68;SRF=100;SRR=56;SSEN=0;SSEP=0;SSSB=-0.0893319;STB=0.551669;STBP=0.076;TYPE=snp;VARB=-0.0120931	GT:GQ:DP:FDP:RO:FRO:AO:FAO:AF:SAR:SAF:SRF:SRR:FSAR:FSAF:FSRF:FSRR	0/1:1467:306:308:156:158:150:150:0.487013:68:82:100:56:68:82:102:56	YES	YES
661	IX011	781	T	chr4	58991739	G	A	2083	AF=0.468547;AO=216;DP=461;FAO=216;FDP=461;FR=.;FRO=245;FSAF=213;FSAR=3;FSRF=225;FSRR=20;FWDB=0.00323455;FXX=0;HRUN=5;LEN=1;MLLD=224.268;OALT=A;OID=.;OMAPALT=A;OPOS=58991739;OREF=G;QD=18.0738;RBI=0.0101693;REFB=-0.0217713;REVB=0.00964116;RO=243;SAF=213;SAR=3;SRF=223;SRR=20;SSEN=0;SSEP=0;SSSB=0.501914;STB=0.788467;STBP=0;TYPE=snp;VARB=0.0227412	GT:GQ:DP:FDP:RO:FRO:AO:FAO:AF:SAR:SAF:SRF:SRR:FSAR:FSAF:FSRF:FSRR	0/1:2083:461:461:243:245:216:216:0.468547:3:213:223:20:3:213:225:20	YES	NO
662	IX011	781	T	chr4	72638153	C	T	9061.67	AF=0.981387;AO=578;DP=589;FAO=580;FDP=591;FR=.;FRO=11;FSAF=494;FSAR=86;FSRF=10;FSRR=1;FWDB=0.0083703;FXX=0;HRUN=1;LEN=1;MLLD=417.525;OALT=T;OID=.;OMAPALT=T;OPOS=72638153;OREF=C;QD=61.3311;RBI=0.0139075;REFB=-0.0415844;REVB=0.0111066;RO=11;SAF=492;SAR=86;SRF=10;SRR=1;SSEN=0;SSEP=0;SSSB=-0.00408578;STB=0.50212;STBP=0.61;TYPE=snp;VARB=0.000425577	GT:GQ:DP:FDP:RO:FRO:AO:FAO:AF:SAR:SAF:SRF:SRR:FSAR:FSAF:FSRF:FSRR	1/1:6:589:591:11:11:578:580:0.981387:86:492:10:1:86:494:10:1	NO	NO
663	IX011	781	T	chr4	72638159	C	A	8980.17	AF=0.977966;AO=576;DP=590;FAO=577;FDP=590;FR=.;FRO=13;FSAF=491;FSAR=86;FSRF=12;FSRR=1;FWDB=-0.0189441;FXX=0.00169202;HRUN=3;LEN=1;MLLD=74.7746;OALT=A;OID=.;OMAPALT=A;OPOS=72638159;OREF=C;QD=60.8825;RBI=0.0280659;REFB=0.0390213;REVB=-0.0207078;RO=13;SAF=491;SAR=85;SRF=12;SRR=1;SSEN=0;SSEP=0;SSSB=-0.00594147;STB=0.503146;STBP=0.502;TYPE=snp;VARB=-0.000752594	GT:GQ:DP:FDP:RO:FRO:AO:FAO:AF:SAR:SAF:SRF:SRR:FSAR:FSAF:FSRF:FSRR	1/1:4:590:590:13:13:576:577:0.977966:85:491:12:1:86:491:12:1	NO	NO
664	IX011	781	T	chr4	72638161	CA	AG	8978.63	AF=0.984536;AO=572;DP=591;FAO=573;FDP=582;FR=.;FRO=9;FSAF=488;FSAR=85;FSRF=8;FSRR=1;FWDB=0.0130593;FXX=0.0152282;HRUN=3;LEN=2;MLLD=112.899;OALT=AG;OID=.;OMAPALT=AG;OPOS=72638161;OREF=CA;QD=61.7088;RBI=0.0187034;REFB=0.0973744;REVB=0.0133893;RO=8;SAF=487;SAR=85;SRF=7;SRR=1;SSEN=0;SSEP=0;SSSB=-0.0012293;STB=0.501141;STBP=0.778;TYPE=mnp;VARB=-0.000691831	GT:GQ:DP:FDP:RO:FRO:AO:FAO:AF:SAR:SAF:SRF:SRR:FSAR:FSAF:FSRF:FSRR	1/1:10:591:582:8:9:572:573:0.984536:85:487:7:1:85:488:8:1	NO	NO
665	IX011	781	T	chr4	72639283	C	T	7428.24	AF=0.986056;AO=469;DP=502;FAO=495;FDP=502;FR=.,HEALED;FRO=7;FSAF=321;FSAR=174;FSRF=4;FSRR=3;FWDB=0.0672926;FXX=0;HRUN=2;LEN=1;MLLD=57.8633;OALT=T;OID=.;OMAPALT=T;OPOS=72639283;OREF=C;QD=59.1892;RBI=0.111664;REFB=-0.0889806;REVB=0.0891097;RO=5;SAF=320;SAR=149;SRF=4;SRR=1;SSEN=0;SSEP=0;SSSB=-0.00273632;STB=0.501178;STBP=0.671;TYPE=snp;VARB=0.00365565	GT:GQ:DP:FDP:RO:FRO:AO:FAO:AF:SAR:SAF:SRF:SRR:FSAR:FSAF:FSRF:FSRR	1/1:11:502:502:5:7:469:495:0.986056:149:320:4:1:174:321:4:3	NO	NO
666	IX011	781	T	chr5	24226831	A	G	12018.7	AF=1;AO=749;DP=749;FAO=757;FDP=757;FR=.;FRO=0;FSAF=379;FSAR=378;FSRF=0;FSRR=0;FWDB=0.0884533;FXX=0;HRUN=1;LEN=1;MLLD=226.35;OALT=G;OID=.;OMAPALT=G;OPOS=24226831;OREF=A;QD=63.5071;RBI=0.0926802;REFB=0;REVB=0.0276701;RO=0;SAF=371;SAR=378;SRF=0;SRR=0;SSEN=0;SSEP=0;SSSB=0;STB=0.5;STBP=1;TYPE=snp;VARB=1.98963e-05	GT:GQ:DP:FDP:RO:FRO:AO:FAO:AF:SAR:SAF:SRF:SRR:FSAR:FSAF:FSRF:FSRR	1/1:66:749:757:0:0:749:757:1:378:371:0:0:378:379:0:0	YES	NO
667	IX011	781	T	chr5	45376040	A	G	30845.1	AF=0.983483;AO=2762;DP=2814;FAO=1965;FDP=1998;FR=.;FRO=33;FSAF=1078;FSAR=887;FSRF=21;FSRR=12;FWDB=0.00600506;FXX=0.000999995;HRUN=2;LEN=1;MLLD=416.751;OALT=G;OID=.;OMAPALT=G;OPOS=45376040;OREF=A;QD=61.752;RBI=0.0222677;REFB=-0.00900861;REVB=0.0214427;RO=43;SAF=1510;SAR=1252;SRF=26;SRR=17;SSEN=0;SSEP=0;SSSB=-0.00171297;STB=0.501464;STBP=0.345;TYPE=snp;VARB=9.75582e-05	GT:GQ:DP:FDP:RO:FRO:AO:FAO:AF:SAR:SAF:SRF:SRR:FSAR:FSAF:FSRF:FSRR	1/1:21:2814:1998:43:33:2762:1965:0.983483:1252:1510:26:17:887:1078:21:12	NO	NO
668	IX011	781	T	chr5	45396945	G	A	18349.5	AF=0.988964;AO=1162;DP=1177;FAO=1165;FDP=1178;FR=.;FRO=13;FSAF=538;FSAR=627;FSRF=4;FSRR=9;FWDB=-0.00396169;FXX=0.0016949;HRUN=1;LEN=1;MLLD=195.072;OALT=A;OID=.;OMAPALT=A;OPOS=45396945;OREF=G;QD=62.3072;RBI=0.0517831;REFB=-0.0447083;REVB=0.0516313;RO=13;SAF=537;SAR=625;SRF=4;SRR=9;SSEN=0;SSEP=0;SSSB=0.00328471;STB=0.501711;STBP=0.291;TYPE=snp;VARB=0.000350289	GT:GQ:DP:FDP:RO:FRO:AO:FAO:AF:SAR:SAF:SRF:SRR:FSAR:FSAF:FSRF:FSRR	1/1:32:1177:1178:13:13:1162:1165:0.988964:625:537:4:9:627:538:4:9	NO	NO
669	IX011	781	T	chr5	45397800	C	T	17423.8	AF=0.984942;AO=1090;DP=1129;FAO=1112;FDP=1129;FR=.;FRO=17;FSAF=530;FSAR=582;FSRF=6;FSRR=11;FWDB=0.0115118;FXX=0;HRUN=3;LEN=1;MLLD=348.756;OALT=T;OID=.;OMAPALT=T;OPOS=45397800;OREF=C;QD=61.7316;RBI=0.0281207;REFB=0.0298706;REVB=-0.0256565;RO=15;SAF=511;SAR=579;SRF=6;SRR=9;SSEN=0;SSEP=0;SSSB=0.00179171;STB=0.501867;STBP=0.298;TYPE=snp;VARB=-0.000320602	GT:GQ:DP:FDP:RO:FRO:AO:FAO:AF:SAR:SAF:SRF:SRR:FSAR:FSAF:FSRF:FSRR	1/1:17:1129:1129:15:17:1090:1112:0.984942:579:511:6:9:582:530:6:11	NO	NO
670	IX011	781	T	chr5	45401358	A	G	13429.9	AF=0.981756;AO=859;DP=878;FAO=861;FDP=877;FR=.;FRO=16;FSAF=384;FSAR=477;FSRF=8;FSRR=8;FWDB=0.0287522;FXX=0.00566887;HRUN=1;LEN=1;MLLD=326.493;OALT=G;OID=.;OMAPALT=G;OPOS=45401358;OREF=A;QD=61.2538;RBI=0.0291831;REFB=-0.0293766;REVB=0.00499599;RO=15;SAF=384;SAR=475;SRF=7;SRR=8;SSEN=0;SSEP=0;SSSB=-0.00065083;STB=0.500997;STBP=0.678;TYPE=snp;VARB=0.00036481	GT:GQ:DP:FDP:RO:FRO:AO:FAO:AF:SAR:SAF:SRF:SRR:FSAR:FSAF:FSRF:FSRR	1/1:9:878:877:15:16:859:861:0.981756:475:384:7:8:477:384:8:8	NO	NO
671	IX011	781	T	chr5	80774057	T	C	5673.9	AF=0.618047;AO=496;DP=807;FAO=500;FDP=809;FR=.;FRO=309;FSAF=274;FSAR=226;FSRF=182;FSRR=127;FWDB=-0.0223203;FXX=0.00246606;HRUN=1;LEN=1;MLLD=128.263;OALT=C;OID=.;OMAPALT=C;OPOS=80774057;OREF=T;QD=28.0539;RBI=0.0226107;REFB=-0.0117892;REVB=0.00361263;RO=309;SAF=272;SAR=224;SRF=182;SRR=127;SSEN=0;SSEP=0;SSSB=-0.0293611;STB=0.515852;STBP=0.266;TYPE=snp;VARB=0.0151646	GT:GQ:DP:FDP:RO:FRO:AO:FAO:AF:SAR:SAF:SRF:SRR:FSAR:FSAF:FSRF:FSRR	0/1:2659:807:809:309:309:496:500:0.618047:224:272:182:127:226:274:182:127	YES	YES
672	IX011	781	T	chr5	80774113	A	G	5660.83	AF=0.609489;AO=497;DP=822;FAO=501;FDP=822;FR=.;FRO=321;FSAF=272;FSAR=229;FSRF=178;FSRR=143;FWDB=-0.00149071;FXX=0;HRUN=1;LEN=1;MLLD=237.029;OALT=G;OID=.;OMAPALT=G;OPOS=80774113;OREF=A;QD=27.5466;RBI=0.00521031;REFB=-0.0363437;REVB=-0.0049925;RO=321;SAF=269;SAR=228;SRF=178;SRR=143;SSEN=0;SSEP=0;SSSB=-0.00975014;STB=0.504568;STBP=0.74;TYPE=snp;VARB=0.0216101	GT:GQ:DP:FDP:RO:FRO:AO:FAO:AF:SAR:SAF:SRF:SRR:FSAR:FSAF:FSRF:FSRR	0/1:2811:822:822:321:321:497:501:0.609489:228:269:178:143:229:272:178:143	YES	YES
673	IX011	781	T	chr5	80784404	A	G	3689.92	AF=0.613208;AO=324;DP=533;FAO=325;FDP=530;FR=.;FRO=205;FSAF=172;FSAR=153;FSRF=124;FSRR=81;FWDB=0.0352243;FXX=0.00562841;HRUN=1;LEN=1;MLLD=119.529;OALT=G;OID=.;OMAPALT=G;OPOS=80784404;OREF=A;QD=27.8485;RBI=0.0378955;REFB=-0.0051917;REVB=0.0139757;RO=206;SAF=171;SAR=153;SRF=125;SRR=81;SSEN=0;SSEP=0;SSSB=-0.0574422;STB=0.529459;STBP=0.084;TYPE=snp;VARB=0.00788434	GT:GQ:DP:FDP:RO:FRO:AO:FAO:AF:SAR:SAF:SRF:SRR:FSAR:FSAF:FSRF:FSRR	0/1:1792:533:530:206:205:324:325:0.613208:153:171:125:81:153:172:124:81	YES	YES
674	IX011	781	T	chr5	80784437	ATGGT	A,AGGT,AT	3635.68	AF=0,0,0.602273;AO=61,35,245;DP=535;FAO=0,0,318;FDP=528;FR=.;FRO=210;FSAF=0,0,162;FSAR=0,0,156;FSRF=120;FSRR=90;FWDB=-0.00520406,0.0369356,-0.0108599;FXX=0.0130839;HRUN=1,1,2;LEN=4,1,3;MLLD=159.423,45.2199,116.409;OALT=-,-,-;OID=.,.,.;OMAPALT=A,AGGT,AT;OPOS=80784438,80784438,80784438;OREF=TGGT,T,TGG;QD=27.5431;RBI=0.0462822,0.28787,0.0111974;REFB=-0.0116158,-0.0438654,-0.0487477;REVB=-0.0459887,-…	GT:GQ:DP:FDP:RO:FRO:AO:FAO:AF:SAR:SAF:SRF:SRR:FSAR:FSAF:FSRF:FSRR	0/3:1881:535:528:168:210:61,35,245:0,0,318:0,0,0.602273:61,35,93:0,0,152:117:51:0,0,156:0,0,162:120:90	NO	NO
675	IX011	781	T	chr9	22763465	G	T	5902.01	AF=1;AO=371;DP=372;FAO=374;FDP=374;FR=.;FRO=0;FSAF=9;FSAR=365;FSRF=0;FSRR=0;FWDB=0.0359328;FXX=0.0026666;HRUN=3;LEN=1;MLLD=262.235;OALT=T;OID=.;OMAPALT=T;OPOS=22763465;OREF=G;QD=63.1231;RBI=0.0550206;REFB=-0.0534589;REVB=0.0416665;RO=1;SAF=9;SAR=362;SRF=0;SRR=1;SSEN=0;SSEP=0;SSSB=0.00131646;STB=0.5;STBP=1;TYPE=snp;VARB=5.09659e-05	GT:GQ:DP:FDP:RO:FRO:AO:FAO:AF:SAR:SAF:SRF:SRR:FSAR:FSAF:FSRF:FSRR	1/1:26:372:374:1:0:371:374:1:362:9:0:1:365:9:0:0	YES	NO
676	IX011	781	T	chr9	49010884	C	T	4629.92	AF=0.481928;AO=427;DP=918;FAO=440;FDP=913;FR=.,HEALED,HEALED;FRO=437;FSAF=177;FSAR=263;FSRF=144;FSRR=293;FWDB=-0.00637405;FXX=0.00868612;HRUN=5;LEN=1;MLLD=186.048;OALT=T;OID=.;OMAPALT=T;OPOS=49010884;OREF=C;QD=20.2844;RBI=0.0230376;REFB=-0.0138124;REVB=0.0221382;RO=418;SAF=175;SAR=252;SRF=137;SRR=281;SSEN=0;SSEP=0;SSSB=0.0782048;STB=0.538254;STBP=0.021;TYPE=snp;VARB=0.0119179	GT:GQ:DP:FDP:RO:FRO:AO:FAO:AF:SAR:SAF:SRF:SRR:FSAR:FSAF:FSRF:FSRR	0/1:4253:918:913:418:437:427:440:0.481928:252:175:137:281:263:177:144:293	YES	NO
677	IX011	781	T	chr9	49016767	A	G	2868.22	AF=0.528626;AO=275;DP=523;FAO=277;FDP=524;FR=.;FRO=247;FSAF=157;FSAR=120;FSRF=146;FSRR=101;FWDB=0.0457274;FXX=0;HRUN=1;LEN=1;MLLD=56.4401;OALT=G;OID=.;OMAPALT=G;OPOS=49016767;OREF=A;QD=21.8948;RBI=0.0458594;REFB=-0.0640825;REVB=0.00347775;RO=246;SAF=155;SAR=120;SRF=147;SRR=99;SSEN=0;SSEP=0;SSSB=-0.0300366;STB=0.511701;STBP=0.587;TYPE=snp;VARB=0.0581376	GT:GQ:DP:FDP:RO:FRO:AO:FAO:AF:SAR:SAF:SRF:SRR:FSAR:FSAF:FSRF:FSRR	0/1:2407:523:524:246:247:275:277:0.528626:120:155:147:99:120:157:146:101	YES	NO
678	IX011	781	T	chr9	53131684	C	T	15824.1	AF=1;AO=999;DP=1002;FAO=999;FDP=999;FR=.;FRO=0;FSAF=488;FSAR=511;FSRF=0;FSRR=0;FWDB=-0.00818317;FXX=0.00299398;HRUN=2;LEN=1;MLLD=224.928;OALT=T;OID=.;OMAPALT=T;OPOS=53131684;OREF=C;QD=63.3596;RBI=0.00826567;REFB=-0.00712329;REVB=-0.00116491;RO=3;SAF=488;SAR=511;SRF=2;SRR=1;SSEN=0;SSEP=0;SSSB=-0.00102015;STB=0.5;STBP=1;TYPE=snp;VARB=2.4097e-06	GT:GQ:DP:FDP:RO:FRO:AO:FAO:AF:SAR:SAF:SRF:SRR:FSAR:FSAF:FSRF:FSRR	1/1:68:1002:999:3:0:999:999:1:511:488:2:1:511:488:0:0	YES	NO
679	IX011	781	T	chr9	53131717	G	T	15934.3	AF=1;AO=994;DP=998;FAO=1004;FDP=1004;FR=.;FRO=0;FSAF=480;FSAR=524;FSRF=0;FSRR=0;FWDB=-0.00338346;FXX=0.00396821;HRUN=1;LEN=1;MLLD=212.486;OALT=T;OID=.;OMAPALT=T;OPOS=53131717;OREF=G;QD=63.4833;RBI=0.0531532;REFB=-0.0336952;REVB=0.0530454;RO=2;SAF=470;SAR=524;SRF=1;SRR=1;SSEN=0;SSEP=0;SSSB=-0.000104509;STB=0.5;STBP=1;TYPE=snp;VARB=2.1553e-05	GT:GQ:DP:FDP:RO:FRO:AO:FAO:AF:SAR:SAF:SRF:SRR:FSAR:FSAF:FSRF:FSRR	1/1:74:998:1004:2:0:994:1004:1:524:470:1:1:524:480:0:0	YES	NO
680	IX012	864	T	chr1	30251436	A	G	2179.85	AF=0.521303;AO=208;DP=399;FAO=208;FDP=399;FR=.;FRO=191;FSAF=59;FSAR=149;FSRF=53;FSRR=138;FWDB=-0.00152832;FXX=0;HRUN=1;LEN=1;MLLD=115.158;OALT=G;OID=.;OMAPALT=G;OPOS=30251436;OREF=A;QD=21.8531;RBI=0.0220525;REFB=-0.0259015;REVB=-0.0219995;RO=191;SAF=59;SAR=149;SRF=53;SRR=138;SSEN=0;SSEP=0;SSSB=0.00668017;STB=0.503643;STBP=0.903;TYPE=snp;VARB=0.0226638	GT:GQ:DP:FDP:RO:FRO:AO:FAO:AF:SAR:SAF:SRF:SRR:FSAR:FSAF:FSRF:FSRR	0/1:1893:399:399:191:191:208:208:0.521303:149:59:53:138:149:59:53:138	NO	NO
681	IX012	864	T	chr1	30256465	A	T	3839.58	AF=0.463869;AO=398;DP=859;FAO=398;FDP=858;FR=.;FRO=460;FSAF=213;FSAR=185;FSRF=232;FSRR=228;FWDB=-0.0292478;FXX=0.00116413;HRUN=2;LEN=1;MLLD=165.289;OALT=T;OID=.;OMAPALT=T;OPOS=30256465;OREF=A;QD=17.9001;RBI=0.0300961;REFB=-0.0172703;REVB=-0.00709523;RO=460;SAF=213;SAR=185;SRF=232;SRR=228;SSEN=0;SSEP=0;SSSB=0.0301246;STB=0.516571;STBP=0.312;TYPE=snp;VARB=0.0206583	GT:GQ:DP:FDP:RO:FRO:AO:FAO:AF:SAR:SAF:SRF:SRR:FSAR:FSAF:FSRF:FSRR	0/1:3839:859:858:460:460:398:398:0.463869:185:213:232:228:185:213:232:228	NO	NO
682	IX012	864	T	chr1	30257995	T	C	6073.99	AF=0.512976;AO=582;DP=1145;FAO=593;FDP=1156;FR=.;FRO=563;FSAF=291;FSAR=302;FSRF=298;FSRR=265;FWDB=0.0159222;FXX=0.000864297;HRUN=1;LEN=1;MLLD=87.3632;OALT=C;OID=.;OMAPALT=C;OPOS=30257995;OREF=T;QD=21.0173;RBI=0.0456881;REFB=-0.0531751;REVB=0.0428239;RO=561;SAF=289;SAR=293;SRF=297;SRR=264;SSEN=0;SSEP=0;SSSB=-0.0295605;STB=0.518783;STBP=0.186;TYPE=snp;VARB=0.0512448	GT:GQ:DP:FDP:RO:FRO:AO:FAO:AF:SAR:SAF:SRF:SRR:FSAR:FSAF:FSRF:FSRR	0/1:5581:1145:1156:561:563:582:593:0.512976:293:289:297:264:302:291:298:265	NO	NO
683	IX012	864	T	chr1	30258121	C	T	5786.35	AF=0.50669;AO=567;DP=1121;FAO=568;FDP=1121;FR=.;FRO=553;FSAF=251;FSAR=317;FSRF=263;FSRR=290;FWDB=-0.000165234;FXX=0.000891258;HRUN=1;LEN=1;MLLD=261.838;OALT=T;OID=.;OMAPALT=T;OPOS=30258121;OREF=C;QD=20.6471;RBI=0.0011298;REFB=-0.00700594;REVB=-0.00111765;RO=552;SAF=251;SAR=316;SRF=262;SRR=290;SSEN=0;SSEP=0;SSSB=-0.029166;STB=0.516779;STBP=0.26;TYPE=snp;VARB=0.00652015	GT:GQ:DP:FDP:RO:FRO:AO:FAO:AF:SAR:SAF:SRF:SRR:FSAR:FSAF:FSRF:FSRR	0/1:5548:1121:1121:552:553:567:568:0.50669:316:251:262:290:317:251:263:290	NO	NO
684	IX012	864	T	chr1	30258409	G	A	4151.47	AF=0.484393;AO=419;DP=866;FAO=419;FDP=865;FR=.;FRO=446;FSAF=219;FSAR=200;FSRF=225;FSRR=221;FWDB=0.0188911;FXX=0.00230678;HRUN=1;LEN=1;MLLD=119.091;OALT=A;OID=.;OMAPALT=A;OPOS=30258409;OREF=G;QD=19.1976;RBI=0.0188914;REFB=-0.0193398;REVB=9.07254e-05;RO=438;SAF=219;SAR=200;SRF=223;SRR=215;SSEN=0;SSEP=0;SSSB=0.0126583;STB=0.509389;STBP=0.582;TYPE=snp;VARB=0.0214104	GT:GQ:DP:FDP:RO:FRO:AO:FAO:AF:SAR:SAF:SRF:SRR:FSAR:FSAF:FSRF:FSRR	0/1:4151:866:865:438:446:419:419:0.484393:200:219:223:215:200:219:225:221	NO	NO
685	IX012	864	T	chr1	30258430	A	G	14013.1	AF=1;AO=875;DP=875;FAO=878;FDP=878;FR=.;FRO=0;FSAF=438;FSAR=440;FSRF=0;FSRR=0;FWDB=0.00382262;FXX=0;HRUN=2;LEN=1;MLLD=69.2198;OALT=G;OID=.;OMAPALT=G;OPOS=30258430;OREF=A;QD=63.8409;RBI=0.0560655;REFB=0;REVB=-0.0559351;RO=0;SAF=436;SAR=439;SRF=0;SRR=0;SSEN=0;SSEP=0;SSSB=0;STB=0.5;STBP=1;TYPE=snp;VARB=-3.62908e-05	GT:GQ:DP:FDP:RO:FRO:AO:FAO:AF:SAR:SAF:SRF:SRR:FSAR:FSAF:FSRF:FSRR	1/1:76:875:878:0:0:875:878:1:439:436:0:0:440:438:0:0	NO	NO
686	IX012	864	T	chr1	30258656	G	A	505.939	AF=0.168919;AO=100;DP=592;FAO=100;FDP=592;FR=.;FRO=492;FSAF=16;FSAR=84;FSRF=114;FSRR=378;FWDB=0.0601093;FXX=0;HRUN=2;LEN=1;MLLD=75.3928;OALT=A;OID=.;OMAPALT=A;OPOS=30258656;OREF=G;QD=3.41851;RBI=0.102028;REFB=0.00881711;REVB=0.0824413;RO=492;SAF=16;SAR=84;SRF=114;SRR=378;SSEN=0;SSEP=0;SSSB=-0.147373;STB=0.596309;STBP=0.095;TYPE=snp;VARB=-0.0423467	GT:GQ:DP:FDP:RO:FRO:AO:FAO:AF:SAR:SAF:SRF:SRR:FSAR:FSAF:FSRF:FSRR	0/1:505:592:592:492:492:100:100:0.168919:84:16:114:378:84:16:114:378	NO	NO
687	IX012	864	T	chr12	68147222	G	A	9981.21	AF=0.988942;AO=620;DP=631;FAO=626;FDP=633;FR=.,HEALED;FRO=0;FSAF=614;FSAR=12;FSRF=0;FSRR=0;FWDB=0.0101168;FXX=0;HRUN=1;LEN=1;MLLD=89.8567;OALT=A;OID=.;OMAPALT=A;OPOS=68147222;OREF=G;QD=63.0724;RBI=0.0784896;REFB=0;REVB=0.0778349;RO=0;SAF=612;SAR=8;SRF=0;SRR=0;SSEN=0;SSEP=0;SSSB=-4.35608e-08;STB=0.5;STBP=1;TYPE=snp;VARB=0.000297335	GT:GQ:DP:FDP:RO:FRO:AO:FAO:AF:SAR:SAF:SRF:SRR:FSAR:FSAF:FSRF:FSRR	1/1:17:631:633:0:0:620:626:0.988942:8:612:0:0:12:614:0:0	NO	NO
688	IX012	864	T	chr12	68147406	T	A	4961.83	AF=0.48728;AO=495;DP=1022;FAO=498;FDP=1022;FR=.;FRO=524;FSAF=246;FSAR=252;FSRF=267;FSRR=257;FWDB=-0.0258517;FXX=0.000977508;HRUN=2;LEN=1;MLLD=222.959;OALT=A;OID=.;OMAPALT=A;OPOS=68147406;OREF=T;QD=19.4201;RBI=0.0310683;REFB=0.0126218;REVB=0.0172315;RO=524;SAF=244;SAR=251;SRF=267;SRR=257;SSEN=0;SSEP=0;SSSB=-0.0155992;STB=0.50798;STBP=0.614;TYPE=snp;VARB=-0.0128191	GT:GQ:DP:FDP:RO:FRO:AO:FAO:AF:SAR:SAF:SRF:SRR:FSAR:FSAF:FSRF:FSRR	0/1:4961:1022:1022:524:524:495:498:0.48728:251:244:267:257:252:246:267:257	NO	NO
689	IX012	864	T	chr13	25203051	C	T	2228.78	AF=0.408567;AO=241;DP=624;FAO=248;FDP=607;FR=.,HEALED,HEALED,HEALED;FRO=359;FSAF=126;FSAR=122;FSRF=98;FSRR=261;FWDB=-0.00708214;FXX=0.00978777;HRUN=4;LEN=1;MLLD=58.3952;OALT=T;OID=.;OMAPALT=T;OPOS=25203051;OREF=C;QD=14.6872;RBI=0.0646505;REFB=-0.0461581;REVB=-0.0642615;RO=319;SAF=120;SAR=121;SRF=65;SRR=254;SSEN=0;SSEP=0;SSSB=0.306039;STB=0.638441;STBP=0;TYPE=snp;VARB=0.0535189	GT:GQ:DP:FDP:RO:FRO:AO:FAO:AF:SAR:SAF:SRF:SRR:FSAR:FSAF:FSRF:FSRR	0/1:2227:624:607:319:359:241:248:0.408567:121:120:65:254:122:126:98:261	NO	NO
690	IX012	864	T	chr13	47144532	C	T	13612.2	AF=1;AO=852;DP=867;FAO=862;FDP=862;FR=.,HEALED;FRO=0;FSAF=317;FSAR=545;FSRF=0;FSRR=0;FWDB=0.030947;FXX=0.00576695;HRUN=1;LEN=1;MLLD=75.2794;OALT=T;OID=.;OMAPALT=T;OPOS=47144532;OREF=C;QD=63.1658;RBI=0.0324687;REFB=-0.0199898;REVB=-0.00982335;RO=4;SAF=308;SAR=544;SRF=1;SRR=3;SSEN=0;SSEP=0;SSSB=0.00107875;STB=0.5;STBP=1;TYPE=snp;VARB=9.31925e-05	GT:GQ:DP:FDP:RO:FRO:AO:FAO:AF:SAR:SAF:SRF:SRR:FSAR:FSAF:FSRF:FSRR	1/1:55:867:862:4:0:852:862:1:544:308:1:3:545:317:0:0	YES	YES
691	IX012	864	T	chr13	47178651	T	C	3179.83	AF=0.509772;AO=313;DP=614;FAO=313;FDP=614;FR=.;FRO=301;FSAF=99;FSAR=214;FSRF=80;FSRR=221;FWDB=0.0192208;FXX=0;HRUN=1;LEN=1;MLLD=83.7518;OALT=C;OID=.;OMAPALT=C;OPOS=47178651;OREF=T;QD=20.7155;RBI=0.0259562;REFB=-0.0202844;REVB=0.0174438;RO=301;SAF=99;SAR=214;SRF=80;SRR=221;SSEN=0;SSEP=0;SSSB=0.0536778;STB=0.529241;STBP=0.188;TYPE=snp;VARB=0.0199176	GT:GQ:DP:FDP:RO:FRO:AO:FAO:AF:SAR:SAF:SRF:SRR:FSAR:FSAF:FSRF:FSRR	0/1:2991:614:614:301:301:313:313:0.509772:214:99:80:221:214:99:80:221	YES	YES
692	IX012	864	T	chr13	47182355	A	G	3765.76	AF=0.49867;AO=369;DP=752;FAO=375;FDP=752;FR=.,HEALED;FRO=377;FSAF=221;FSAR=154;FSRF=212;FSRR=165;FWDB=0.0312181;FXX=0.00265248;HRUN=1;LEN=1;MLLD=196.396;OALT=G;OID=.;OMAPALT=G;OPOS=47182355;OREF=A;QD=20.0307;RBI=0.0360751;REFB=-0.00147584;REVB=-0.0180788;RO=368;SAF=219;SAR=150;SRF=198;SRR=170;SSEN=0;SSEP=0;SSSB=0.0519097;STB=0.513912;STBP=0.448;TYPE=snp;VARB=0.00147747	GT:GQ:DP:FDP:RO:FRO:AO:FAO:AF:SAR:SAF:SRF:SRR:FSAR:FSAF:FSRF:FSRR	0/1:3765:752:752:368:377:369:375:0.49867:150:219:198:170:154:221:212:165	YES	YES
693	IX012	864	T	chr13	47187735	A	G	2089.54	AF=0.480899;AO=212;DP=460;FAO=214;FDP=445;FR=.,HEALED,HEALED;FRO=231;FSAF=126;FSAR=88;FSRF=144;FSRR=87;FWDB=-0.000471852;FXX=0.032608;HRUN=1;LEN=1;MLLD=160.136;OALT=G;OID=.;OMAPALT=G;OPOS=47187735;OREF=A;QD=18.7824;RBI=0.0344569;REFB=-0.040758;REVB=0.0344536;RO=211;SAF=127;SAR=85;SRF=129;SRR=82;SSEN=0;SSEP=0;SSSB=-0.0117179;STB=0.518662;STBP=0.443;TYPE=snp;VARB=0.0436202	GT:GQ:DP:FDP:RO:FRO:AO:FAO:AF:SAR:SAF:SRF:SRR:FSAR:FSAF:FSRF:FSRR	0/1:2088:460:445:211:231:212:214:0.480899:85:127:129:82:88:126:144:87	YES	NO
694	IX012	864	T	chr13	47187801	TCTTTTTTTTT	TC,TCTTTTTTT,TCTTTTTTTT,TCTTTTTTTTTT,TCTTTTTTTTTTT,TTTTT,TTTTTT,TTTTTTT,TTTTTTTT,TTTTTTTTT	1950	AF=0.0108108,0,0.172973,0,0,0.308108,0.156757,0,0.00810811,0;AO=5,22,67,25,7,17,54,57,27,10;DP=398;FAO=4,0,64,0,0,114,58,0,3,0;FDP=370;FR=.;FRO=127;FSAF=4,0,15,0,0,23,37,0,3,0;FSAR=0,0,49,0,0,91,21,0,0,0;FSRF=61;FSRR=66;FWDB=-0.00202201,-0.0113536,-0.0225144,0.0224187,0.0113296,-0.0170388,-0.0175856,-0.0179036,-0.0180547,-0.0180616;FXX=0.0488419;HRUN=14,14,14,14,14,1,1,1,1,1;LEN=9,2,1,1,2,6,5,4,3…	GT:GQ:DP:FDP:RO:FRO:AO:FAO:AF:SAR:SAF:SRF:SRR:FSAR:FSAF:FSRF:FSRR	0/6:254:398:370:73:127:5,22,67,25,7,17,54,57,27,10:4,0,64,0,0,114,58,0,3,0:0.0108108,0,0.172973,0,0,0.308108,0.156757,0,0.00810811,0:0,12,39,17,6,13,44,37,11,4:5,10,28,8,1,4,10,20,16,6:19:54:0,0,49,0,0,91,21,0,0,0:4,0,15,0,0,23,37,0,3,0:61:66	NO	NO
695	IX012	864	T	chr13	47187819	A	G	2131.98	AF=0.482222;AO=215;DP=450;FAO=217;FDP=450;FR=.;FRO=233;FSAF=67;FSAR=150;FSRF=85;FSRR=148;FWDB=-0.0446338;FXX=0.00221725;HRUN=2;LEN=1;MLLD=258.686;OALT=G;OID=.;OMAPALT=G;OPOS=47187819;OREF=A;QD=18.951;RBI=0.044814;REFB=0.0134617;REVB=-0.00401465;RO=233;SAF=67;SAR=148;SRF=85;SRR=148;SSEN=0;SSEP=0;SSSB=-0.0571876;STB=0.533131;STBP=0.196;TYPE=snp;VARB=-0.0148856	GT:GQ:DP:FDP:RO:FRO:AO:FAO:AF:SAR:SAF:SRF:SRR:FSAR:FSAF:FSRF:FSRR	0/1:2131:450:450:233:233:215:217:0.482222:148:67:85:148:150:67:85:148	YES	NO
696	IX012	864	T	chr13	47450108	C	G	10464.9	AF=1;AO=661;DP=662;FAO=661;FDP=661;FR=.;FRO=0;FSAF=545;FSAR=116;FSRF=0;FSRR=0;FWDB=0.0294489;FXX=0.00151055;HRUN=3;LEN=1;MLLD=66.6701;OALT=G;OID=.;OMAPALT=G;OPOS=47450108;OREF=C;QD=63.3278;RBI=0.0958097;REFB=-0.0330563;REVB=0.0911715;RO=0;SAF=545;SAR=116;SRF=0;SRR=0;SSEN=0;SSEP=0;SSSB=0;STB=0.5;STBP=1;TYPE=snp;VARB=0.000128744	GT:GQ:DP:FDP:RO:FRO:AO:FAO:AF:SAR:SAF:SRF:SRR:FSAR:FSAF:FSRF:FSRR	1/1:51:662:661:0:0:661:661:1:116:545:0:0:116:545:0:0	YES	NO
697	IX012	864	T	chr13	47451336	A	G	79.9349	AF=0.0767591;AO=36;DP=469;FAO=36;FDP=469;FR=.;FRO=433;FSAF=25;FSAR=11;FSRF=316;FSRR=117;FWDB=0.0234129;FXX=0;HRUN=2;LEN=1;MLLD=60.784;OALT=G;OID=.;OMAPALT=G;OPOS=47451336;OREF=A;QD=0.681748;RBI=0.0808951;REFB=0.00269895;REVB=-0.0774329;RO=433;SAF=25;SAR=11;SRF=316;SRR=117;SSEN=0;SSEP=0;SSSB=-0.0497641;STB=0.539613;STBP=0.67;TYPE=snp;VARB=-0.0385323	GT:GQ:DP:FDP:RO:FRO:AO:FAO:AF:SAR:SAF:SRF:SRR:FSAR:FSAF:FSRF:FSRR	0/1:79:469:469:433:433:36:36:0.0767591:11:25:316:117:11:25:316:117	NO	NO
698	IX012	864	T	chr14	7521706	T	C	5394.24	AF=0.508687;AO=526;DP=1042;FAO=527;FDP=1036;FR=.,HEALED;FRO=509;FSAF=286;FSAR=241;FSRF=261;FSRR=248;FWDB=-0.0286222;FXX=0.0057581;HRUN=1;LEN=1;MLLD=161.481;OALT=C;OID=.;OMAPALT=C;OPOS=7521706;OREF=T;QD=20.8272;RBI=0.0688527;REFB=-0.0215294;REVB=-0.0626216;RO=486;SAF=286;SAR=240;SRF=261;SRR=225;SSEN=0;SSEP=0;SSSB=0.00594149;STB=0.514772;STBP=0.327;TYPE=snp;VARB=0.0195822	GT:GQ:DP:FDP:RO:FRO:AO:FAO:AF:SAR:SAF:SRF:SRR:FSAR:FSAF:FSRF:FSRR	0/1:5143:1042:1036:486:509:526:527:0.508687:240:286:261:225:241:286:261:248	YES	NO
699	IX012	864	T	chr14	7524668	A	G	3342.47	AF=0.526917;AO=322;DP=612;FAO=323;FDP=613;FR=.;FRO=290;FSAF=194;FSAR=129;FSRF=162;FSRR=128;FWDB=0.00833455;FXX=0;HRUN=3;LEN=1;MLLD=333.726;OALT=G;OID=.;OMAPALT=G;OPOS=7524668;OREF=A;QD=21.8106;RBI=0.0277399;REFB=-0.0192406;REVB=-0.0264582;RO=289;SAF=193;SAR=129;SRF=161;SRR=128;SSEN=0;SSEP=0;SSSB=0.0379156;STB=0.520535;STBP=0.267;TYPE=snp;VARB=0.0177727	GT:GQ:DP:FDP:RO:FRO:AO:FAO:AF:SAR:SAF:SRF:SRR:FSAR:FSAF:FSRF:FSRR	0/1:2823:612:613:289:290:322:323:0.526917:129:193:161:128:129:194:162:128	YES	NO
700	IX012	864	T	chr14	55626696	T	C	7.20148	AF=0.0281065;AO=38;DP=1352;FAO=38;FDP=1352;FR=.;FRO=1314;FSAF=21;FSAR=17;FSRF=744;FSRR=570;FWDB=-0.0369282;FXX=0;HRUN=2;LEN=1;MLLD=103.014;OALT=C;OID=.;OMAPALT=C;OPOS=55626696;OREF=T;QD=0.0213062;RBI=0.0711096;REFB=-0.0015637;REVB=-0.060769;RO=1311;SAF=21;SAR=17;SRF=744;SRR=567;SSEN=0;SSEP=0;SSSB=-0.0111545;STB=0.513375;STBP=0.881;TYPE=snp;VARB=0.063968	GT:GQ:DP:FDP:RO:FRO:AO:FAO:AF:SAR:SAF:SRF:SRR:FSAR:FSAF:FSRF:FSRR	0/1:7:1352:1352:1311:1314:38:38:0.0281065:17:21:744:567:17:21:744:570	NO	NO
701	IX012	864	T	chr14	55691224	CAAAAAAAT	CAAAAAAAAT,CAAAAAAA,CAAAAAA,CAAAAAAT	7.58849	AF=0,0,0,0.02213;AO=33,10,11,90;DP=732;FAO=0,0,0,16;FDP=723;FR=.;FRO=707;FSAF=0,0,0,4;FSAR=0,0,0,12;FSRF=438;FSRR=269;FWDB=0.0766125,-0.0796777,-0.075962,-0.0728011;FXX=0.0122949;HRUN=7,2,7,7;LEN=1,1,2,1;MLLD=15.2643,17.7093,28.6812,12.8735;OALT=A,-,-,-;OID=.,.,.,.;OMAPALT=CAAAAAAAAT,CAAAAAAA,CAAAAAA,CAAAAAAT;OPOS=55691225,55691232,55691231,55691225;OREF=-,T,AT,A;QD=0.0419833;RBI=0.0799969,0.1835…	GT:GQ:DP:FDP:RO:FRO:AO:FAO:AF:SAR:SAF:SRF:SRR:FSAR:FSAF:FSRF:FSRR	0/4:9:732:723:567:707:33,10,11,90:0,0,0,16:0,0,0,0.02213:31,4,8,49:2,6,3,41:382:185:0,0,0,12:0,0,0,4:438:269	NO	NO
702	IX012	864	T	chr14	55699186	C	G	32.1904	AF=0.0467446;AO=30;DP=599;FAO=28;FDP=599;FR=.;FRO=571;FSAF=16;FSAR=12;FSRF=307;FSRR=264;FWDB=-0.00887082;FXX=0;HRUN=1;LEN=1;MLLD=119.467;OALT=G;OID=.;OMAPALT=G;OPOS=55699186;OREF=C;QD=0.214961;RBI=0.0714775;REFB=-0.0029094;REVB=-0.0709249;RO=569;SAF=18;SAR=12;SRF=305;SRR=264;SSEN=0;SSEP=0;SSSB=0.0635119;STB=0.532538;STBP=0.761;TYPE=snp;VARB=0.0724923	GT:GQ:DP:FDP:RO:FRO:AO:FAO:AF:SAR:SAF:SRF:SRR:FSAR:FSAF:FSRF:FSRR	0/1:32:599:599:569:571:30:28:0.0467446:12:18:305:264:12:16:307:264	NO	NO
703	IX012	864	T	chr16	1987270	C	T	4741.91	AF=0.497877;AO=468;DP=942;FAO=469;FDP=942;FR=.;FRO=473;FSAF=284;FSAR=185;FSRF=259;FSRR=214;FWDB=-0.00974361;FXX=0;HRUN=1;LEN=1;MLLD=79.7058;OALT=T;OID=.;OMAPALT=T;OPOS=1987270;OREF=C;QD=20.1355;RBI=0.116985;REFB=-0.0399642;REVB=0.116578;RO=473;SAF=284;SAR=184;SRF=258;SRR=215;SSEN=0;SSEP=0;SSSB=0.0582969;STB=0.53008;STBP=0.076;TYPE=snp;VARB=0.0398274	GT:GQ:DP:FDP:RO:FRO:AO:FAO:AF:SAR:SAF:SRF:SRR:FSAR:FSAF:FSRF:FSRR	0/1:4741:942:942:473:473:468:469:0.497877:184:284:258:215:185:284:259:214	YES	NO
704	IX012	864	T	chr16	8274440	A	G	14.3277	AF=0.0380952;AO=16;DP=420;FAO=16;FDP=420;FR=.;FRO=404;FSAF=9;FSAR=7;FSRF=207;FSRR=197;FWDB=0.0101121;FXX=0;HRUN=1;LEN=1;MLLD=82.7424;OALT=G;OID=.;OMAPALT=G;OPOS=8274440;OREF=A;QD=0.136454;RBI=0.0385446;REFB=-0.00205283;REVB=-0.0371945;RO=404;SAF=9;SAR=7;SRF=207;SRR=197;SSEN=0;SSEP=0;SSSB=0.043048;STB=0.548326;STBP=0.688;TYPE=snp;VARB=0.0563443	GT:GQ:DP:FDP:RO:FRO:AO:FAO:AF:SAR:SAF:SRF:SRR:FSAR:FSAF:FSRF:FSRR	0/1:14:420:420:404:404:16:16:0.0380952:7:9:207:197:7:9:207:197	NO	NO
705	IX012	864	T	chr17	19492385	T	C	1620.15	AF=0.878788;AO=116;DP=133;FAO=116;FDP=132;FR=.,HEALED;FRO=16;FSAF=65;FSAR=51;FSRF=11;FSRR=5;FWDB=0.0154516;FXX=0.00751823;HRUN=1;LEN=1;MLLD=258.174;OALT=C;OID=.;OMAPALT=C;OPOS=19492385;OREF=T;QD=49.0954;RBI=0.0269005;REFB=-0.0650819;REVB=0.0220201;RO=13;SAF=65;SAR=51;SRF=8;SRR=5;SSEN=0;SSEP=0;SSSB=-0.0106598;STB=0.515697;STBP=0.348;TYPE=snp;VARB=0.00887458	GT:GQ:DP:FDP:RO:FRO:AO:FAO:AF:SAR:SAF:SRF:SRR:FSAR:FSAF:FSRF:FSRR	0/1:68:133:132:13:16:116:116:0.878788:51:65:8:5:51:65:11:5	YES	NO
706	IX012	864	T	chr17	23025243	T	C	129.214	AF=0.0950226;AO=42;DP=442;FAO=42;FDP=442;FR=.;FRO=400;FSAF=28;FSAR=14;FSRF=244;FSRR=156;FWDB=0.00609986;FXX=0;HRUN=3;LEN=1;MLLD=56.5834;OALT=C;OID=.;OMAPALT=C;OPOS=23025243;OREF=T;QD=1.16936;RBI=0.0430721;REFB=0.000476752;REVB=0.042638;RO=400;SAF=28;SAR=14;SRF=244;SRR=156;SSEN=0;SSEP=0;SSSB=0.0735484;STB=0.555528;STBP=0.452;TYPE=snp;VARB=-0.00337879	GT:GQ:DP:FDP:RO:FRO:AO:FAO:AF:SAR:SAF:SRF:SRR:FSAR:FSAF:FSRF:FSRR	0/1:129:442:442:400:400:42:42:0.0950226:14:28:244:156:14:28:244:156	YES	NO
707	IX012	864	T	chr17	23025268	A	T	133.761	AF=0.0944206;AO=44;DP=466;FAO=44;FDP=466;FR=.;FRO=422;FSAF=27;FSAR=17;FSRF=248;FSRR=174;FWDB=-0.0182843;FXX=0;HRUN=1;LEN=1;MLLD=259.157;OALT=T;OID=.;OMAPALT=T;OPOS=23025268;OREF=A;QD=1.14816;RBI=0.0660174;REFB=-0.0043813;REVB=0.0634349;RO=422;SAF=27;SAR=17;SRF=248;SRR=174;SSEN=0;SSEP=0;SSSB=0.0325839;STB=0.524501;STBP=0.744;TYPE=snp;VARB=0.0423095	GT:GQ:DP:FDP:RO:FRO:AO:FAO:AF:SAR:SAF:SRF:SRR:FSAR:FSAF:FSRF:FSRR	0/1:133:466:466:422:422:44:44:0.0944206:17:27:248:174:17:27:248:174	YES	NO
708	IX012	864	T	chr20	8210988	A	G	5245.71	AF=1;AO=329;DP=329;FAO=331;FDP=331;FR=.;FRO=0;FSAF=187;FSAR=144;FSRF=0;FSRR=0;FWDB=-0.0237998;FXX=0.00301196;HRUN=1;LEN=1;MLLD=179.176;OALT=G;OID=.;OMAPALT=G;OPOS=8210988;OREF=A;QD=63.3923;RBI=0.0298884;REFB=0;REVB=0.01808;RO=0;SAF=186;SAR=143;SRF=0;SRR=0;SSEN=0;SSEP=0;SSSB=0;STB=0.5;STBP=1;TYPE=snp;VARB=-2.75763e-05	GT:GQ:DP:FDP:RO:FRO:AO:FAO:AF:SAR:SAF:SRF:SRR:FSAR:FSAF:FSRF:FSRR	1/1:28:329:331:0:0:329:331:1:143:186:0:0:144:187:0:0	YES	NO
709	IX012	864	T	chr20	45059794	C	T	4348.32	AF=0.660714;AO=370;DP=560;FAO=370;FDP=560;FR=.;FRO=190;FSAF=181;FSAR=189;FSRF=82;FSRR=108;FWDB=-0.00338503;FXX=0;HRUN=1;LEN=1;MLLD=83.0103;OALT=T;OID=.;OMAPALT=T;OPOS=45059794;OREF=C;QD=31.0594;RBI=0.0366419;REFB=-0.0201707;REVB=-0.0364852;RO=190;SAF=181;SAR=189;SRF=82;SRR=108;SSEN=0;SSEP=0;SSSB=0.0365541;STB=0.519571;STBP=0.209;TYPE=snp;VARB=0.00908874	GT:GQ:DP:FDP:RO:FRO:AO:FAO:AF:SAR:SAF:SRF:SRR:FSAR:FSAF:FSRF:FSRR	0/1:1521:560:560:190:190:370:370:0.660714:189:181:82:108:189:181:82:108	YES	NO
710	IX012	864	T	chr20	45059808	T	G	8697.73	AF=1;AO=554;DP=557;FAO=554;FDP=554;FR=.;FRO=0;FSAF=257;FSAR=297;FSRF=0;FSRR=0;FWDB=0.057572;FXX=0.0053859;HRUN=3;LEN=1;MLLD=124.543;OALT=G;OID=.;OMAPALT=G;OPOS=45059808;OREF=T;QD=62.7995;RBI=0.0582993;REFB=-0.0278462;REVB=-0.00918048;RO=2;SAF=257;SAR=297;SRF=1;SRR=1;SSEN=0;SSEP=0;SSSB=-0.000249392;STB=0.5;STBP=1;TYPE=snp;VARB=6.35272e-06	GT:GQ:DP:FDP:RO:FRO:AO:FAO:AF:SAR:SAF:SRF:SRR:FSAR:FSAF:FSRF:FSRR	1/1:31:557:554:2:0:554:554:1:297:257:1:1:297:257:0:0	YES	NO
711	IX012	864	T	chr20	45059961	G	A	4151.76	AF=0.654851;AO=348;DP=535;FAO=351;FDP=536;FR=.;FRO=185;FSAF=138;FSAR=213;FSRF=63;FSRR=122;FWDB=0.00775477;FXX=0.0037174;HRUN=1;LEN=1;MLLD=147.443;OALT=A;OID=.;OMAPALT=A;OPOS=45059961;OREF=G;QD=30.9833;RBI=0.0253029;REFB=-0.0577576;REVB=0.0240852;RO=184;SAF=137;SAR=211;SRF=63;SRR=121;SSEN=0;SSEP=0;SSSB=0.0349637;STB=0.519186;STBP=0.228;TYPE=snp;VARB=0.0305288	GT:GQ:DP:FDP:RO:FRO:AO:FAO:AF:SAR:SAF:SRF:SRR:FSAR:FSAF:FSRF:FSRR	0/1:1515:535:536:184:185:348:351:0.654851:211:137:63:121:213:138:63:122	YES	YES
712	IX012	864	T	chr20	45060036	C	T	1448.78	AF=0.335821;AO=180;DP=536;FAO=180;FDP=536;FR=.;FRO=356;FSAF=52;FSAR=128;FSRF=125;FSRR=231;FWDB=-0.0130231;FXX=0;HRUN=2;LEN=1;MLLD=70.3597;OALT=T;OID=.;OMAPALT=T;OPOS=45060036;OREF=C;QD=10.8118;RBI=0.0290859;REFB=-0.00232946;REVB=-0.0260074;RO=356;SAF=52;SAR=128;SRF=125;SRR=231;SSEN=0;SSEP=0;SSSB=-0.0843202;STB=0.548247;STBP=0.137;TYPE=snp;VARB=0.00481183	GT:GQ:DP:FDP:RO:FRO:AO:FAO:AF:SAR:SAF:SRF:SRR:FSAR:FSAF:FSRF:FSRR	0/1:1448:536:536:356:356:180:180:0.335821:128:52:125:231:128:52:125:231	YES	NO
713	IX012	864	T	chr20	57566943	C	A	27.1129	AF=0.0480349;AO=21;DP=457;FAO=22;FDP=458;FR=.;FRO=436;FSAF=0;FSAR=22;FSRF=5;FSRR=431;FWDB=0.0293962;FXX=0;HRUN=2;LEN=1;MLLD=70.6839;OALT=A;OID=.;OMAPALT=A;OPOS=57566943;OREF=C;QD=0.236794;RBI=0.0519634;REFB=-0.00502963;REVB=-0.0428492;RO=436;SAF=0;SAR=21;SRF=5;SRR=431;SSEN=0;SSEP=0;SSSB=-0.32957;STB=0.999097;STBP=0.425;TYPE=snp;VARB=0.109227	GT:GQ:DP:FDP:RO:FRO:AO:FAO:AF:SAR:SAF:SRF:SRR:FSAR:FSAF:FSRF:FSRR	0/1:27:457:458:436:436:21:22:0.0480349:21:0:5:431:22:0:5:431	NO	NO
714	IX012	864	T	chr22	3150414	G	A	1130.21	AF=0.49345;AO=112;DP=232;FAO=113;FDP=229;FR=.;FRO=116;FSAF=41;FSAR=72;FSRF=48;FSRR=68;FWDB=0.011161;FXX=0.0129305;HRUN=1;LEN=1;MLLD=119.198;OALT=A;OID=.;OMAPALT=A;OPOS=3150414;OREF=G;QD=19.7416;RBI=0.0393306;REFB=-0.010238;REVB=-0.0377137;RO=115;SAF=41;SAR=71;SRF=48;SRR=67;SSEN=0;SSEP=0;SSSB=-0.0501431;STB=0.527489;STBP=0.4;TYPE=snp;VARB=0.0106739	GT:GQ:DP:FDP:RO:FRO:AO:FAO:AF:SAR:SAF:SRF:SRR:FSAR:FSAF:FSRF:FSRR	0/1:1130:232:229:115:116:112:113:0.49345:71:41:48:67:72:41:48:68	YES	YES
715	IX012	864	T	chr24	43656722	T	C	3940.24	AF=0.497449;AO=388;DP=782;FAO=390;FDP=784;FR=.;FRO=394;FSAF=112;FSAR=278;FSRF=138;FSRR=256;FWDB=0.105431;FXX=0;HRUN=1;LEN=1;MLLD=64.1569;OALT=C;OID=.;OMAPALT=C;OPOS=43656722;OREF=T;QD=20.1033;RBI=0.107691;REFB=-0.0315916;REVB=0.0219491;RO=393;SAF=110;SAR=278;SRF=138;SRR=255;SSEN=0;SSEP=0;SSSB=-0.07374;STB=0.537474;STBP=0.044;TYPE=snp;VARB=0.0296774	GT:GQ:DP:FDP:RO:FRO:AO:FAO:AF:SAR:SAF:SRF:SRR:FSAR:FSAF:FSRF:FSRR	0/1:3940:782:784:393:394:388:390:0.497449:278:110:138:255:278:112:138:256	YES	YES
716	IX012	864	T	chr25	11658204	T	C	2899.83	AF=0.532567;AO=276;DP=521;FAO=278;FDP=522;FR=.;FRO=244;FSAF=35;FSAR=243;FSRF=23;FSRR=221;FWDB=0.0227971;FXX=0;HRUN=1;LEN=1;MLLD=102.545;OALT=C;OID=.;OMAPALT=C;OPOS=11658204;OREF=T;QD=22.2209;RBI=0.0258557;REFB=-0.0447523;REVB=-0.0121986;RO=244;SAF=35;SAR=241;SRF=23;SRR=221;SSEN=0;SSEP=0;SSSB=0.0670975;STB=0.53537;STBP=0.279;TYPE=snp;VARB=0.0400701	GT:GQ:DP:FDP:RO:FRO:AO:FAO:AF:SAR:SAF:SRF:SRR:FSAR:FSAF:FSRF:FSRR	0/1:2363:521:522:244:244:276:278:0.532567:241:35:23:221:243:35:23:221	YES	NO
717	IX012	864	T	chr25	11658216	C	A	2529.02	AF=0.50823;AO=247;DP=489;FAO=247;FDP=486;FR=.;FRO=239;FSAF=6;FSAR=241;FSRF=16;FSRR=223;FWDB=-0.0532928;FXX=0.0081631;HRUN=4;LEN=1;MLLD=140.645;OALT=A;OID=.;OMAPALT=A;OPOS=11658216;OREF=C;QD=20.815;RBI=0.0533662;REFB=0.0451272;REVB=-0.00279643;RO=237;SAF=6;SAR=241;SRF=15;SRR=222;SSEN=0;SSEP=0;SSSB=-0.260736;STB=0.655685;STBP=0.016;TYPE=snp;VARB=-0.0419754	GT:GQ:DP:FDP:RO:FRO:AO:FAO:AF:SAR:SAF:SRF:SRR:FSAR:FSAF:FSRF:FSRR	0/1:2409:489:486:237:239:247:247:0.50823:241:6:15:222:241:6:16:223	YES	NO
718	IX012	864	T	chr26	10052555	T	A	646.111	AF=0.307971;AO=85;DP=279;FAO=85;FDP=276;FR=.;FRO=191;FSAF=74;FSAR=11;FSRF=96;FSRR=95;FWDB=-0.011935;FXX=0.0107523;HRUN=2;LEN=1;MLLD=64.4838;OALT=A;OID=.;OMAPALT=A;OPOS=10052555;OREF=T;QD=9.36393;RBI=0.0753247;REFB=0.00405638;REVB=0.0743731;RO=194;SAF=74;SAR=11;SRF=99;SRR=95;SSEN=0;SSEP=0;SSSB=0.515621;STB=0.807412;STBP=0;TYPE=snp;VARB=-0.00838815	GT:GQ:DP:FDP:RO:FRO:AO:FAO:AF:SAR:SAF:SRF:SRR:FSAR:FSAF:FSRF:FSRR	0/1:646:279:276:194:191:85:85:0.307971:11:74:99:95:11:74:96:95	YES	NO
719	IX012	864	T	chr26	10052580	A	G	587.31	AF=0.295203;AO=80;DP=274;FAO=80;FDP=271;FR=.;FRO=191;FSAF=70;FSAR=10;FSRF=95;FSRR=96;FWDB=0.043312;FXX=0.0109485;HRUN=1;LEN=1;MLLD=73.8433;OALT=G;OID=.;OMAPALT=G;OPOS=10052580;OREF=A;QD=8.66878;RBI=0.0831737;REFB=-0.0210947;REVB=-0.0710065;RO=194;SAF=70;SAR=10;SRF=98;SRR=96;SSEN=0;SSEP=0;SSSB=0.530223;STB=0.817991;STBP=0;TYPE=snp;VARB=0.0581236	GT:GQ:DP:FDP:RO:FRO:AO:FAO:AF:SAR:SAF:SRF:SRR:FSAR:FSAF:FSRF:FSRR	0/1:587:274:271:194:191:80:80:0.295203:10:70:98:96:10:70:95:96	YES	NO
720	IX012	864	T	chr26	37906312	G	A	3919.65	AF=0.540146;AO=370;DP=682;FAO=370;FDP=685;FR=.;FRO=315;FSAF=200;FSAR=170;FSRF=172;FSRR=143;FWDB=-0.0232749;FXX=0.0014577;HRUN=1;LEN=1;MLLD=88.9691;OALT=A;OID=.;OMAPALT=A;OPOS=37906312;OREF=G;QD=22.8885;RBI=0.0273181;REFB=-0.0682928;REVB=-0.0143024;RO=312;SAF=200;SAR=170;SRF=169;SRR=143;SSEN=0;SSEP=0;SSSB=-0.00095512;STB=0.502543;STBP=0.88;TYPE=snp;VARB=0.0589288	GT:GQ:DP:FDP:RO:FRO:AO:FAO:AF:SAR:SAF:SRF:SRR:FSAR:FSAF:FSRF:FSRR	0/1:3044:682:685:312:315:370:370:0.540146:170:200:169:143:170:200:172:143	YES	YES
721	IX012	864	T	chr26	37910068	C	T	1706.84	AF=0.530351;AO=166;DP=313;FAO=166;FDP=313;FR=.;FRO=147;FSAF=163;FSAR=3;FSRF=144;FSRR=3;FWDB=0.0289838;FXX=0;HRUN=1;LEN=1;MLLD=117.918;OALT=T;OID=.;OMAPALT=T;OPOS=37910068;OREF=C;QD=21.8126;RBI=0.0320716;REFB=-0.0112511;REVB=-0.0137306;RO=147;SAF=163;SAR=3;SRF=144;SRR=3;SSEN=0;SSEP=0;SSSB=0.027455;STB=0.515006;STBP=0.846;TYPE=snp;VARB=0.011707	GT:GQ:DP:FDP:RO:FRO:AO:FAO:AF:SAR:SAF:SRF:SRR:FSAR:FSAF:FSRF:FSRR	0/1:1411:313:313:147:147:166:166:0.530351:3:163:144:3:3:163:144:3	YES	YES
722	IX012	864	T	chr26	38761242	C	T	8574.33	AF=1;AO=535;DP=536;FAO=538;FDP=538;FR=.;FRO=0;FSAF=265;FSAR=273;FSRF=0;FSRR=0;FWDB=0.033538;FXX=0.00185525;HRUN=1;LEN=1;MLLD=83.9242;OALT=T;OID=.;OMAPALT=T;OPOS=38761242;OREF=C;QD=63.7497;RBI=0.0603062;REFB=-0.0184506;REVB=0.0501202;RO=1;SAF=263;SAR=272;SRF=1;SRR=0;SSEN=0;SSEP=0;SSSB=-0.00181216;STB=0.5;STBP=1;TYPE=snp;VARB=0.000172986	GT:GQ:DP:FDP:RO:FRO:AO:FAO:AF:SAR:SAF:SRF:SRR:FSAR:FSAF:FSRF:FSRR	1/1:41:536:538:1:0:535:538:1:272:263:1:0:273:265:0:0	NO	NO
723	IX012	864	T	chr26	38761670	G	T	5316.49	AF=0.517483;AO=516;DP=1007;FAO=518;FDP=1001;FR=.;FRO=483;FSAF=251;FSAR=267;FSRF=244;FSRR=239;FWDB=-0.0182182;FXX=0.00792856;HRUN=1;LEN=1;MLLD=143.175;OALT=T;OID=.;OMAPALT=T;OPOS=38761670;OREF=G;QD=21.2447;RBI=0.0182387;REFB=-0.00828943;REVB=0.000863653;RO=483;SAF=249;SAR=267;SRF=244;SRR=239;SSEN=0;SSEP=0;SSSB=-0.0200808;STB=0.509952;STBP=0.503;TYPE=snp;VARB=0.0089845	GT:GQ:DP:FDP:RO:FRO:AO:FAO:AF:SAR:SAF:SRF:SRR:FSAR:FSAF:FSRF:FSRR	0/1:4770:1007:1001:483:483:516:518:0.517483:267:249:244:239:267:251:244:239	NO	NO
724	IX012	864	T	chr26	38761742	G	A	5167.26	AF=0.505517;AO=496;DP=990;FAO=504;FDP=997;FR=.;FRO=493;FSAF=229;FSAR=275;FSRF=220;FSRR=273;FWDB=0.0723786;FXX=0.00100199;HRUN=1;LEN=1;MLLD=126.52;OALT=A;OID=.;OMAPALT=A;OPOS=38761742;OREF=G;QD=20.7313;RBI=0.0742878;REFB=-0.0237177;REVB=0.0167339;RO=486;SAF=222;SAR=274;SRF=213;SRR=273;SSEN=0;SSEP=0;SSSB=0.00854356;STB=0.504051;STBP=0.786;TYPE=snp;VARB=0.0242868	GT:GQ:DP:FDP:RO:FRO:AO:FAO:AF:SAR:SAF:SRF:SRR:FSAR:FSAF:FSRF:FSRR	0/1:4958:990:997:486:493:496:504:0.505517:274:222:213:273:275:229:220:273	NO	NO
725	IX012	864	T	chr28	3957322	G	A	194.235	AF=0.1225;AO=49;DP=400;FAO=49;FDP=400;FR=.;FRO=351;FSAF=24;FSAR=25;FSRF=157;FSRR=194;FWDB=-0.0259676;FXX=0;HRUN=2;LEN=1;MLLD=118.298;OALT=A;OID=.;OMAPALT=A;OPOS=3957322;OREF=G;QD=1.94235;RBI=0.0476403;REFB=-0.00278812;REVB=-0.039941;RO=350;SAF=24;SAR=25;SRF=156;SRR=194;SSEN=0;SSEP=0;SSSB=0.0559908;STB=0.537353;STBP=0.598;TYPE=snp;VARB=0.0174591	GT:GQ:DP:FDP:RO:FRO:AO:FAO:AF:SAR:SAF:SRF:SRR:FSAR:FSAF:FSRF:FSRR	0/1:194:400:400:350:351:49:49:0.1225:25:24:156:194:25:24:157:194	YES	YES
726	IX012	864	T	chr28	31338032	G	A	4628.19	AF=0.983713;AO=300;DP=305;FAO=302;FDP=307;FR=.;FRO=5;FSAF=175;FSAR=127;FSRF=2;FSRR=3;FWDB=-0.0146844;FXX=0;HRUN=3;LEN=1;MLLD=318.977;OALT=A;OID=.;OMAPALT=A;OPOS=31338032;OREF=G;QD=60.3022;RBI=0.0205231;REFB=-0.00400267;REVB=0.0143376;RO=3;SAF=173;SAR=127;SRF=2;SRR=1;SSEN=0;SSEP=0;SSSB=-0.00174097;STB=0.502996;STBP=0.439;TYPE=snp;VARB=1.27557e-05	GT:GQ:DP:FDP:RO:FRO:AO:FAO:AF:SAR:SAF:SRF:SRR:FSAR:FSAF:FSRF:FSRR	1/1:6:305:307:3:5:300:302:0.983713:127:173:2:1:127:175:2:3	YES	YES
727	IX012	864	T	chr32	26137009	C	T	6040.31	AF=1;AO=381;DP=384;FAO=382;FDP=382;FR=.;FRO=0;FSAF=292;FSAR=90;FSRF=0;FSRR=0;FWDB=0.0332;FXX=0.00779201;HRUN=1;LEN=1;MLLD=170.699;OALT=T;OID=.;OMAPALT=T;OPOS=26137009;OREF=C;QD=63.2493;RBI=0.0527722;REFB=-0.0332984;REVB=0.0410202;RO=1;SAF=292;SAR=89;SRF=1;SRR=0;SSEN=0;SSEP=0;SSSB=-0.00163163;STB=0.5;STBP=1;TYPE=snp;VARB=0.000208373	GT:GQ:DP:FDP:RO:FRO:AO:FAO:AF:SAR:SAF:SRF:SRR:FSAR:FSAF:FSRF:FSRR	1/1:22:384:382:1:0:381:382:1:89:292:1:0:90:292:0:0	NO	NO
728	IX012	864	T	chr32	26139439	A	T	13938.1	AF=1;AO=873;DP=875;FAO=873;FDP=873;FR=.;FRO=0;FSAF=642;FSAR=231;FSRF=0;FSRR=0;FWDB=-0.0127388;FXX=0.0056947;HRUN=1;LEN=1;MLLD=401.423;OALT=T;OID=.;OMAPALT=T;OPOS=26139439;OREF=A;QD=63.8629;RBI=0.0468495;REFB=0;REVB=0.0450843;RO=0;SAF=642;SAR=231;SRF=0;SRR=0;SSEN=0;SSEP=0;SSSB=0;STB=0.5;STBP=1;TYPE=snp;VARB=2.64915e-06	GT:GQ:DP:FDP:RO:FRO:AO:FAO:AF:SAR:SAF:SRF:SRR:FSAR:FSAF:FSRF:FSRR	1/1:76:875:873:0:0:873:873:1:231:642:0:0:231:642:0:0	YES	NO
729	IX012	864	T	chr32	26139504	G	A	16498.7	AF=1;AO=1034;DP=1040;FAO=1036;FDP=1036;FR=.;FRO=0;FSAF=614;FSAR=422;FSRF=0;FSRR=0;FWDB=0.00958064;FXX=0.00384612;HRUN=3;LEN=1;MLLD=70.2254;OALT=A;OID=.;OMAPALT=A;OPOS=26139504;OREF=G;QD=63.7014;RBI=0.0150655;REFB=-0.0199476;REVB=-0.0116267;RO=4;SAF=612;SAR=422;SRF=3;SRR=1;SSEN=0;SSEP=0;SSSB=-0.00120556;STB=0.5;STBP=1;TYPE=snp;VARB=8.43532e-05	GT:GQ:DP:FDP:RO:FRO:AO:FAO:AF:SAR:SAF:SRF:SRR:FSAR:FSAF:FSRF:FSRR	1/1:66:1040:1036:4:0:1034:1036:1:422:612:3:1:422:614:0:0	YES	NO
730	IX012	864	T	chr32	26139543	ACGCGCGCG	ACACACACG,ACACACGCT,ACG	12995.5	AF=0.645977,0.334483,0.0195402;AO=22,39,47;DP=936;FAO=562,291,17;FDP=870;FR=.;FRO=0;FSAF=4,291,14;FSAR=558,0,3;FSRF=0;FSRR=0;FWDB=0.0731678,0.107887,0.0155193;FXX=0.0870925;HRUN=1,1,1;LEN=5,7,6;MLLD=174.002,108.206,179.167;OALT=ACACA,ACACGCT,-;OID=.,.,.;OMAPALT=ACACACACG,ACACACGCT,ACG;OPOS=26139545,26139545,26139544;OREF=GCGCG,GCGCGCG,CGCGCG;QD=59.7496;RBI=0.0739547,0.108714,0.0187764;REFB=0,0,0;…	GT:GQ:DP:FDP:RO:FRO:AO:FAO:AF:SAR:SAF:SRF:SRR:FSAR:FSAF:FSRF:FSRR	1/2:918:936:870:0:0:22,39,47:562,291,17:0.645977,0.334483,0.0195402:18,0,35:4,39,12:0:0:558,0,3:4,291,14:0:0	NO	NO
731	IX012	864	T	chr32	26142692	A	G	4273.29	AF=0.512883;AO=416;DP=815;FAO=418;FDP=815;FR=.;FRO=397;FSAF=126;FSAR=292;FSRF=120;FSRR=277;FWDB=0.0629599;FXX=0;HRUN=3;LEN=1;MLLD=140.18;OALT=G;OID=.;OMAPALT=G;OPOS=26142692;OREF=A;QD=20.9732;RBI=0.0644183;REFB=-0.0173951;REVB=0.0136296;RO=397;SAF=125;SAR=291;SRF=120;SRR=277;SSEN=0;SSEP=0;SSSB=-0.00190041;STB=0.500481;STBP=0.979;TYPE=snp;VARB=0.0133807	GT:GQ:DP:FDP:RO:FRO:AO:FAO:AF:SAR:SAF:SRF:SRR:FSAR:FSAF:FSRF:FSRR	0/1:3940:815:815:397:397:416:418:0.512883:291:125:120:277:292:126:120:277	NO	NO
732	IX012	864	T	chr34	12651251	G	C	11900.3	AF=1;AO=748;DP=751;FAO=750;FDP=750;FR=.;FRO=0;FSAF=326;FSAR=424;FSRF=0;FSRR=0;FWDB=0.0346655;FXX=0.00133154;HRUN=1;LEN=1;MLLD=163.148;OALT=C;OID=.;OMAPALT=C;OPOS=12651251;OREF=G;QD=63.4682;RBI=0.0486129;REFB=0;REVB=0.0340811;RO=0;SAF=325;SAR=423;SRF=0;SRR=0;SSEN=0;SSEP=0;SSSB=0;STB=0.5;STBP=1;TYPE=snp;VARB=2.00508e-05	GT:GQ:DP:FDP:RO:FRO:AO:FAO:AF:SAR:SAF:SRF:SRR:FSAR:FSAF:FSRF:FSRR	1/1:65:751:750:0:0:748:750:1:423:325:0:0:424:326:0:0	YES	NO
733	IX012	864	T	chr34	12659832	C	G	3288.65	AF=0.497731;AO=329;DP=661;FAO=329;FDP=661;FR=.;FRO=332;FSAF=163;FSAR=166;FSRF=158;FSRR=174;FWDB=-0.00510962;FXX=0;HRUN=1;LEN=1;MLLD=88.0236;OALT=G;OID=.;OMAPALT=G;OPOS=12659832;OREF=C;QD=19.9011;RBI=0.0332756;REFB=-0.0382859;REVB=-0.032881;RO=331;SAF=163;SAR=166;SRF=158;SRR=173;SSEN=0;SSEP=0;SSSB=0.0166038;STB=0.509815;STBP=0.61;TYPE=snp;VARB=0.0388278	GT:GQ:DP:FDP:RO:FRO:AO:FAO:AF:SAR:SAF:SRF:SRR:FSAR:FSAF:FSRF:FSRR	0/1:3288:661:661:331:332:329:329:0.497731:166:163:158:173:166:163:158:174	YES	YES
734	IX012	864	T	chr34	12674426	T	C	9401.56	AF=1;AO=588;DP=603;FAO=597;FDP=597;FR=.,HEALED;FRO=0;FSAF=267;FSAR=330;FSRF=0;FSRR=0;FWDB=0.0213132;FXX=0.0115892;HRUN=4;LEN=1;MLLD=306.758;OALT=C;OID=.;OMAPALT=C;OPOS=12674426;OREF=T;QD=62.992;RBI=0.0272534;REFB=-0.0189796;REVB=0.0169851;RO=2;SAF=260;SAR=328;SRF=0;SRR=2;SSEN=0;SSEP=0;SSSB=0.00290306;STB=0.5;STBP=1;TYPE=snp;VARB=0.000108448	GT:GQ:DP:FDP:RO:FRO:AO:FAO:AF:SAR:SAF:SRF:SRR:FSAR:FSAF:FSRF:FSRR	1/1:41:603:597:2:0:588:597:1:328:260:0:2:330:267:0:0	YES	YES
[truncated: 1,713 more rows]
